# Supplementary material for: The Alzheimer’s therapeutic Lecanemab attenuates Aβ pathology by inducing an amyloid-clearing program in microglia
Source: Nat Neurosci. 2025 Nov 24;29(1):100–10. doi: 10.1038/s41593-025-02125-8 (PMC12779577; doi:10.1038/s41593-025-02125-8)
Supplement: Supplementary file 5 — Overlap between the pink module (identified by WGCNA) and microglial cell state16,26,27 marker genes. Enrichments between genes in the pink module and predefined microglial cell state marker gene sets (rows) were assessed by a one-sided hypergeometric overlap. For each module–cell state pair, the table reports the BH-adjusted P value (Padj) and the genes shared between the module and the cell state (OverlapGenes). [file 41593_2025_2125_MOESM5_ESM.xlsx]

## Sheet: Sheet1
Set	p.adj	Overlap
ATM	3.27975e-15	ALAS1, SPP1, CD83, ASAH1, FABP5, PLIN2, LIPA, CTSD, CD9, C3AR1, MYO1E, ITGAX
PAM	3.42015e-12	SPP1, CD83, FABP5, LIPA, CTSD, CD9, C3AR1, ITGAX, CEBPA
DAM	2.36332e-40	PDPN, LRRC39, CXCR4, ALAS1, SPP1, TMEM144, SLC1A3, CD83, ASAH1, FABP5, PLIN2, LIPA, CTSD, MS4A7, CD9, C3AR1, OLR1, MYO1E, ITGAX, RTTN, SOCS6, MAFB, LGALS1
CRM	2.28604e-11	PDPN, ALAS1, SPP1, SLC1A3, CD83, C3AR1, OLR1, KCNJ2, SOCS6, MAFB
HM	1
IRM	0.0545756	SPP1, MAFB
tCRM	1	CXCR4, MS4A7, CD9, C3AR1, LGALS1
HLA	1.01283e-05
RM	1
