# Supplementary material for: The Alzheimer’s therapeutic Lecanemab attenuates Aβ pathology by inducing an amyloid-clearing program in microglia
Source: Nat Neurosci. 2025 Nov 24;29(1):100–10. doi: 10.1038/s41593-025-02125-8 (PMC12779577; doi:10.1038/s41593-025-02125-8)
Supplement: Supplementary file 8 — Detailed description of the statistical analysis used in this study. [file 41593_2025_2125_MOESM8_ESM.xlsx]

## Sheet: Stats Fig. 2
2c	IgG1	Lec	Lec LALA-PG				2d	IgG1	Lec	Lec LALA-PG						2e	IgG1	Lec	Lec LALA-PG						2f i	IgG1	Lec	Lec LALA-PG				2f ii	IgG1	Lec	Lec LALA-PG						2f iii	IgG1	Lec	Lec LALA-PG
Number of values	10	12	9				Number of values	10	12	9						Number of values	975	731	942						Number of values	11	14	11				Number of values	11	14	11						Number of values	11	14	11
Mean	0.9706	0.5461	1.156				Mean	1.678	0.786	1.959						Mean	112.733	149.94	116.1						Mean	7471	5239	7457				Mean	3.097	2.94	2.738						Mean	107.9	83.17	93.36
Std. Deviation	0.4544	0.1494	0.2863				Std. Deviation	0.521	0.4972	0.3243						Std. Deviation	223.644	221.117	214						Std. Deviation	1086	716.1	2868				Std. Deviation	0.4645	0.3758	0.4043						Std. Deviation	18.6	16.56	22.74
Std. Error of Mean	0.1437	0.04312	0.09543				Std. Error of Mean	0.1648	0.1435	0.1081						Std. Error of Mean	7.16233	8.1783	6.971						Std. Error of Mean	327.5	191.4	864.8				Std. Error of Mean	0.1401	0.1004	0.1219						Std. Error of Mean	5.607	4.425	6.855
Normality of Residuals							Normality of Residuals									IgG vs Lec									Normality of Residuals							Normality of Residuals									Normality of Residuals
Test name	Statistics	P value	Passed normality test (alpha=0.05)?	P value summary			Test name	Statistics	P value	Passed normality test (alpha=0.05)?	P value summary					Normality of Residuals									Test name	Statistics	P value	Passed normality test (alpha=0.05)?	P value summary			Test name	Statistics	P value	Passed normality test (alpha=0.05)?	P value summary					Test name	Statistics	P value	Passed normality test (alpha=0.05)?	P value summary
Anderson-Darling (A2*)	0.4492	0.2595	Yes	ns			Anderson-Darling (A2*)	0.2567	0.6998	Yes	ns					Test name	Statistics	P value	Passed normality test (alpha=0.05)?	P value summary					D'Agostino-Pearson omnibus (K2)	27.94	<0.0001	No	****			D'Agostino-Pearson omnibus (K2)	2.046	0.3596	Yes	ns					D'Agostino-Pearson omnibus (K2)	3.759	0.1527	Yes	ns
D'Agostino-Pearson omnibus (K2)	12.96	0.0015	No	**			D'Agostino-Pearson omnibus (K2)	1.48	0.4772	Yes	ns					Anderson-Darling (A2*)									Anderson-Darling (A2*)	1.35	0.0014	No	**			Anderson-Darling (A2*)	0.3528	0.4468	Yes	ns					Anderson-Darling (A2*)	0.4803	0.2194	Yes	ns
Shapiro-Wilk (W)	0.9248	0.0318	No	*			Shapiro-Wilk (W)	0.9657	0.408	Yes	ns					D'Agostino-Pearson omnibus (K2)	1156	<0.0001	No	****					Shapiro-Wilk (W)	0.84	0.0001	No	***			Shapiro-Wilk (W)	0.974	0.5432	Yes	ns					Shapiro-Wilk (W)	0.9593	0.2052	Yes	ns
Kolmogorov-Smirnov (distance)	0.1172	0.1	Yes	ns			Kolmogorov-Smirnov (distance)	0.06045	0.1	Yes	ns					Shapiro-Wilk (W)	0.6088	<0.0001	No	****					Kolmogorov-Smirnov (distance)	0.149	0.0421	No	*			Kolmogorov-Smirnov (distance)	0.1014	0.1	Yes	ns					Kolmogorov-Smirnov (distance)	0.126	0.1	Yes	ns
Kruskal-Wallis test							ANOVA summary									Kolmogorov-Smirnov (distance)	0.2715	<0.0001	No	****					Kruskal-Wallis test							ANOVA summary									ANOVA summary
P value	0.0003						F	18.91								Column A	IgG1								P value	0.0001						F	2.084								F	5.101
Exact or approximate P value?	Approximate						P value	<0.0001								vs.	vs.								Exact or approximate P value?	Approximate						P value	0.1405								P value	0.0117
P value summary	***						P value summary	****								Column B	Lec								P value summary	***						P value summary	ns								P value summary	*
Do the medians vary signif. (P < 0.05)?	Yes						Significant diff. among means (P < 0.05)?	Yes																	Do the medians vary signif. (P < 0.05)?	Yes						Significant diff. among means (P < 0.05)?	No								Significant diff. among means (P < 0.05)?	Yes
Number of groups	3						R squared	0.5745								Kolmogorov-Smirnov test				0.0003					Number of groups	3						R squared	0.1121								R squared	0.2361
Kruskal-Wallis statistic	16.31															P value	<0.0001								Kruskal-Wallis statistic	18.13
							Brown-Forsythe test									Exact or approximate P value?	Approximate															Brown-Forsythe test									Brown-Forsythe test
							F (DFn, DFd)	1.575 (2, 28)								P value summary	****															F (DFn, DFd)	0.2452 (2, 33)								F (DFn, DFd)	0.1301 (2, 33)
							P value	0.2247								Significantly different (P < 0.05)?	Yes															P value	0.784								P value	0.8785
							P value summary	ns								Kolmogorov-Smirnov D	0.165															P value summary	ns								P value summary	ns
							Are SDs significantly different (P < 0.05)?	No								Lec vs Lec LALA-PG																Are SDs significantly different (P < 0.05)?	No								Are SDs significantly different (P < 0.05)?	No
																Normality of Residuals
							Bartlett's test									Test name	Statistics	P value	Passed normality test (alpha=0.05)?	P value summary												Bartlett's test									Bartlett's test
							Bartlett's statistic (corrected)	1.919								Anderson-Darling (A2*)	215.5	<0.0001	No	****												Bartlett's statistic (corrected)	0.5056								Bartlett's statistic (corrected)	1.133
							P value	0.3831								D'Agostino-Pearson omnibus (K2)	1019	<0.0001	No	****												P value	0.7766								P value	0.5675
							P value summary	ns								Shapiro-Wilk (W)	0.6295	<0.0001	No	****												P value summary	ns								P value summary	ns
							Are SDs significantly different (P < 0.05)?	No								Kolmogorov-Smirnov (distance)	0.2598	<0.0001	No	****												Are SDs significantly different (P < 0.05)?	No								Are SDs significantly different (P < 0.05)?	No
																Column B	Lec
							ANOVA table	SS	DF	MS	F (DFn, DFd)	P value				vs.	vs.															ANOVA table	SS	DF	MS	F (DFn, DFd)	P value				ANOVA table	SS	DF	MS	F (DFn, DFd)	P value
							Treatment (between columns)	8.108	2	4.054	F (2, 28) = 18.91	P<0.0001				Column C	LecLALAPG															Treatment (between columns)	0.7109	2	0.3554	F (2, 33) = 2.084	P=0.1405				Treatment (between columns)	3769	2	1884	F (2, 33) = 5.101	P=0.0117
							Residual (within columns)	6.004	28	0.2144																						Residual (within columns)	5.628	33	0.1705						Residual (within columns)	12192	33	369.4
							Total	14.11	30							Kolmogorov-Smirnov test																Total	6.339	35							Total	15960	35
																P value	<0.0001
Dunn's multiple comparisons test	Mean rank diff.	Significant?	Summary	Adjusted P Value			Bonferroni's multiple comparisons test	Mean Diff.	95.00% CI of diff.	Below threshold?	Summary	Adjusted P Value				Exact or approximate P value?	Approximate								Dunn's multiple comparisons test	Mean rank diff.	Significant?	Summary	Adjusted P Value												Bonferroni's multiple comparisons test	Mean Diff.	95.00% CI of diff.	Below threshold?	Summary	Adjusted P Value
IgG1 vs. Lec	10.52	Yes	*	0.0207	A-B		IgG1 vs. Lec	0.8921	0.3872 to 1.397	Yes	***	0.0003	A-B			P value summary	****								IgG1 vs. Lec	17.52	Yes	***	0.0001	A-B											IgG1 vs. Lec	24.72	5.190 to 44.26	Yes	**	0.0093	A-B
IgG1 vs. Lec LALA PG	-5.067	No	ns	0.6756	A-C		IgG1 vs. Lec LALA-PG	-0.2813	-0.8231 to 0.2604	No	ns	0.5902	A-C			Significantly different (P < 0.05)?	Yes								IgG1 vs. Lec LALA-PG	5.818	No	ns	0.5858	A-C											IgG1 vs. Lec LALA-PG	14.54	-6.135 to 35.21	No	ns	0.256	A-C
Lec vs. Lec LALA PG	-15.58	Yes	***	0.0003	B-C		Lec vs. Lec LALA-PG	-1.173	-1.693 to -0.6535	Yes	****	<0.0001	B-C			Kolmogorov-Smirnov D	0.1255								Lec vs. Lec LALA-PG	-11.7	Yes	*	0.0175	B-C											Lec vs. Lec LALA-PG	-10.19	-29.72 to 9.347	No	ns	0.5925	B-C
																IgG1 vs Lec LALA-PG
Test details	Mean rank 1	Mean rank 2	Mean rank diff.	n1	n2	Z	Test details	Mean 1	Mean 2	Mean Diff.	SE of diff.	n1	n2	t	DF	Normality of Residuals									Test details	Mean rank 1	Mean rank 2	Mean rank diff.	n1	n2	Z										Test details	Mean 1	Mean 2	Mean Diff.	SE of diff.	n1	n2	t	DF
IgG1 vs. Lec	18.6	8.083	10.52	10	12	2.701	IgG1 vs. Lec	1.678	0.786	0.8921	0.1983	10	12	4.499	28	Test name	Statistics	P value	Passed normality test (alpha=0.05)?	P value summary					IgG1 vs. Lec	27.09	9.571	17.52	11	14	4.127										IgG1 vs. Lec	107.9	83.17	24.72	7.744	11	14	3.192	33
IgG1 vs. Lec LALA PG	18.6	23.67	-5.067	10	9	1.213	IgG1 vs. Lec LALA-PG	1.678	1.959	-0.2813	0.2128	10	9	1.322	28	Anderson-Darling (A2*)									IgG1 vs. Lec LALA-PG	27.09	21.27	5.818	11	11	1.295										IgG1 vs. Lec LALA-PG	107.9	93.36	14.54	8.196	11	11	1.774	33
Lec vs. Lec LALA PG	8.083	23.67	-15.58	12	9	3.887	Lec vs. Lec LALA-PG	0.786	1.959	-1.173	0.2042	12	9	5.747	28	D'Agostino-Pearson omnibus (K2)	1414	<0.0001	No	****					Lec vs. Lec LALA-PG	9.571	21.27	-11.7	14	11	2.757										Lec vs. Lec LALA-PG	83.17	93.36	-10.19	7.744	14	11	1.315	33
																Shapiro-Wilk (W)	0.5309	<0.0001	No	****
																Kolmogorov-Smirnov (distance)	0.3093	<0.0001	No	****
																Column A	IgG1
																vs.	vs.
																Column C	LecLALAPG
																Kolmogorov-Smirnov test
																P value	0.087
																Exact or approximate P value?	Approximate
																P value summary	ns
																Significantly different (P < 0.05)?	No
																Kolmogorov-Smirnov D	0.0572
[truncated: 85 more columns]

## Sheet: Stats Fig. 3
Fig.3b	IgG1	Lec			Fig.3c	IgG1	Lec			Fig. 3e	IgG1	Lec	Lec LALA-PG						Fig. 3f	IgG1	Lec	Lec LALA-PG						Fig. 3g	IgG1	Lec	Lec LALA-PG						Fig.3i	IgG1	Lec	Lec LALA-PG						Fig.3j	IgG1	Lec	Lec LALA-PG
Number of values	8	7			Number of values	8	7			Number of values	10	12	9						Number of values	10	12	9						Number of values	10	12	9						Number of values	10	12	9						Number of values	10	12	9
Mean	0.915	1.427			Mean	20.27	27.8			Mean	0.4707	0.4176	0.4197						Mean	0.7386	0.833	0.6985						Mean	0.2471	0.2575	0.2472						Mean	0.8397	0.5152	0.8953						Mean	18.81	17.37	21.24
Std. Deviation	0.3924	0.4784			Std. Deviation	5.096	4.462			Std. Deviation	0.09921	0.06037	0.0585						Std. Deviation	0.08662	0.09237	0.08257						Std. Deviation	0.05503	0.03367	0.05879						Std. Deviation	0.2359	0.3	0.3189						Std. Deviation	5.97	8.667	4.174
Std. Error of Mean	0.1387	0.1808			Std. Error of Mean	1.802	1.687			Std. Error of Mean	0.03137	0.01743	0.0195						Std. Error of Mean	0.02739	0.02666	0.02752						Std. Error of Mean	0.0174	0.009721	0.0196						Std. Error of Mean	0.07461	0.0866	0.1063						Std. Error of Mean	1.888	2.502	1.391
Normality of Residuals					Normality of Residuals					Normality of Residuals									Normality of Residuals									Normality of Residuals									Normality of Residuals									Normality of Residuals
Test name	Statistics	P value	Passed normality test (alpha=0.05)?	P value summary	Test name	Statistics	P value	Passed normality test (alpha=0.05)?	P value summary	Test name	Statistics	P value	Passed normality test (alpha=0.05)?	P value summary					Test name	Statistics	P value	Passed normality test (alpha=0.05)?	P value summary					Test name	Statistics	P value	Passed normality test (alpha=0.05)?	P value summary					Test name	Statistics	P value	Passed normality test (alpha=0.05)?	P value summary					Test name	Statistics	P value	Passed normality test (alpha=0.05)?
Anderson-Darling (A2*)	0.4163	0.2896	Yes	ns	Anderson-Darling (A2*)	0.3572	0.4065	Yes	ns	D'Agostino-Pearson omnibus (K2)	0.0508	0.9749	Yes	ns					D'Agostino-Pearson omnibus (K2)	0.2748	0.8716	Yes	ns					D'Agostino-Pearson omnibus (K2)	0.7758	0.6785	Yes	ns					Anderson-Darling (A2*)	0.1934	0.8863	Yes	ns					Anderson-Darling (A2*)	0.3105	0.5354	Yes
D'Agostino-Pearson omnibus (K2)	0.4986	0.7794	Yes	ns	D'Agostino-Pearson omnibus (K2)	3.675	0.1592	Yes	ns	Anderson-Darling (A2*)	0.2971	0.5687	Yes	ns					Anderson-Darling (A2*)	0.2951	0.5743	Yes	ns					Anderson-Darling (A2*)	0.1757	0.9156	Yes	ns					D'Agostino-Pearson omnibus (K2)	1.103	0.576	Yes	ns					D'Agostino-Pearson omnibus (K2)	1.989	0.3698	Yes
Shapiro-Wilk (W)	0.9327	0.2996	Yes	ns	Shapiro-Wilk (W)	0.9408	0.392	Yes	ns	Shapiro-Wilk (W)	0.9769	0.721	Yes	ns					Shapiro-Wilk (W)	0.9788	0.7784	Yes	ns					Shapiro-Wilk (W)	0.9802	0.818	Yes	ns					Shapiro-Wilk (W)	0.9832	0.8953	Yes	ns					Shapiro-Wilk (W)	0.9757	0.6857	Yes
Kolmogorov-Smirnov (distance)	0.1826	>0.1000	Yes	ns	Kolmogorov-Smirnov (distance)	0.1431	>0.1000	Yes	ns	Kolmogorov-Smirnov (distance)	0.09195	0.1	Yes	ns					Kolmogorov-Smirnov (distance)	0.1156	0.1	Yes	ns					Kolmogorov-Smirnov (distance)	0.07306	0.1	Yes	ns					Kolmogorov-Smirnov (distance)	0.08524	0.1	Yes	ns					Kolmogorov-Smirnov (distance)	0.1037	0.1	Yes
Unpaired t test					Unpaired t test					ANOVA summary									ANOVA summary									ANOVA summary									ANOVA summary									ANOVA summary
P value	0.0402				P value	0.0098				F	1.661								F	6.62								F	0.1632								F	5.588								F	0.8431
P value summary	*				P value summary	**				P value	0.2081								P value	0.0044								P value	0.8503								P value	0.0091								P value	0.441
Significantly different (P < 0.05)?	Yes				Significantly different (P < 0.05)?	Yes				P value summary	ns								P value summary	**								P value summary	ns								P value summary	**								P value summary	ns
One- or two-tailed P value?	Two-tailed				One- or two-tailed P value?	Two-tailed				Significant diff. among means (P < 0.05)?	No								Significant diff. among means (P < 0.05)?	Yes								Significant diff. among means (P < 0.05)?	No								Significant diff. among means (P < 0.05)?	Yes								Significant diff. among means (P < 0.05)?	No
t, df	t=2.279, df=13				t, df	t=3.021, df=13				R squared	0.1061								R squared	0.321								R squared	0.01152								R squared	0.2853								R squared	0.0568
How big is the difference?					How big is the difference?					Brown-Forsythe test									Brown-Forsythe test									Brown-Forsythe test									Brown-Forsythe test									Brown-Forsythe test
Mean of column A	0.915				Mean of column A	20.27				F (DFn, DFd)	3.429 (2, 28)								F (DFn, DFd)	0.1933 (2, 28)								F (DFn, DFd)	1.874 (2, 28)								F (DFn, DFd)	0.5921 (2, 28)								F (DFn, DFd)	1.322 (2, 28)
Mean of column B	1.427				Mean of column B	27.8				P value	0.0466								P value	0.8253								P value	0.1723								P value	0.5599								P value	0.2827
Difference between means (B - A) ± SEM	0.5121 ± 0.2247				Difference between means (B - A) ± SEM	7.526 ± 2.491				P value summary	*								P value summary	ns								P value summary	ns								P value summary	ns								P value summary	ns
95% confidence interval	0.02662 to 0.9977				95% confidence interval	2.144 to 12.91				Are SDs significantly different (P < 0.05)?	Yes								Are SDs significantly different (P < 0.05)?	No								Are SDs significantly different (P < 0.05)?	No								Are SDs significantly different (P < 0.05)?	No								Are SDs significantly different (P < 0.05)?	No
R squared (eta squared)	0.2854				R squared (eta squared)	0.4124
										Bartlett's test									Bartlett's test									Bartlett's test									Bartlett's test									Bartlett's test
F test to compare variances					F test to compare variances					Bartlett's statistic (corrected)	3.295								Bartlett's statistic (corrected)	0.1141								Bartlett's statistic (corrected)	3.158								Bartlett's statistic (corrected)	0.805								Bartlett's statistic (corrected)	4.42
F, DFn, Dfd	1.486, 6, 7				F, DFn, Dfd	1.304, 7, 6				P value	0.1925								P value	0.9445								P value	0.2061								P value	0.6686								P value	0.1097
P value	0.6128				P value	0.7622				P value summary	ns								P value summary	ns								P value summary	ns								P value summary	ns								P value summary	ns
P value summary	ns				P value summary	ns				Are SDs significantly different (P < 0.05)?	No								Are SDs significantly different (P < 0.05)?	No								Are SDs significantly different (P < 0.05)?	No								Are SDs significantly different (P < 0.05)?	No								Are SDs significantly different (P < 0.05)?	No
Significantly different (P < 0.05)?	No				Significantly different (P < 0.05)?	No
										ANOVA table	SS	DF	MS	F (DFn, DFd)	P value				ANOVA table	SS	DF	MS	F (DFn, DFd)	P value				ANOVA table	SS	DF	MS	F (DFn, DFd)	P value				ANOVA table	SS	DF	MS	F (DFn, DFd)	P value				ANOVA table	SS	DF	MS
										Treatment (between columns)	0.01851	2	0.009256	F (2, 28) = 1.661	P=0.2081				Treatment (between columns)	0.1021	2	0.05105	F (2, 28) = 6.620	P=0.0044				Treatment (between columns)	0.0007853	2	0.0003927	F (2, 28) = 0.1632	P=0.8503				Treatment (between columns)	0.9198	2	0.4599	F (2, 28) = 5.588	P=0.0091				Treatment (between columns)	77.48	2	38.74
										Residual (within columns)	0.156	28	0.005573						Residual (within columns)	0.2159	28	0.007712						Residual (within columns)	0.06738	28	0.002407						Residual (within columns)	2.305	28	0.08231						Residual (within columns)	1287	28	45.95
										Total	0.1746	30							Total	0.318	30							Total	0.06817	30							Total	3.224	30							Total	1364	30
																			Bonferroni's multiple comparisons test	Mean Diff.	95.00% CI of diff.	Below threshold?	Summary	Adjusted P Value													Bonferroni's multiple comparisons test	Mean Diff.	95.00% CI of diff.	Below threshold?	Summary	Adjusted P Value
																			IgG1 vs. Lec	-0.09439	-0.1901 to 0.001354	No	ns	0.0543	A-B												IgG1 vs. Lec	0.3245	0.01167 to 0.6373	Yes	*	0.0401	A-B
																			IgG1 vs. Lec LALA PG	0.04004	-0.06271 to 0.1428	No	ns	0.9887	A-C												IgG1 vs. Lec LALA-PG	-0.05559	-0.3913 to 0.2801	No	ns	>0.9999	A-C
																			Lec vs. Lec LALA PG	0.1344	0.03582 to 0.2330	Yes	**	0.0051	B-C												Lec vs. Lec LALA-PG	-0.3801	-0.7022 to -0.05792	Yes	*	0.0167	B-C
																			Test details	Mean 1	Mean 2	Mean Diff.	SE of diff.	n1	n2	t	DF										Test details	Mean 1	Mean 2	Mean Diff.	SE of diff.	n1	n2	t	DF
																			IgG1 vs. Lec	0.7386	0.833	-0.09439	0.0376	10	12	2.51	28										IgG1 vs. Lec	0.8397	0.5152	0.3245	0.1228	10	12	2.641	28
																			IgG1 vs. Lec LALA PG	0.7386	0.6985	0.04004	0.04035	10	9	0.9922	28										IgG1 vs. Lec LALA-PG	0.8397	0.8953	-0.05559	0.1318	10	9	0.4217	28
																			Lec vs. Lec LALA PG	0.833	0.6985	0.1344	0.03872	12	9	3.472	28										Lec vs. Lec LALA-PG	0.5152	0.8953	-0.3801	0.1265	12	9	3.004	28
[truncated: 36 more columns]

## Sheet: Stats Extended data Fig. 3
3c	IgG1	Lec	Lec LALA-PG						3d	IgG1	Lec	Lec LALA-PG
Number of values	8	8	8						Number of values	8	8	8
Mean	0.9686	0.4695	0.957						Mean	0.8979	0.8761	0.9044
Std. Deviation	0.2638	0.1682	0.2442						Std. Deviation	0.1669	0.2104	0.1355
Std. Error of Mean	0.09326	0.05946	0.08633						Std. Error of Mean	0.059	0.0744	0.04792
Normality of Residuals									Normality of Residuals
Test name	Statistics	P value	Passed normality test (alpha=0.05)?	P value summary					Test name	Statistics	P value	Passed normality test (alpha=0.05)?	P value summary
D'Agostino-Pearson omnibus (K2)	0.9978	0.6072	Yes	ns					D'Agostino-Pearson omnibus (K2)	0.191	0.9089	Yes	ns
Anderson-Darling (A2*)	0.2611	0.6769	Yes	ns					Anderson-Darling (A2*)	0.1448	0.9632	Yes	ns
Shapiro-Wilk (W)	0.9817	0.9249	Yes	ns					Shapiro-Wilk (W)	0.9849	0.9666	Yes	ns
Kolmogorov-Smirnov (distance)	0.127	0.1	Yes	ns					Kolmogorov-Smirnov (distance)	0.07361	0.1	Yes	ns
ANOVA summary									ANOVA summary
F	12.37								F	0.05823
P value	0.0003								P value	0.9436
P value summary	***								P value summary	ns
Significant diff. among means (P < 0.05)?	Yes								Significant diff. among means (P < 0.05)?	No
R squared	0.5408								R squared	0.005515
Brown-Forsythe test									Brown-Forsythe test
F (DFn, DFd)	0.2266 (2, 21)								F (DFn, DFd)	0.5501 (2, 21)
P value	0.7991								P value	0.585
P value summary	ns								P value summary	ns
Are SDs significantly different (P < 0.05)?	No								Are SDs significantly different (P < 0.05)?	No
Bartlett's test									Bartlett's test
Bartlett's statistic (corrected)	1.378								Bartlett's statistic (corrected)	1.264
P value	0.502								P value	0.5315
P value summary	ns								P value summary	ns
Are SDs significantly different (P < 0.05)?	No								Are SDs significantly different (P < 0.05)?	No
ANOVA table	SS	DF	MS	F (DFn, DFd)	P value				ANOVA table	SS	DF	MS	F (DFn, DFd)	P value
Treatment (between columns)	1.298	2	0.6491	F (2, 21) = 12.37	P=0.0003				Treatment (between columns)	0.003513	2	0.001756	F (2, 21) = 0.05823	P=0.9436
Residual (within columns)	1.102	21	0.05249						Residual (within columns)	0.6335	21	0.03017
Total	2.401	23							Total	0.637	23
Bonferroni's multiple comparisons test	Mean Diff.	95.00% CI of diff.	Below threshold?	Summary	Adjusted P Value
IgG1 vs. Lec	0.4991	0.2011 to 0.7971	Yes	***	0.0008	A-B
IgG1 vs. Lec LALA-PG	0.01163	-0.2864 to 0.3096	No	ns	>0.9999	A-C
Lec vs. Lec LALA-PG	-0.4874	-0.7855 to -0.1894	Yes	**	0.0011	B-C
Test details	Mean 1	Mean 2	Mean Diff.	SE of diff.	n1	n2	t	DF
IgG1 vs. Lec	0.9686	0.4695	0.4991	0.1146	8	8	4.357	21
IgG1 vs. Lec LALA-PG	0.9686	0.957	0.01163	0.1146	8	8	0.1015	21
Lec vs. Lec LALA-PG	0.4695	0.957	-0.4874	0.1146	8	8	4.255	21

## Sheet: Stats Fig. 5
Fig.5e	IgG1	Lec	Lec LALA-PG						Fig.5f	IgG1	Lec	Lec LALA-PG						Fig.5g	IgG1	Lec	Lec LALA-PG			Fig.5j	Microglia 17OPN	Microglia 50OPN	Microglia 150OPN	Microglia 450OPN	Microglia 1350OPN	No Microglia 17OPN	No Microglia 50OPN	No Microglia 150OPN	No Microglia 450OPN	No Microglia 1350OPN
Number of values	10	12	9						Number of values	10	12	9						Number of values	10	12	9			Number of values	3	3	3	3	3	3	3	3	3	3
Mean	1.751	2.744	1.74						Mean	0.7181	1.12	0.6654						Mean	34.87	39.63	35			Mean	0.8651	0.8437	0.9098	0.5392	0.4673	0.9688	1.078	0.9596	0.8077	0.9955
Std. Deviation	0.539	0.749	0.5161						Std. Deviation	0.3166	0.2938	0.1309						Std. Deviation	5.346	6.322	4.776			Std. Deviation	0.1563	0.1409	0.3297	0.1536	0.1678	0.2564	0.3371	0.1448	0.03302	0.2092
Std. Error of Mean	0.1705	0.2162	0.172						Std. Error of Mean	0.1001	0.0848	0.04365						Std. Error of Mean	1.69	1.825	1.592			Std. Error of Mean	0.09026	0.08135	0.1904	0.08868	0.09687	0.148	0.1946	0.08362	0.01906	0.1208
Normality of Residuals									Normality of Residuals									Normality of Residuals						Normality of Residuals	Microglia	Microglia	Microglia	Microglia	Microglia	No Microglia	No Microglia	No Microglia	No Microglia	No Microglia
Test name	Statistics	P value	Passed normality test (alpha=0.05)?	P value summary					Test name	Statistics	P value	Passed normality test (alpha=0.05)?	P value summary					Test name	Statistics	P value	Passed normality test (alpha=0.05)?	P value summary		Shapiro-Wilk test	17	50	150	450	1350	17	50	150	450	1350
D'Agostino-Pearson omnibus (K2)	0.8648	0.6489	Yes	ns					D'Agostino-Pearson omnibus (K2)	3.068	0.2157	Yes	ns					D'Agostino-Pearson omnibus (K2)	0.2146	0.8983	Yes	ns		W	0.9974	0.9951	0.9576	0.9583	0.9713	0.7543	0.8178	0.991	0.9489	0.8377
Anderson-Darling (A2*)	0.2921	0.583	Yes	ns					Anderson-Darling (A2*)	0.4336	0.2835	Yes	ns					Anderson-Darling (A2*)	0.217	0.8277	Yes	ns		P value	0.9022	0.8662	0.6039	0.6071	0.6747	0.0095	0.1577	0.8186	0.5646	0.2081
Shapiro-Wilk (W)	0.9684	0.4751	Yes	ns					Shapiro-Wilk (W)	0.9673	0.4491	Yes	ns					Shapiro-Wilk (W)	0.9785	0.7687	Yes	ns		Passed normality test (alpha=0.05)?	Yes	Yes	Yes	Yes	Yes	No	Yes	Yes	Yes	Yes
Kolmogorov-Smirnov (distance)	0.1141	0.1	Yes	ns					Kolmogorov-Smirnov (distance)	0.1184	0.1	Yes	ns					Kolmogorov-Smirnov (distance)	0.08318	0.1	Yes	ns		P value summary	ns	ns	ns	ns	ns	**	ns	ns	ns	ns
ANOVA summary									ANOVA summary									ANOVA summary							CURVE 1				CURVE 2				Data?
F	9.393								F	9.55								F	2.587					X-value	Mean	SD (opt)	N	SE	Mean	SD (opt)	N	SE		Difference	SE Diff	t-value	Nsmall	dF	Prob	Chi Sqr		Sum Chi Sqr	12.3068
P value	0.0008								P value	0.0007								P value	0.0931					17	0.938981	0.246593	5	0.11028	0.905254	0.361317	8	0.127745	TRUE	0.0337264	0.168761	0.199846	5	8	0.846587	0.0374325		dF for Chi Sqr	5
P value summary	***								P value summary	***								P value summary	ns					50	1.07836	0.374941	6	0.153069	0.877449	0.386362	8	0.1366	TRUE	0.200913	0.205157	0.979311	6	10	0.350524	0.87156		P VALUE	0.0308173	Overall p-value for the whole comparison
Significant diff. among means (P < 0.05)?	Yes								Significant diff. among means (P < 0.05)?	Yes								Significant diff. among means (P < 0.05)?	No					150	0.959561	0.131163	6	0.0535471	1.00025	0.404065	8	0.142859	TRUE	0.0406915	0.152564	0.266717	6	10	0.795106	0.0674367
R squared	0.4015								R squared	0.4055								R squared	0.156					450	0.813248	0.188468	5	0.0842855	0.572225	0.233673	8	0.0826157	TRUE	0.241023	0.118023	2.04217	5	8	0.0754191	3.16095
																								1350	1.02403	0.226972	5	0.101505	0.493228	0.233545	7	0.0882717	TRUE	0.530801	0.134518	3.94593	5	8	0.00426025	8.16942
Brown-Forsythe test									Brown-Forsythe test									Brown-Forsythe test
F (DFn, DFd)	1.192 (2, 28)								F (DFn, DFd)	1.144 (2, 28)								F (DFn, DFd)	0.3161 (2, 28)
P value	0.3187								P value	0.333								P value	0.7315
P value summary	ns								P value summary	ns								P value summary	ns
Are SDs significantly different (P < 0.05)?	No								Are SDs significantly different (P < 0.05)?	No								Are SDs significantly different (P < 0.05)?	No
Bartlett's test									Bartlett's test									Bartlett's test
Bartlett's statistic (corrected)	1.613								Bartlett's statistic (corrected)	5.841								Bartlett's statistic (corrected)	0.7195
P value	0.4464								P value	0.0539								P value	0.6979
P value summary	ns								P value summary	ns								P value summary	ns
Are SDs significantly different (P < 0.05)?	No								Are SDs significantly different (P < 0.05)?	No								Are SDs significantly different (P < 0.05)?	No
ANOVA table	SS	DF	MS	F (DFn, DFd)	P value				ANOVA table	SS	DF	MS	F (DFn, DFd)	P value				ANOVA table	SS	DF	MS	F (DFn, DFd)	P value
Treatment (between columns)	7.324	2	3.662	F (2, 28) = 9.393	P=0.0008				Treatment (between columns)	1.356	2	0.6782	F (2, 28) = 9.550	P=0.0007				Treatment (between columns)	162.5	2	81.25	F (2, 28) = 2.587	P=0.0931
Residual (within columns)	10.92	28	0.3899						Residual (within columns)	1.988	28	0.07101						Residual (within columns)	879.4	28	31.41
Total	18.24	30							Total	3.345	30							Total	1042	30
Bonferroni's multiple comparisons test	Mean Diff.	95.00% CI of diff.	Below threshold?	Summary	Adjusted P Value				Bonferroni's multiple comparisons test	Mean Diff.	95.00% CI of diff.	Below threshold?	Summary	Adjusted P Value
IgG1 vs. Lec	-0.9928	-1.674 to -0.3120	Yes	**	0.0027	A-B			IgG1 vs. Lec	-0.4024	-0.6929 to -0.1118	Yes	**	0.0044	A-B
IgG1 vs. Lec LALA-PG	0.01061	-0.7199 to 0.7412	No	ns	>0.9999	A-C			IgG1 vs. Lec LALA-PG	0.05268	-0.2591 to 0.3645	No	ns	>0.9999	A-C
Lec vs. Lec LALA-PG	1.003	0.3023 to 1.705	Yes	**	0.0032	B-C			Lec vs. Lec LALA-PG	0.4551	0.1559 to 0.7543	Yes	**	0.0018	B-C
Test details	Mean 1	Mean 2	Mean Diff.	SE of diff.	n1	n2	t	DF	Test details	Mean 1	Mean 2	Mean Diff.	SE of diff.	n1	n2	t	DF
IgG1 vs. Lec	1.751	2.744	-0.9928	0.2674	10	12	3.714	28	IgG1 vs. Lec	0.7181	1.12	-0.4024	0.1141	10	12	3.527	28
IgG1 vs. Lec LALA-PG	1.751	1.74	0.01061	0.2869	10	9	0.037	28	IgG1 vs. Lec LALA-PG	0.7181	0.6654	0.05268	0.1224	10	9	0.4303	28
Lec vs. Lec LALA-PG	2.744	1.74	1.003	0.2753	12	9	3.644	28	Lec vs. Lec LALA-PG	1.12	0.6654	0.4551	0.1175	12	9	3.873	28
