# Supplementary material for: The Alzheimer’s therapeutic Lecanemab attenuates Aβ pathology by inducing an amyloid-clearing program in microglia
Source: Nat Neurosci. 2025 Nov 24;29(1):100–10. doi: 10.1038/s41593-025-02125-8 (PMC12779577; doi:10.1038/s41593-025-02125-8)
Supplement: Supplementary file 10 — Statistical source data. [file 41593_2025_2125_MOESM10_ESM.xlsx]

## Sheet: Figure 1e
	Lecanemab							Lecanemab LALA-PG
Gene	logFC	logCPM	F	PValue	FDR		Gene	logFC	logCPM	F	PValue	FDR
APOC1	-0.00420781	14.6404	319.304	8.25862e-35	4.18216e-31		MT-ND4	0.00356585	15.342	119.397	1.09054e-27	5.52249e-24
APOE	-0.00225362	14.6937	59.7059	1.67188e-10	2.93325e-07		APOC1	-0.00329179	14.9466	182.757	7.44421e-21	1.88487e-17
HLA-DRA	-0.00143004	14.5818	396.762	1.73771e-10	2.93325e-07		AL627171.2	0.00314151	14.9086	372.943	4.20426e-20	7.0968e-17
MALAT1	-0.00208123	14.7861	39.8284	2.84277e-10	3.1268e-07		MT-ATP6	0.00288716	15.1578	71.1132	3.67766e-17	4.65591e-14
SPP1	-0.00207528	14.7649	40.5092	3.08728e-10	3.1268e-07		C3	0.00274953	15.0627	65.2497	6.68053e-14	6.76604e-11
FTL	-0.00181018	14.9863	34.3598	4.66729e-09	3.93919e-06		MT-CO3	0.00233885	15.3049	51.7945	6.45492e-13	5.44796e-10
NAP1L1	-0.00177444	14.6127	92.2442	9.88567e-08	7.15158e-05		CX3CR1	0.00244298	15.1207	49.7703	1.80409e-12	1.30513e-09
ASAH1	-0.00182456	14.6132	91.7684	1.79791e-07	0.000113808		RNASE1	0.00243204	14.9068	221.974	9.86547e-12	6.16922e-09
RPL12	-0.00179613	14.644	54.6125	2.57684e-07	0.000136658		COL1A1	0.00225323	14.9006	274.31	1.09642e-11	6.16922e-09
NIBAN1	-0.000720273	14.5728	735.305	2.69862e-07	0.000136658		NAP1L1	-0.00239823	14.9232	139.733	2.62639e-11	1.33e-08
LIPA	-0.00124472	14.5848	203.289	4.7763e-07	0.000219884		HTRA1	0.00232925	14.949	83.427	1.15085e-09	5.29809e-07
HLA-DRB5	-0.000991546	14.5789	271.436	1.28012e-06	0.000540211		FCGR3A	0.0023758	14.9503	82.428	1.3309e-09	5.6164e-07
IFI6	0.00159811	14.5992	110.975	2.6277e-06	0.00102359		MT-CO2	0.00206316	15.1738	36.3866	1.6562e-09	6.45154e-07
AD000090.1	-0.00168273	14.6496	46.034	2.84378e-06	0.00102863		MT-CYB	0.00211833	15.0839	38.1386	1.90685e-09	6.89736e-07
RPS23	-0.00146999	14.7773	20.4073	6.85918e-06	0.00231566		CSF1R	0.00222666	14.9503	76.791	2.60163e-09	8.78309e-07
CTSD	-0.00156368	14.6215	56.5382	1.17855e-05	0.0037301		SP100	-0.00158057	14.8937	256.099	1.02622e-08	3.24799e-06
RPL24	-0.00143857	14.6092	63.365	3.3075e-05	0.00985245		MT-ND3	0.00180529	15.2532	29.8092	4.84299e-08	1.44264e-05
IFI44L	0.00119221	14.5918	96.0837	3.78802e-05	0.010657		MT-ND1	0.00186921	15.1392	29.2863	6.33942e-08	1.78349e-05
IFITM3	0.0010549	14.5836	147.22	4.15798e-05	0.0110821		MT-CO1	0.00173762	15.2854	28.4356	9.82709e-08	2.61918e-05
WDR61	-0.000557204	14.5711	881.954	5.33521e-05	0.013057		MT-ND2	0.00180738	15.0769	28.8763	2.68313e-07	6.48741e-05
VSIG4	0.00132336	14.598	77.9314	5.41464e-05	0.013057		CTSB	0.00211178	14.995	45.1524	2.79391e-07	6.48741e-05
TENT4A	-0.000416873	14.571	743.112	8.864e-05	0.0204033		CYBB	0.0019337	14.9746	46.0912	2.81839e-07	6.48741e-05
EEF1G	-0.00130291	14.6258	38.1595	0.00010627	0.0233978		RBFOX1	0.00186733	14.9566	51.6277	6.10129e-07	0.000134334
NR1D2	-0.000403766	14.5713	642.305	0.000143565	0.0302922		TPT1	-0.00172231	15.3413	24.6882	6.81396e-07	0.000143774
EMB	0.00058571	14.5733	318.666	0.00017333	0.0351096		VSIR	0.00157005	14.8971	160.573	7.29154e-07	0.000147697
CD74	-0.00123862	14.6191	39.0255	0.000237987	0.0463525		COL3A1	0.00174917	14.9126	100.269	9.15997e-07	0.000178408
MT-ND5	-0.00131084	14.6255	37.1103	0.000266811	0.0481395		LAPTM5	0.00178833	14.9982	33.6693	3.23889e-06	0.000607471
RPL18	-0.00128097	14.638	29.6216	0.000271873	0.0481395		FCGRT	0.00182456	14.9301	65.4511	4.23999e-06	0.000766832
RPL36	-0.00126302	14.6267	34.2803	0.000277995	0.0481395		PLD4	0.00163706	14.9117	85.7837	7.10398e-06	0.0012405
MT-CO3	0.00105501	15.1117	13.1709	0.000285187	0.0481395		AIDA	0.00111737	14.8843	304.852	7.35782e-06	0.001242
MPP1	-0.000671007	14.5754	237.171	0.000326001	0.0523978		CSTB	-0.00115957	14.8966	117.336	9.59402e-06	0.00156113
RPS9	-0.00126533	14.633	30.8203	0.000331108	0.0523978		KPNA1	0.000698137	14.8788	664.264	9.86498e-06	0.00156113
IRF2	0.000459633	14.5713	504.895	0.000345282	0.052985		RPL23	-0.0015292	15.0807	19.9386	1.09043e-05	0.00167331
RPL32	-0.00121501	14.6337	28.8271	0.000360586	0.0537061		COL1A2	0.00131256	14.8959	132.28	1.18717e-05	0.00176818
ATXN10	0.000642722	14.5742	268.032	0.00037683	0.0545219		ATAD1	0.000497322	14.8766	1403.97	1.24871e-05	0.00180671
RACK1	-0.00130406	14.6455	27.0729	0.000392476	0.0552082		FP671120.7	0.000813842	14.8804	454.902	1.4047e-05	0.00197595
RPL34	-0.00115001	14.8341	12.2802	0.000458981	0.0618408		SPARC	0.000955485	14.8832	299.03	1.6327e-05	0.00223459
RPL23	-0.00112855	14.8162	12.2418	0.000468529	0.0618408		RPLP1	-0.00167279	15.0151	26.7569	1.87252e-05	0.00245856
JAK3	0.000508247	14.571	574.509	0.000496402	0.0618408		AD000090.1	0.0016742	14.9858	32.4085	1.89344e-05	0.00245856
FTH1	-0.00110467	14.8493	12.1043	0.000504343	0.0618408		SUN2	0.000447656	14.8767	1412.48	1.98152e-05	0.0025086
LGALS1	-0.000521902	14.5738	255.506	0.000505673	0.0618408		CTSA	0.000934671	14.8824	301.32	3.31321e-05	0.00409222
AL138963.4	-0.000379303	14.5712	526.342	0.000512898	0.0618408		MYLIP	0.000635042	14.8778	808.405	3.54474e-05	0.00423268
FSCN1	0.00128427	14.6295	32.0877	0.000538898	0.0634647		EEF1A1	-0.0013612	15.3223	17.0848	3.5941e-05	0.00423268
STX7	-0.000746986	14.5792	143.175	0.000581606	0.0664831		ANGEL1	0.000521151	14.8772	922.228	3.83382e-05	0.00441237
ATP1B1	-0.000709247	14.5778	166.315	0.000590786	0.0664831		RPL41	-0.00148947	14.9826	26.3078	4.11108e-05	0.00462634
VASP	0.000759816	14.5772	171.426	0.000662821	0.0687168		IFNGR1	0.00142629	14.9111	68.9243	4.25147e-05	0.00468031
PSAP	-0.00112615	14.7963	11.6981	0.000663692	0.0687168		ACTB	0.00132844	15.3611	16.4178	5.10613e-05	0.00550159
SNHG6	-0.000868197	14.5848	94.3085	0.000664907	0.0687168		NME2	-0.0011638	14.8963	105.688	5.29568e-05	0.00553917
STK11	0.000475015	14.5714	414.838	0.000664914	0.0687168		CYB5R3	0.000852427	14.8809	370.225	5.45192e-05	0.00553917
EEF1A1	-0.00102572	15.069	11.4525	0.00071563	0.0698659		PLCB2	0.00118732	14.89	152.035	5.46916e-05	0.00553917
LIMS1	-0.000959013	14.5853	95.2102	0.000716536	0.0698659		RPL38	-0.00149345	14.9433	36.695	7.31015e-05	0.00725855
HLA-DRB1	-0.000752814	14.5806	111.596	0.000727371	0.0698659		MLLT6	0.000876082	14.8828	272.983	7.49445e-05	0.00729844
TRIM27	0.00061072	14.574	236.248	0.000731219	0.0698659		RPL35A	-0.00154432	14.954	33.9351	7.85342e-05	0.00750372
KIAA1109	-0.000500657	14.5734	281.211	0.00082573	0.0739219		DDX17	0.00149924	14.9223	52.8833	8.23958e-05	0.0077269
SLC15A2	-0.000516488	14.5739	245.029	0.000859962	0.0739219		C1QA	0.0014794	14.9311	42.9879	8.67293e-05	0.0079854
OLR1	-0.00116717	14.6271	28.6419	0.000877723	0.0739219		AC127502.2	0.000488562	14.8769	1038.67	0.000110343	0.00997812
OAS1	0.000909493	14.586	82.1198	0.00089423	0.0739219		KIAA0319L	0.000520446	14.8783	620.826	0.000117493	0.0103165
EIF2S3	-0.00120513	14.6167	35.4621	0.000904437	0.0739219		RGL2	0.000757053	14.8799	404.201	0.000118159	0.0103165
FARSA	-0.000426453	14.5718	397.989	0.000910966	0.0739219		RBM22	-0.000645154	14.8806	350.544	0.000136979	0.011757
RPL8	-0.00119487	14.6277	28.941	0.000929507	0.0739219		GAL3ST4	0.00122803	14.903	74.1469	0.00014719	0.0124228
COL1A1	-0.000602354	14.5755	200.23	0.000939589	0.0739219		ZFR	0.00070895	14.8797	398.823	0.000154046	0.0127883
PRPF38A	0.000395564	14.5712	447.535	0.000942333	0.0739219		RASAL3	0.000936351	14.886	168.642	0.000163107	0.0133222
LINC01235	-0.000308497	14.5705	634.468	0.000946371	0.0739219		TRA2B	0.000800223	14.8809	313.162	0.000181013	0.01455
CST3	0.00119607	14.6187	34.1206	0.000946473	0.0739219		PSAP	0.00144802	15.0429	18.4111	0.000186588	0.0146868
NDUFS3	0.00046932	14.5726	293.076	0.00095907	0.0739219		TMEM126B	-0.000489645	14.8785	566.817	0.000188516	0.0146868
DDOST	0.000761402	14.5772	156.54	0.000963437	0.0739219		CDK19	0.000814678	14.8824	252.639	0.000227433	0.0169579
MOB3C	0.000478167	14.5719	381.329	0.000985963	0.0745212		ISCU	-0.000665765	14.8819	273.607	0.000229048	0.0169579
STAT1	0.000894053	14.5873	73.0367	0.00102914	0.0766406		IL10RA	0.000719366	14.8799	344.377	0.00022963	0.0169579
SCAMP1	-0.000412517	14.5719	389.173	0.00112862	0.082831		SAMD12	0.000664507	14.8789	466.755	0.000231062	0.0169579
RAF1	-0.000343942	14.5716	431.361	0.00115738	0.0832719		TLR7	0.00124975	14.8939	108.95	0.000242894	0.0175716
CD9	-0.000472811	14.5736	228.748	0.00116752	0.0832719		ARFGEF1	-0.000509724	14.8782	645.154	0.000264586	0.0188713
RPL13A	-0.00113975	14.715	13.9626	0.00123363	0.086765		CPED1	0.000740577	14.8848	156.16	0.000298554	0.0209983
CCNG1	-0.000349214	14.5709	520.006	0.0012845	0.0891057		SNHG29	-0.000969163	14.8896	128.606	0.000304441	0.021119
TBC1D12	-0.000606266	14.575	207.542	0.00135935	0.0930238		MRC2	0.00080197	14.8827	239.414	0.000315255	0.0215737
AGO3	-0.00038777	14.571	485.076	0.00143139	0.0966475		ALOX5AP	0.00139501	14.9064	69.9733	0.000323389	0.0218291
TULP4	0.000526858	14.574	231.372	0.00147243	0.0981105		RUBCN	0.000450378	14.8781	536.004	0.000327609	0.0218291
GYPC	-0.000761719	14.5829	88.0701	0.00149207	0.0981276		ITM2C	0.00122268	14.9009	71.7691	0.000338362	0.0222528
MYO1E	-0.000407939	14.5721	317.989	0.00156083	0.0986516		C1QB	0.0013499	14.9331	34.5655	0.00038469	0.0249753
MARCKS	0.00113129	14.7228	13.3456	0.0015639	0.0986516		CREM	0.000417784	14.8775	560.484	0.000389792	0.0249862
BST2	0.000975426	14.5907	62.9467	0.00156527	0.0986516		MLXIP	0.000664462	14.881	273.563	0.000428927	0.0271511
TOMM70	0.000318005	14.5704	504.132	0.00157837	0.0986516		PIP4K2B	0.000436876	14.8783	443.521	0.000450032	0.0281354
HLA-DPA1	-0.000546184	14.5754	164.008	0.00159744	0.0986516		FUS	0.00110084	14.8906	116.935	0.000484579	0.0299257
BOD1	-0.0004037	14.5721	349.762	0.00165103	0.100732		OLFML3	0.00139799	14.9171	48.6316	0.000496134	0.0302701
CTSZ	-0.000816875	14.5899	58.382	0.00169903	0.102427		RPS23	-0.00128979	15.0517	14.2894	0.000593378	0.0357722
AIF1	0.00114508	14.6471	20.8727	0.00174625	0.104035		NGDN	0.00039263	14.8769	773.83	0.000626148	0.0373037
C3	0.00100263	14.7967	9.78318	0.00177811	0.104702		RPS13	-0.00132023	14.9476	27.3523	0.000655947	0.0386246
RPL31	-0.00098821	14.7572	9.88052	0.00183008	0.106523		CH25H	0.00045543	14.8779	477.274	0.000669944	0.0389953
ABCC5	-0.000370074	14.5722	294.567	0.00190079	0.109382		CLCN7	0.000436687	14.878	440.109	0.000692603	0.0393013
XAF1	0.000803333	14.5849	77.0078	0.00195696	0.111349		TXNIP	0.000917679	14.8944	75.3544	0.000693037	0.0393013
TLR5	-0.000505574	14.5739	211.302	0.0020889	0.116524		YPEL3	0.000903577	14.885	161.5	0.000698483	0.0393013
RPS8	-0.00104566	14.7303	11.4163	0.00211529	0.116524		RPL13A	-0.00123667	15.0013	16.2696	0.000730929	0.040675
KCNMA1	-0.000419168	14.5724	275.983	0.00211694	0.116524		OLR1	-0.0011336	14.9231	33.7082	0.000753265	0.0414623
UBA6	0.000446685	14.5715	384.957	0.00223674	0.121195		PSME2	0.000528564	14.8795	283.91	0.000768736	0.0418589
TRIM69	0.000461514	14.5731	241.399	0.00225401	0.121195		CD9	-0.000512358	14.879	364.094	0.000822762	0.0443241
RPS15	-0.00104807	14.6192	27.5307	0.00228451	0.121195		CDC123	0.0004537	14.8777	504.915	0.000911843	0.048606
BPTF	-0.000702682	14.5803	107.057	0.00229754	0.121195		ANKFY1	0.000824728	14.8821	233.594	0.000931717	0.0491481
SYS1	-0.000441739	14.5739	201.984	0.00244972	0.12789		RAP2B	-0.000662725	14.8822	212.631	0.000949973	0.0495945
SNHG8	-0.000621086	14.5771	139.079	0.00255694	0.132126		ARID4B	0.000555224	14.8798	289.568	0.0010326	0.0533582
ZNF101	0.000408214	14.571	431.337	0.00260707	0.133356		HERPUD2	-0.000296433	14.8766	922.352	0.00111631	0.0552552
BHLHE41	0.00099417	14.6039	36.0397	0.00265083	0.133655		TMEM164	0.000606567	14.8798	310.177	0.00111805	0.0552552
CXCR4	-0.000299195	14.5709	426.995	0.00266572	0.133655		HIVEP3	0.000543811	14.8802	247.007	0.00112916	0.0552552
PLXDC2	-0.00105335	14.6348	20.9312	0.0026931	0.133705		POLR2D	-0.000285184	14.8767	715.601	0.00113268	0.0552552
PDCL3	0.000438776	14.5711	436.875	0.00273336	0.134386		USP10	0.000536657	14.8792	315.809	0.0011372	0.0552552
FNDC3A	-0.000353355	14.5718	329.803	0.00278662	0.135687		ARID1A	0.000787002	14.8866	128.623	0.00114384	0.0552552
GRIA3	-0.000343739	14.5712	411.045	0.00294773	0.13977		AP1B1	0.00126291	14.9266	33.3149	0.00114675	0.0552552
NPL	-0.000701724	14.5827	78.0361	0.00295108	0.13977		SNX22	0.000397765	14.8778	420.075	0.00115661	0.0552552
PRMT1	0.000616281	14.5764	143.43	0.00295327	0.13977		HLA-DPA1	-0.000471905	14.8794	296.35	0.00117463	0.0555918
NEAT1	-0.000902889	14.5998	38.1751	0.00299393	0.140382		EIF3H	-0.00065429	14.8853	127.296	0.00118591	0.0556059
TUBA1B	0.00110054	14.6628	16.4531	0.00302254	0.140423		CD81	0.00121231	14.9528	21.586	0.00124726	0.0579459
CNPPD1	0.000538943	14.5754	157.098	0.00318601	0.146672		DLK1	0.0010297	14.9004	60.4007	0.00127461	0.0586784
RPLP1	-0.00100406	14.7213	10.8663	0.00332832	0.150089		YKT6	0.000572302	14.879	324.978	0.00133044	0.0605552
MAPK1IP1L	-0.000506699	14.5738	209.78	0.00334709	0.150089		LRP1	0.000732901	14.8843	139.951	0.00135516	0.0605552
DTX3L	0.000675697	14.5783	110.033	0.00334915	0.150089		LIMD2	0.00052243	14.8786	341.39	0.00135968	0.0605552
BMP2K	-0.000666845	14.5836	69.3369	0.0034064	0.151316		GIT2	0.000774744	14.8815	221.84	0.00136926	0.0605552
MT-CYB	0.00096328	14.8397	8.78656	0.00349187	0.151479		HIPK1	0.00123008	14.9258	33.4415	0.00137517	0.0605552
MS4A7	-0.000859285	14.5894	55.5369	0.00352228	0.151479		PHF14	0.000406739	14.8775	476.416	0.00141562	0.060713
ENO1	0.000947014	14.6006	37.2216	0.00353833	0.151479		USP36	0.000515888	14.8784	392.632	0.00141825	0.060713
SREK1	-0.000519319	14.573	256.674	0.00354814	0.151479		CSK	0.000702466	14.8862	110.566	0.00141932	0.060713
CNRIP1	-0.000414467	14.5728	221.575	0.00366859	0.151479		FTH1	-0.00108778	15.12	10.1747	0.00142671	0.060713
ZNF518B	-0.000304157	14.5707	433.151	0.00367939	0.151479		IGFLR1	0.000357197	14.8773	446.222	0.00145822	0.0612815
SDCBP	-0.000803034	14.5911	49.1588	0.00370286	0.151479		DAB2	0.000932197	14.8929	76.3053	0.00146427	0.0612815
PLA2G7	-0.000413391	14.573	220.94	0.00372264	0.151479		MAN2C1	0.000384958	14.8775	455.588	0.0015578	0.0643556
ATXN2L	-0.000480547	14.575	160.536	0.00372934	0.151479		CIRBP	0.00110082	14.9071	46.7088	0.00156378	0.0643556
EIF3H	-0.000625698	14.5791	99.7193	0.00373584	0.151479		AMPD3	0.000501564	14.8791	319.9	0.00157847	0.0643556
NDUFA2	-0.000695976	14.5791	105.495	0.00373913	0.151479		RXRB	0.000334056	14.8768	621.579	0.00158856	0.0643556
RPS28	-0.000955185	14.6883	11.5362	0.00386356	0.154154		UBXN7	0.000570824	14.8801	231.386	0.00161323	0.0648366
MFN2	0.000466832	14.5721	287.185	0.00388755	0.154154		NFAM1	0.000523886	14.8783	389.016	0.00165465	0.0659776
GTF2I	0.000836737	14.5899	53.0181	0.00389647	0.154154		IL6R	-0.000885307	14.8942	70.4069	0.00167225	0.0661585
DDA1	0.000335113	14.5707	412.065	0.00402081	0.15784		PLCG2	0.000806837	14.8853	131.194	0.00168643	0.0662022
AF127936.2	-0.000280024	14.5706	453.696	0.00409522	0.158447		RPS3A	-0.00116777	14.9912	14.9986	0.00176699	0.0688311
RNASE1	-0.000945502	14.6097	28.6208	0.00409884	0.158447		PLA2G7	-0.000445464	14.879	308.588	0.00180239	0.069674
ECPAS	-0.000448276	14.5758	127.881	0.00418014	0.159988		TSR3	-0.000339426	14.8773	579.84	0.00186174	0.0714232
RABGGTB	0.000440976	14.5731	207.85	0.00420189	0.159988		CLTC	0.00106964	14.9045	49.3851	0.00190041	0.0718866
COL3A1	-0.000567271	14.5774	117.816	0.00435974	0.164759		APLP2	0.000939228	14.8984	56.6421	0.00190221	0.0718866
GASK1B	-0.000769053	14.5903	48.489	0.00441856	0.165745		RPL22	-0.00115076	14.9437	22.3096	0.00194843	0.0730877
SLC11A2	-0.00051444	14.5761	135.024	0.00452163	0.168364		MSL1	0.000628384	14.8829	149.817	0.00205407	0.0764841
MITD1	0.000321621	14.5709	390.158	0.00466741	0.172524		HDAC9	0.000583089	14.8782	412.849	0.0021043	0.0774212
SELENOT	0.000707781	14.5824	71.9733	0.00473656	0.173811		MKNK2	-0.000675169	14.8827	172.477	0.00211919	0.0774212
UQCRQ	0.000731324	14.5868	53.9314	0.00490807	0.178809		GRN	0.00110819	14.9193	31.8968	0.00213219	0.0774212
DDX6	-0.000707571	14.5897	46.7023	0.00497976	0.179457		SEMA4D	0.000666565	14.8833	152.591	0.0021404	0.0774212
DCAF11	-0.000393507	14.5726	240.486	0.00506001	0.179457		A2M	0.00115838	14.9859	15.1424	0.00215892	0.0775374
RPS11	-0.00102469	14.6851	12.4434	0.00506515	0.179457		PELI1	0.00082874	14.8901	90.4282	0.00218824	0.0780371
RPL11	-0.00093834	14.6438	15.8494	0.00506761	0.179457		COPB2	0.000427725	14.8779	370.37	0.00224785	0.0796021
TM9SF4	0.000457078	14.5725	238.276	0.00512802	0.18012		GTF2I	0.000908581	14.8935	70.7405	0.00226923	0.0798011
RBM26	0.000611303	14.5773	108.296	0.00515745	0.18012		SF3B2	0.000665562	14.8835	138.252	0.00232142	0.0810735
LETM1	0.000368131	14.5715	316.941	0.00524557	0.181942		RPL9	-0.00117965	14.9405	23.3829	0.00238567	0.0822773
EPC1	-0.000502681	14.574	175.645	0.00531695	0.182233		PIH1D1	0.00102829	14.9002	53.7384	0.00238838	0.0822773
MRPS12	0.000318178	14.5716	272.167	0.00532592	0.182233		BID	-0.000415137	14.8781	432.971	0.00251329	0.0859952
MAP3K2	-0.00067362	14.5813	80.9142	0.00540014	0.183046		RAC2	-0.000284024	14.877	535.489	0.00260533	0.0881541
RPA2	-0.000662498	14.5775	121.75	0.00542198	0.183046		UBE3B	0.000394704	14.8776	419.417	0.00261231	0.0881541
RNF125	0.000349549	14.5709	337.172	0.00560096	0.186908		DPP7	0.000680621	14.8849	122.466	0.00262861	0.0881541
TRIM33	-0.00057859	14.5761	134.161	0.00561018	0.186908		C2orf68	0.000370547	14.8773	503.087	0.00267232	0.0890303
NFE2L2	-0.000299228	14.5717	289.947	0.00570222	0.187957		BAX	0.000581668	14.8819	172.88	0.00273622	0.0904222
USB1	0.000382829	14.5717	267.721	0.00573056	0.187957		CUL5	0.000521906	14.8797	264.301	0.00274981	0.0904222
PARP4	-0.000388698	14.5718	270.244	0.00575303	0.187957		SRRM2	0.000879081	14.8967	55.8019	0.00277693	0.0907251
GABPB2	-0.000331776	14.5716	277.422	0.00582027	0.188073		SEC23IP	0.000454099	14.8779	372.021	0.00281384	0.0911449
LPP	-0.000565547	14.5776	105.117	0.0058967	0.188073		MSN	0.000896035	14.9011	45.8715	0.00290829	0.0911449
FCGBP	-0.000567817	14.5791	89.0674	0.00589983	0.188073		RRAGD	-0.000297631	14.8774	420.246	0.00291609	0.0911449
RPS20	-0.00096054	14.7097	10.1734	0.00592967	0.188073		ACTG1	0.00113377	14.9622	17.0048	0.00293603	0.0911449
MTCH1	-0.000934435	14.5909	51.8386	0.00595783	0.188073		COQ2	0.000381237	14.8773	469.743	0.00295494	0.0911449
HEIH	0.000420111	14.571	400.775	0.00597943	0.188073		LSM14B	0.000329844	14.8766	620.464	0.00295879	0.0911449
DDX46	-0.000378956	14.5726	215.948	0.00610096	0.190244		TERF2	0.000369869	14.878	318.449	0.00296478	0.0911449
DENND3	0.000654262	14.5779	102.82	0.00612545	0.190244		GTF2A1	0.000633328	14.8808	203.333	0.00298162	0.0911449
FBXW5	0.000424812	14.5726	218.845	0.00616219	0.190244		CST3	0.000983267	14.9084	38.2363	0.00298255	0.0911449
AP2M1	-0.000631673	14.5807	81.6229	0.00624907	0.190244		EBLN3P	-0.000354749	14.8786	322.811	0.00298258	0.0911449
RPL39	-0.000943745	14.7083	10.0564	0.0063258	0.190244		ARHGAP27	0.000569452	14.8809	191.427	0.00298777	0.0911449
TMEM109	0.0005915	14.5794	86.0471	0.00633933	0.190244		DTX2	0.000362791	14.8768	609.225	0.00303785	0.0921177
APP	-0.00049151	14.5759	132.252	0.00634711	0.190244		NUFIP2	0.000644845	14.8847	113.812	0.00308412	0.0921618
ANOS1	-0.000488233	14.5735	189.034	0.00634897	0.190244		ZNF207	0.000739804	14.8884	81.6283	0.0030843	0.0921618
ATP6AP2	-0.000691631	14.5867	52.2642	0.00658678	0.194248		KDM5C	0.00034215	14.8776	373.298	0.00311897	0.0921618
CD46	-0.000395547	14.5723	227.823	0.00660179	0.194248		TMEM106B	0.000374535	14.8786	288.127	0.00314172	0.0921618
RPS27A	-0.000882184	14.8287	7.37855	0.00660743	0.194248		NELFE	-0.000301013	14.877	573.503	0.00314252	0.0921618
CHD1L	0.00035838	14.5714	278.942	0.00663605	0.194248		PPP4R3A	-0.000464728	14.8799	246.469	0.00314926	0.0921618
KIF2A	-0.000285795	14.5707	394.374	0.00675179	0.1965		LASP1	0.000981995	14.8986	54.4484	0.0031667	0.0921618
IGSF21	0.00044742	14.573	196.121	0.00683993	0.196955		CLNS1A	0.00063643	14.8801	217.292	0.00333332	0.0964568
EIF2AK1	0.000491069	14.5738	174.704	0.00699584	0.196955		RPL36	-0.00109804	14.9253	27.0443	0.00349894	0.100674
EXOC5	-0.000299285	14.5719	275.958	0.00701977	0.196955		FTL	-0.00100837	15.264	8.51629	0.00352505	0.100852
FGD3	0.000335931	14.571	317.124	0.00702257	0.196955		NONO	0.000836471	14.8917	73.4752	0.00357721	0.101769
FAM217B	-0.000446467	14.5726	218.346	0.00703204	0.196955		LZIC	0.000511552	14.8801	218.431	0.00361792	0.102353
RASA1	-0.000472698	14.5738	179.782	0.00703562	0.196955		PLEK	-0.000602841	14.8845	123.582	0.00364573	0.102566
SOCS6	-0.00074692	14.6005	29.0355	0.00703965	0.196955		TMX3	0.000477884	14.8786	304.33	0.00370232	0.103583
SRGAP2	0.000680926	14.5818	70.5523	0.00709154	0.197316		SSR1	0.00087767	14.8953	59.028	0.00392452	0.109197
SELPLG	0.000791141	14.5918	41.4199	0.00718685	0.197748		PSMB8	0.000323246	14.8774	357.403	0.00397928	0.110115
RPS6	-0.000897137	14.7045	9.22327	0.00720948	0.197748		RPL39	-0.00110101	14.9977	12.81	0.00407127	0.110808
NSD1	-0.000439984	14.5726	235.629	0.0072242	0.197748		PARP14	0.000713505	14.8852	114.226	0.00407964	0.110808
DYM	-0.000292649	14.5712	318.883	0.00735401	0.199441		DCTN5	0.000337354	14.8779	334.019	0.00412192	0.110808
ATP6AP1	-0.000722954	14.5879	48.6698	0.00737315	0.199441		NDUFB7	-0.000348493	14.8784	299.247	0.00415455	0.110808
LAIR1	-0.000593897	14.5854	51.9021	0.00740421	0.199441		TPP1	0.00102639	14.9052	41.1584	0.00416	0.110808
PLXDC1	0.000663465	14.5795	86.562	0.00756176	0.202607		CACYBP	-0.000338957	14.8776	380.116	0.00416295	0.110808
CALM2	0.000951407	14.6217	20.3787	0.00774733	0.206423		NIBAN1	-0.000387273	14.8781	321.274	0.00417667	0.110808
SRF	-0.000450067	14.5735	175.864	0.0077857	0.206423		RPL23A	-0.00106274	14.9623	15.4757	0.00417938	0.110808
RHOT2	0.000496809	14.5733	181.2	0.00797246	0.210274		MEF2C	0.00107354	14.921	28.2179	0.00423138	0.111603
GNB4	-0.000990742	14.6249	20.2657	0.00819335	0.21498		RUBCNL	0.000528402	14.8811	167.554	0.00435901	0.114236
VRK3	-0.000310136	14.571	329.674	0.00829251	0.21646		CKB	0.000841418	14.8988	47.6861	0.00437636	0.114236
NOP53	0.00068432	14.5838	58.4283	0.00844404	0.218081		CPSF3	-0.000328589	14.8774	448.622	0.0045777	0.118576
NHLRC2	0.000312243	14.5714	278.295	0.00847075	0.218081		HP1BP3	0.000730382	14.8889	77.5885	0.00458945	0.118576
CDC42BPB	-0.000343878	14.5719	237.539	0.0085285	0.218081		PSPC1	-0.00029967	14.8771	484.04	0.00470008	0.120818
COL1A2	-0.000353949	14.5744	142.512	0.00854262	0.218081		RPS15	-0.0010121	14.915	30.5212	0.00472827	0.120929
SFXN2	-0.000431053	14.5733	186.758	0.00856995	0.218081		WSB1	0.000809171	14.9013	38.1236	0.00477548	0.121056
HNRNPAB	-0.000660552	14.5805	75.6525	0.00873795	0.220516		ANKRD11	0.000841467	14.9028	37.9896	0.00478105	0.121056
TMEM245	-0.000355418	14.5729	191.715	0.00875271	0.220516		NUP50	-0.000463411	14.879	291.929	0.00481278	0.121253
RING1	0.000347351	14.5716	225.274	0.00899886	0.224259		TNS3	0.000434318	14.8779	354.149	0.00483994	0.121334
SLCO2B1	0.000897977	14.6307	16.5015	0.0090507	0.224259		TMEM259	0.000375546	14.8782	298.206	0.0050265	0.12433
HSP90B1	0.0007456	14.5891	44.1651	0.00910628	0.224259		PRDX3	0.000569189	14.8797	239.011	0.00502664	0.12433
SLC30A7	-0.000295796	14.571	312.61	0.00916202	0.224259		MTA1	0.000489563	14.8793	263.726	0.00503309	0.12433
POGZ	-0.000436903	14.576	106.374	0.00918941	0.224259		VPS4A	0.000471764	14.8783	324.773	0.00511947	0.12585
BICD2	-0.000487253	14.5749	133.033	0.00919485	0.224259		G6PC3	-0.000313314	14.8774	372.699	0.00516554	0.126368
PPP1R9B	-0.000396737	14.5727	202.165	0.00923398	0.224259		RPL30	-0.00100627	14.9466	17.1145	0.00522465	0.1272
KDM7A	-0.000467162	14.5745	146.545	0.00925557	0.224259		TNK2	-0.000266518	14.8768	565.304	0.0055233	0.133828
RAB32	0.000560616	14.5775	94.7221	0.00930889	0.224477		RPS6	-0.00101354	15.0038	10.6243	0.00558753	0.134739
CACYBP	-0.00046386	14.5731	188.962	0.00939845	0.225563		INPP5D	0.000899681	14.9194	22.8129	0.00575712	0.136479
AC012368.1	-0.000348544	14.5723	222.528	0.00951917	0.225956		NFYC	0.000423459	14.8784	311.931	0.00576	0.136479
TSPO	-0.000396117	14.5735	159.367	0.00953156	0.225956		B3GNT5	0.0007148	14.8888	76.8287	0.00576602	0.136479
CCDC6	-0.000351859	14.5732	166.881	0.00956812	0.225956		SEZ6	0.000517555	14.8807	179.02	0.0057675	0.136479
TMEM256	0.000465547	14.5739	149.494	0.00967922	0.225956		COTL1	0.000974308	14.9109	31.8758	0.00581656	0.137
IMPAD1	-0.000328203	14.5726	194.115	0.00967925	0.225956		SERPINB6	0.000762364	14.8923	59.207	0.00590668	0.138077
ELK4	0.000580701	14.5761	113.935	0.00968257	0.225956		CTDNEP1	0.0007083	14.8902	63.1776	0.00591679	0.138077
HSPA5	0.000794957	14.5955	34.1144	0.00982786	0.228295		U2AF2	0.000855726	14.8896	78.6986	0.00604054	0.139781
ZBTB18	-0.000351193	14.5729	193.808	0.00990578	0.22865		ATP5PO	0.00057933	14.8858	84.165	0.00604501	0.139781
ELP2	-0.000382379	14.573	184.131	0.00996644	0.22865		SELENOS	-0.000266961	14.8767	576.161	0.00626401	0.142409
COX8A	0.000841258	14.5899	44.9028	0.00999623	0.22865		GDI2	0.000815821	14.903	34.7051	0.00629083	0.142409
RPS17	-0.000877048	14.6249	17.6045	0.0100237	0.22865		GGA2	0.000547446	14.8847	93.2417	0.0063174	0.142409
ARFIP1	-0.000459194	14.5742	146.079	0.0101257	0.229941		HLA-E	0.000959033	14.9171	26.013	0.00632165	0.142409
ERCC1	0.000430546	14.5746	126.271	0.010305	0.232085		GGCX	0.000482102	14.8808	178.187	0.00632215	0.142409
CD14	0.000487215	14.5775	86.1517	0.0103154	0.232085		UBTF	0.000699154	14.8842	112.702	0.0063274	0.142409
B2M	0.000833029	14.7972	6.57382	0.0103577	0.232085		SLCO2B1	0.00102243	14.9193	26.6231	0.00640673	0.143556
CRLF3	0.000308151	14.5712	258.164	0.0104755	0.233123		ITSN2	0.000474741	14.8797	199.335	0.00685491	0.152922
MYCBP2	-0.000680203	14.5834	58.7637	0.0104995	0.233123		FNDC3A	0.000395452	14.8773	478.491	0.00691587	0.153605
HERPUD2	0.00039929	14.572	225.996	0.0105593	0.233123		ELP3	0.000363403	14.8779	333.859	0.00702081	0.15399
SUCNR1	0.000681321	14.5784	94.5684	0.0106106	0.233123		LOXL3	0.00028912	14.8787	254.417	0.00703281	0.15399
LINC01094	-0.000446315	14.5763	100.079	0.0106446	0.233123		AMZ2	0.00058942	14.8802	193.956	0.0070685	0.15399
TPR	-0.000455964	14.5739	148.923	0.0106802	0.233123		RHOB	0.000622022	14.886	86.6446	0.00707142	0.15399
NAA10	-0.000429224	14.5729	193.919	0.0107316	0.23324		LAMP1	0.000944554	14.9104	30.2231	0.00711112	0.15399
BDP1	0.000314533	14.5715	231.25	0.0108061	0.233855		SEC24C	0.000321941	14.8771	433	0.00711567	0.15399
FCGR3A	0.000899808	14.6892	9.56973	0.0110477	0.238065		SIVA1	-0.000675588	14.8839	126.743	0.00717423	0.154597
IDH3B	0.000384133	14.5732	160.55	0.0114387	0.245221		PI4K2A	-0.000282393	14.8774	376.201	0.00722438	0.15487
C9orf78	0.000564095	14.5803	64.9693	0.0114777	0.245221		CLASP2	0.000749309	14.8924	58.5171	0.00724807	0.15487
CD300A	0.000710075	14.5837	58.1654	0.0116582	0.245221		PDPR	0.000435476	14.8778	333.889	0.00730343	0.155397
UBE3A	-0.000364777	14.5737	143.35	0.0116609	0.245221		SPIDR	0.000345193	14.8771	441.502	0.00733746	0.155468
PEX19	0.000259658	14.5703	373.897	0.0116867	0.245221		MBNL1	0.00087126	14.8993	43.5016	0.00737544	0.155622
GYG1	0.000381072	14.5734	142.731	0.0117119	0.245221		TNFRSF13C	0.000423591	14.8805	154.822	0.00750203	0.157636
CDK4	0.000415051	14.5722	198.691	0.0117187	0.245221		NTRK3	0.000551666	14.8818	147.894	0.00763202	0.159705
EGFL7	-0.000399903	14.573	171.58	0.0118306	0.246543		TMEM14C	-0.000448321	14.8798	209.258	0.00773125	0.161115
IFNGR1	-0.000917191	14.6249	17.7845	0.0118808	0.246575		CSNK2A2	0.000466787	14.879	229.545	0.00788402	0.163626
RPS2	-0.000907798	14.6638	11.3482	0.01195	0.246998		NOL8	0.000452001	14.8775	425.487	0.0079675	0.164683
RENBP	-0.000448324	14.5738	152.804	0.0121809	0.248739		PALD1	0.000861469	14.9053	33.9994	0.00805985	0.165254
C6orf89	-0.000398365	14.5737	151.762	0.012259	0.248739		IL10RB	0.000676087	14.884	116.327	0.00810405	0.165254
LCORL	-0.000230185	14.5702	462.578	0.0123014	0.248739		MBD6	0.000321516	14.8785	250.807	0.00810467	0.165254
BECN1	0.000619372	14.5772	97.1743	0.0124319	0.248739		RRP7A	-0.000316753	14.8782	241.271	0.00813076	0.165254
PACSIN2	0.000480014	14.5751	114.614	0.0124469	0.248739		TOP1	-0.000443778	14.8791	245.29	0.00815828	0.165254
NSUN2	0.000445887	14.5738	137.715	0.0124526	0.248739		PDIA4	-0.000356639	14.8786	276.603	0.00824216	0.165578
GOPC	0.000360938	14.5717	253.045	0.0124559	0.248739		EXOC1	0.00034572	14.8788	199.453	0.00826998	0.165578
RYBP	0.000359475	14.5723	176.608	0.012474	0.248739		SMARCC2	0.000298786	14.8795	151.334	0.00827236	0.165578
MAPKAP1	-0.000389128	14.5715	284.441	0.0124762	0.248739		CTSZ	0.000855201	14.8896	76.3481	0.00846207	0.168708
NIPSNAP3A	0.000420259	14.5716	249.788	0.0125805	0.24932		ANKRD52	0.000730066	14.8866	87.2788	0.00851741	0.169146
MED13L	-0.000617949	14.5785	85.3847	0.0126894	0.24932		AC010378.2	0.000409195	14.8803	141.917	0.00858309	0.169354
GIMAP1	0.000513058	14.575	125.339	0.0126927	0.24932		COPA	0.000641544	14.8813	162.215	0.00864379	0.169354
SUMF1	0.000267593	14.5707	293.941	0.0127023	0.24932		ZMAT2	-0.000546846	14.8823	138.229	0.0086624	0.169354
XPNPEP1	0.000308592	14.5721	179.604	0.0128794	0.251097		BASP1	0.000691752	14.8868	84.0489	0.00867015	0.169354
GNAS	-0.0008312	14.6214	16.9421	0.0129261	0.251097		TBC1D22A	0.000434634	14.8788	243.888	0.00869509	0.169354
ZCCHC24	-0.000396651	14.573	168.712	0.012948	0.251097		ADCY7	0.000596849	14.8815	144.817	0.00875209	0.169811
PLAAT4	0.000325184	14.571	288.728	0.0129912	0.251097		TSPAN14	0.000644201	14.8835	111.327	0.00879468	0.169986
FBXW7	-0.000271721	14.5708	316.024	0.013107	0.252372		TMC6	0.000469396	14.8788	253.271	0.00883017	0.170023
HECTD2	-0.000306472	14.5711	309.421	0.0132202	0.253587		CMTM6	0.00085116	14.901	38.3121	0.00910738	0.174421
MCL1	0.000718189	14.5852	49.6253	0.0132936	0.254033		SMCO4	0.000419768	14.8783	268.392	0.00912747	0.174421
SNHG14	-0.000378146	14.573	160.754	0.013828	0.262812		PPM1G	0.000344725	14.8795	183.481	0.00928212	0.176512
ARHGAP21	0.000489427	14.5799	62.6716	0.0139012	0.262812		THRAP3	-0.000606458	14.8838	110.646	0.00930664	0.176512
PRKAR2A	-0.000502589	14.5793	70.5448	0.0139087	0.262812		RNPC3	0.000536818	14.8776	467.056	0.00944196	0.178411
YTHDF3	0.000502963	14.5752	108.241	0.0140409	0.264325		RC3H1	0.000502608	14.8813	133.842	0.00958042	0.179956
LUC7L3	-0.000692075	14.5878	42.6025	0.0142095	0.264747		TSG101	0.000441089	14.8792	203.112	0.00961924	0.179956
ENC1	-0.000594723	14.5791	76.4491	0.0142589	0.264747		XPO4	0.000389152	14.877	458.891	0.00963891	0.179956
IKBKB	0.000436031	14.5769	84.4255	0.014263	0.264747		DHX38	0.000269251	14.8772	351.559	0.00966589	0.179956
DNPH1	-0.000438245	14.5751	107.83	0.0143674	0.264747		KLHDC2	0.000313483	14.8767	505.38	0.00975534	0.18066
ELMO2	-0.000291811	14.5715	236.331	0.0144268	0.264747		GAA	0.000463675	14.8812	134.382	0.00977933	0.18066
WDR11	-0.00031704	14.5726	160.54	0.0145022	0.264747		NOMO1	0.000257777	14.8766	519.457	0.00984029	0.18066
RNF146	-0.000267847	14.5716	228.849	0.0146732	0.264747		PMF1	-0.000249699	14.8769	445.702	0.00984641	0.18066
GM2A	-0.000664043	14.5929	31.8904	0.0146888	0.264747		CCND1	0.000687669	14.893	47.5802	0.00988283	0.180674
ATF6	-0.000468893	14.5768	93.0545	0.0147207	0.264747		ZMYM2	0.000383114	14.8788	206.5	0.00995515	0.180764
SRSF11	-0.000587166	14.584	50.2383	0.0147306	0.264747		TCIRG1	0.000392915	14.8783	270.989	0.00995915	0.180764
ITGAL	-0.000402462	14.5724	207.941	0.0147406	0.264747		PTPRC	-0.000744655	14.8886	79.2104	0.0100118	0.18107
HDAC2	-0.000345706	14.5732	149.992	0.0147838	0.264747		SP1	0.000520602	14.8821	118.146	0.0101961	0.182423
CAMLG	-0.000405303	14.5725	189.464	0.014839	0.264747		SRRM1	-0.000564854	14.8836	109.246	0.0102	0.182423
YWHAH	0.000878864	14.6235	16.8533	0.0148563	0.264747		ATP5F1B	0.000726103	14.8864	81.3344	0.0102483	0.182423
COPRS	-0.000464445	14.5738	138.137	0.014939	0.264747		TRIP12	0.000508563	14.8826	100.233	0.010289	0.182423
CTSS	-0.000670889	14.5885	39.7984	0.0150219	0.264747		TMEM18	-0.000248206	14.8771	339.553	0.0102942	0.182423
ARMCX3	-0.000420274	14.5728	183.793	0.0150994	0.264747		RPL31	-0.000953584	15.0284	8.4864	0.0103027	0.182423
DYNLL1	0.000639676	14.5767	98.7271	0.0151277	0.264747		GOLPH3	0.000363279	14.8788	220.276	0.010367	0.182597
HBP1	-0.000297449	14.5713	253.909	0.0151311	0.264747		PABPC1	-0.000992134	14.9527	14.3031	0.0104064	0.182597
GPAA1	-0.000380169	14.5752	105.115	0.0151423	0.264747		LAIR1	0.000730247	14.8885	71.7212	0.0104259	0.182597
BRWD3	-0.000330577	14.5722	193.552	0.0151613	0.264747		ADGRG1	0.00053954	14.8811	147.524	0.0104568	0.182597
NDUFAF3	-0.000414952	14.5739	134.464	0.01533	0.266773		COASY	0.000239491	14.8767	428.326	0.0105179	0.183032
OAS3	0.000510843	14.5748	119.573	0.0154013	0.266936		NAMPT	-0.000212893	14.8767	466.667	0.0105857	0.183582
TFDP1	0.00027201	14.5712	225.178	0.015472	0.266936		LAPTM4A	0.000707512	14.893	47.9364	0.0106948	0.184841
IFIT3	0.000573142	14.5786	72.4392	0.0155227	0.266936		SPTLC1	0.000466757	14.8806	132.097	0.0107804	0.18498
HEXA	-0.000578751	14.5794	69.2685	0.0155502	0.266936		IGFBP4	0.000289259	14.8772	355.122	0.0108094	0.18498
ZMYM2	-0.00035478	14.5733	140.564	0.01564	0.267571		TMEM167A	-0.000352474	14.8782	265.866	0.0108235	0.18498
RWDD1	0.00044177	14.5743	122.052	0.0157865	0.269167		LMO1	0.000366892	14.8773	384.53	0.0108489	0.18498
SMC3	-0.000375738	14.5725	181.606	0.0158506	0.269183		SHC1	0.00027228	14.8769	395.146	0.0109497	0.186071
SIGLEC1	0.000511632	14.576	104.202	0.0158937	0.269183		MTHFD2	0.000317194	14.8775	306.655	0.0110314	0.186833
PPP1R18	0.000670994	14.5944	28.8949	0.0161644	0.27139		AK2	0.000593856	14.8844	88.109	0.0112221	0.188318
SP3	0.000393186	14.5724	188.753	0.016214	0.27139		MED13	0.00054028	14.8813	143.547	0.011243	0.188318
PABPC1	-0.00083752	14.6347	13.2612	0.0162956	0.27139		NPL	-0.000592955	14.8848	90.1454	0.0112678	0.188318
ITGB1	-0.000511081	14.5814	57.1652	0.0163381	0.27139		MAPRE1	0.000605362	14.8901	51.5068	0.0112678	0.188318
DAP3	0.000477371	14.5749	108.387	0.0163496	0.27139		SUZ12	-0.00038036	14.8797	178.135	0.0115113	0.191216
ATP5PO	-0.000538316	14.5799	62.2234	0.0164637	0.27139		FSCN1	0.000905595	14.92	21.3589	0.0115168	0.191216
B3GALT6	0.000335481	14.5717	227.092	0.0164864	0.27139		IAH1	-0.000324996	14.8777	288.314	0.0116168	0.192246
ZNF12	-0.000202216	14.5706	314.277	0.0164926	0.27139		NAGLU	0.000510519	14.8794	193.338	0.0117384	0.193516
SIN3A	0.000249884	14.571	233.801	0.0165063	0.27139		LMBRD2	0.000302393	14.8775	351.33	0.0117699	0.193516
PLSCR1	0.000451082	14.5789	63.0745	0.0165933	0.271936		VEZF1	0.000483303	14.8827	102.653	0.0118563	0.194305
UBE2N	0.000563696	14.578	79.7526	0.01667	0.272206		CALM3	0.000872219	14.9207	20.8911	0.0119242	0.194788
HLA-DQB1	-0.000268538	14.5712	242.616	0.0167172	0.272206		ZNF641	0.000412677	14.8786	222.19	0.0119691	0.194893
RPL7A	-0.000848084	14.6541	10.8291	0.016987	0.275712		SORL1	0.000824646	14.9312	15.5336	0.0120908	0.196243
SND1	0.000360566	14.5725	163.77	0.0172236	0.278201		GYG1	0.000493787	14.8791	211.154	0.0122429	0.197709
HDDC2	0.000332984	14.5704	373.348	0.0172502	0.278201		ATP5PF	-0.000389578	14.881	131.11	0.0122592	0.197709
SPG11	0.00042715	14.5731	156.952	0.0174808	0.281025		C5orf24	-0.000366181	14.8795	182.683	0.0123218	0.198087
TSC22D3	0.000290481	14.5713	223.43	0.0175766	0.281233		SCARB1	-0.000365645	14.8794	171.519	0.0123819	0.198424
PRDM2	-0.000376479	14.573	155.953	0.0176258	0.281233		TYK2	0.000493774	14.881	139.29	0.0125135	0.1999
BACH1	0.000403107	14.5748	98.8646	0.017675	0.281233		RSF1	-0.000500519	14.8823	120.221	0.0125669	0.200121
EEF2	-0.000688057	14.6035	20.5282	0.0178079	0.281233		ARPP19	0.000470788	14.8806	135.942	0.0126691	0.200276
SECISBP2	-0.000302587	14.5712	240.295	0.0178214	0.281233		HSPE1	-0.000349843	14.8782	270.949	0.0126956	0.200276
CDK2	0.000267932	14.5709	266.327	0.0178635	0.281233		RBM15B	-0.00031064	14.878	275.594	0.0127443	0.200276
NFIX	0.000526157	14.5739	143.81	0.0179815	0.281233		CBFB	-0.000356083	14.8792	185.133	0.0127827	0.200276
ISG15	0.000563003	14.5858	39.7934	0.0180611	0.281233		CTTNBP2NL	0.000404189	14.8798	167.733	0.0128046	0.200276
CLEC2D	-0.000272405	14.5709	285.515	0.0180752	0.281233		MORC3	0.000366829	14.8783	221.841	0.0128262	0.200276
VAT1	-0.000309619	14.5721	172.839	0.0180846	0.281233		KIF26B	0.000352348	14.8783	231.419	0.0128669	0.200276
STAU1	0.000437847	14.5755	95.6626	0.0181046	0.281233		CNOT9	0.000405279	14.8789	199.967	0.0129158	0.200276
ATP5MF	-0.000572705	14.5796	65.769	0.0182869	0.283195		ZDHHC14	-0.000387283	14.8792	188.51	0.0129399	0.200276
ZBTB20	-0.000277466	14.5707	304.417	0.018359	0.283445		VTI1B	-0.000405149	14.8807	139.929	0.0129997	0.200276
MTHFD2	0.000276956	14.5719	169.603	0.0184156	0.283455		GPBP1	0.000481425	14.8803	154.139	0.0130504	0.200276
PIGT	0.000419646	14.5738	131.324	0.0185033	0.283911		FDX1	0.000328284	14.8777	280.96	0.0130732	0.200276
SMS	-0.000733003	14.6049	20.7461	0.0185689	0.283911		TRIM34	0.000255923	14.8771	358.17	0.0130907	0.200276
HMBOX1	-0.000260065	14.5707	291.378	0.0187206	0.283911		DDRGK1	0.00038698	14.8773	390.337	0.0131595	0.200722
RPL29	-0.000803776	14.637	12.196	0.018727	0.283911		C1orf43	0.000493375	14.8827	96.0012	0.0133578	0.203135
ATG16L2	0.000288263	14.5711	229.657	0.0187743	0.283911		ELL	0.000287122	14.8769	382.306	0.0137471	0.208428
SDHAF2	0.000251504	14.5709	264.601	0.0187816	0.283911		NDUFB8	-0.000534629	14.8863	67.5545	0.0138446	0.20928
SNX4	0.000263359	14.5707	289.684	0.0191366	0.288415		SPATA13	0.000285294	14.8774	300.695	0.0139179	0.209763
WNK1	-0.000571108	14.5907	30.7686	0.0192152	0.288741		PPM1K	0.000524339	14.8815	127.571	0.0141052	0.211936
DNAJC3	-0.000435325	14.577	81.0747	0.0193412	0.289775		SPI1	0.000580456	14.8882	53.9104	0.0141458	0.211936
SEH1L	0.000265191	14.571	246.003	0.0195562	0.291898		TMEM123	0.000557245	14.8827	107.003	0.0142565	0.212964
CCL2	0.000344575	14.5737	116.636	0.0195982	0.291898		RRAGA	0.000453168	14.8808	132.802	0.014532	0.216441
DNAJB14	0.000370345	14.5729	142.969	0.0196727	0.292148		DPY19L4	0.000296796	14.8776	327.45	0.0145944	0.216527
LNPEP	-0.000424399	14.5753	103.882	0.0197821	0.292915		KMT2D	0.000350553	14.878	239.368	0.0146541	0.216527
CTSB	0.000819916	14.7308	6.88513	0.0199853	0.294949		CNOT4	0.000269016	14.8772	329.631	0.0147498	0.216527
C1orf122	-0.000412999	14.5735	141.282	0.020036	0.294949		EMC10	0.000449375	14.8806	140.019	0.0147649	0.216527
STMN1	0.000639024	14.5885	35.571	0.020573	0.300619		TFEB	0.000314318	14.878	265.572	0.01479	0.216527
RRAGD	-0.000205311	14.5703	330.587	0.0205795	0.300619		CCDC69	-0.000399349	14.8798	166.043	0.0149071	0.216527
NIPSNAP2	-0.00035547	14.5729	148.86	0.0205993	0.300619		TET2	-0.000329867	14.8786	201.318	0.0149181	0.216527
EPHB2	0.000290895	14.5714	221.81	0.0207449	0.301875		SIGLEC14	-0.000238429	14.8766	459.928	0.0149184	0.216527
CEP57	-0.000186835	14.5716	192.388	0.0208213	0.302118		DEF6	0.000537614	14.8805	159.206	0.0149305	0.216527
FAM13B	-0.000304928	14.5727	154.618	0.020953	0.30316		POLR2J3	0.000369627	14.8771	390.217	0.0150068	0.216527
HLA-DPB1	-0.000312567	14.5717	199.248	0.0211709	0.304354		FAM168A	0.00042724	14.8798	166.221	0.0150081	0.216527
ITGAX	-0.000586719	14.5809	57.6171	0.0211833	0.304354		NFIC	-0.000776962	14.8927	50.532	0.0150882	0.216935
BCL2L1	0.000498069	14.5767	78.6885	0.0212158	0.304354		RPS28	-0.000906944	14.9772	10.0593	0.0151411	0.216935
MLX	0.000322547	14.5721	177.527	0.0213063	0.304788		LMBRD1	0.000319761	14.8787	201.204	0.0152423	0.216935
CNOT2	-0.000350699	14.5734	126.432	0.0214179	0.305522		PIAS2	0.000444785	14.8801	151.175	0.0152537	0.216935
DYRK1A	-0.000338952	14.5736	124.556	0.0214962	0.305778		AMFR	-0.000234852	14.877	349.029	0.0153421	0.216935
CD164	0.000622	14.584	45.7011	0.0216199	0.306062		YBX1	-0.000750739	14.9173	18.1286	0.0153768	0.216935
CHCHD7	-0.000436655	14.5728	159.068	0.0216371	0.306062		ADNP	0.000433976	14.8794	171.457	0.0154558	0.216935
SLC38A10	-0.000373953	14.5741	112.492	0.0219863	0.310135		CHMP4B	-0.000504977	14.8833	96.6887	0.0154794	0.216935
LRPPRC	-0.000421283	14.5749	102.756	0.0222512	0.31267		PLXDC1	0.000454729	14.8817	117.047	0.0154866	0.216935
PHF20	-0.000395295	14.5746	99.9287	0.0222895	0.31267		FBXW5	0.000339433	14.8784	219.01	0.0154931	0.216935
KIF5B	0.000615867	14.5859	39.0636	0.0226857	0.317349		CAD	0.000414475	14.8773	357.306	0.0155343	0.216935
GALNT1	-0.000530972	14.5807	55.1483	0.0228155	0.318286		DUSP22	0.000440947	14.8799	143.967	0.0156211	0.216935
AC093503.2	-0.000416323	14.5798	55.5958	0.0229252	0.318936		MRC1	0.000553699	14.8844	79.3801	0.0156248	0.216935
ZNF106	0.000358184	14.5756	76.7568	0.0229881	0.318936		PRPS1	0.000386162	14.8811	107.236	0.0156361	0.216935
TMEM119	0.00063817	14.591	30.2006	0.0232994	0.32035		HCLS1	0.000805119	14.8982	36.9374	0.0158247	0.218636
NFIA	-0.000476556	14.5777	68.72	0.0233161	0.32035		KMT2A	0.000502175	14.8827	100.083	0.0158471	0.218636
NPAS4	-0.000501665	14.5795	59.8966	0.0233181	0.32035		EIF2S3	-0.000897641	14.9259	17.8452	0.0158882	0.218636
CASD1	-0.000313582	14.5718	199.242	0.0233431	0.32035		DENND6A	0.000389324	14.878	264	0.015989	0.219427
WDR91	0.00038082	14.5727	138.59	0.0235349	0.32211		ST6GAL1	0.000872677	14.9195	19.29	0.0162718	0.220034
ATP2A2	0.000470189	14.5781	65.6779	0.0237149	0.323699		TXNDC15	0.000429683	14.8775	327.752	0.0162984	0.220034
TMEM70	-0.000279266	14.5711	235.581	0.0238291	0.323706		ADAM9	-0.000399322	14.8803	146.985	0.0163243	0.220034
TDRD7	0.000358851	14.5717	199.97	0.0238497	0.323706		SF3B6	-0.000193585	14.8767	368.1	0.0163523	0.220034
SLC9A6	0.000256631	14.5719	165.604	0.0239626	0.323706		PPM1M	-0.000334319	14.8783	217.044	0.0163535	0.220034
PLAGL2	0.000288061	14.5709	239.565	0.02404	0.323706		RBMX2	0.000425501	14.8787	210.943	0.016365	0.220034
MLH1	-0.000309012	14.5714	222.142	0.0240437	0.323706		DAZAP2	0.000892389	14.9225	18.8616	0.0163675	0.220034
MDM4	0.00056326	14.5819	48.8024	0.024099	0.323706		CMIP	0.000887199	14.9036	33.0918	0.0164741	0.220034
MAFB	-0.000428439	14.5772	70.8504	0.0242016	0.323937		XRCC5	0.000648312	14.8889	56.5621	0.0164821	0.220034
SH2B3	0.000608356	14.5841	43.137	0.0242441	0.323937		ING4	0.000331116	14.8776	251.167	0.0164856	0.220034
SUB1	0.00045547	14.5776	67.0747	0.0243866	0.324332		C1QC	0.000964878	14.9592	12.169	0.0165112	0.220034
SPATA13	0.000274062	14.5707	264.727	0.0244017	0.324332		STRN	0.000302519	14.8774	297.622	0.0166047	0.220465
UQCRB	-0.000651373	14.5946	25.2749	0.0246229	0.326415		COPS7A	0.000361575	14.8776	287.958	0.0166319	0.220465
CCNG2	-0.000277658	14.5724	155.528	0.024693	0.326489		ZFP36L1	0.000789736	14.9232	16.2404	0.0166742	0.220465
MEPCE	-0.000254363	14.5711	234.761	0.0249019	0.326721		UBE2G1	0.000290643	14.8782	193.394	0.0168657	0.222416
POLR2A	-0.000416694	14.5745	105.877	0.0249249	0.326721		ARID5A	-0.000237868	14.8768	388.408	0.0169145	0.22248
DDX52	-0.000279649	14.5711	220.873	0.0249281	0.326721		APH1A	-0.000463707	14.8843	79.2836	0.0169904	0.2229
ARPC3	-0.000756458	14.5974	25.0942	0.0249686	0.326721		ADCK2	0.000388338	14.8786	205.42	0.0173226	0.226281
LARP4B	0.000380343	14.5752	89.256	0.0251614	0.32762		TMSB10	0.000769674	14.9097	23.4112	0.0173375	0.226281
UNC119	0.000277659	14.5714	193.033	0.0252074	0.32762		PIKFYVE	-0.000292269	14.8782	229.196	0.0174252	0.226479
TRIM44	-0.000443316	14.578	65.9499	0.0253417	0.32762		SLC1A4	0.000335653	14.8779	234.019	0.0174918	0.226479
TP53BP1	0.000255642	14.5713	195.626	0.0254392	0.32762		EPS15	0.000564441	14.8824	105.558	0.0175291	0.226479
TST	-0.000291124	14.5718	172.479	0.0254689	0.32762		WDR6	0.000506578	14.8793	187.026	0.0175511	0.226479
SAP18	-0.000462646	14.5785	63.0284	0.025646	0.32762		LITAF	-0.000561914	14.887	63.5711	0.0175763	0.226479
DLK1	-0.000327876	14.5722	175.013	0.0256532	0.32762		MRPS36	-0.000271563	14.8772	349.864	0.0176791	0.226657
PSMB1	-0.000657568	14.5849	42.9282	0.025777	0.32762		PPP6R1	0.000513913	14.8813	125.051	0.0176796	0.226657
HNRNPA2B1	0.000711679	14.6059	18.5622	0.0259063	0.32762		UBXN6	-0.000523158	14.8842	83.1311	0.0177259	0.226669
AKAP9	-0.000319909	14.573	127.722	0.0259477	0.32762		REEP3	0.000332823	14.8786	177.769	0.017771	0.226669
CYBA	-0.000669541	14.5941	26.8426	0.0260125	0.32762		DERL1	-0.000241835	14.8772	322.992	0.0178785	0.226669
SOS2	-0.000267768	14.5712	217.798	0.0260235	0.32762		SNAP29	-0.0003212	14.8783	232.878	0.0178861	0.226669
ORAI1	0.0002678	14.5712	219.295	0.0260349	0.32762		AP3D1	0.000311089	14.8781	208.471	0.0179043	0.226669
SNRNP70	-0.000469117	14.579	57.3497	0.0261046	0.32762		ERGIC3	-0.000389979	14.8789	191.302	0.0179904	0.227191
SREK1IP1	0.000318358	14.5712	205.882	0.0261345	0.32762		FAU	-0.000916862	14.9282	17.5135	0.0180639	0.227552
AK2	0.000492512	14.5808	49.7127	0.0261862	0.32762		PNISR	0.000636712	14.8911	45.843	0.0181372	0.227907
MAP3K5	-0.000587502	14.5823	49.6867	0.026254	0.32762		NUP93	-0.000349612	14.8783	266.877	0.0184247	0.230947
AL627171.2	0.000695533	14.5872	38.8581	0.0263142	0.32762		BIN2	0.000518482	14.881	133.84	0.018548	0.231438
METTL17	0.000355757	14.5727	137.135	0.0263356	0.32762		HECTD2	0.000297905	14.8769	458.891	0.0185553	0.231438
ZBTB16	-0.000294469	14.5774	68.1779	0.0263823	0.32762		TMEM168	0.000233134	14.877	344.118	0.0186328	0.231834
ANKHD1	-0.000411292	14.5757	86.6644	0.0263959	0.32762		USP4	0.000329545	14.8793	158.407	0.0188083	0.232958
NDUFS5	0.000389661	14.5762	75.2431	0.0265227	0.327711		USP22	0.000575328	14.885	72.9627	0.0188205	0.232958
MYL12A	0.000586123	14.591	27.5805	0.0265841	0.327711		ABCC5	0.000316203	14.8776	274.274	0.0188816	0.232958
CREG1	-0.000665661	14.5941	26.8308	0.0265974	0.327711		MAT2A	0.00079827	14.893	47.3834	0.0189071	0.232958
NUAK1	-0.000310965	14.5728	128.397	0.0268154	0.329303		NCOR1	-0.00038504	14.8795	168.956	0.0190957	0.23471
SMCR8	-0.000305087	14.5726	145.084	0.0268567	0.329303		RGS1	0.000311505	14.8776	273.221	0.0192659	0.236229
DNAJA1	0.000578731	14.5817	50.7342	0.0269847	0.330074		B4GALT7	0.000329089	14.8784	179.117	0.0193963	0.236735
LIX1L	-0.000497324	14.5755	98.2661	0.0271215	0.33036		SAT1	0.000906049	14.9488	12.1574	0.0194034	0.236735
SYT17	-0.000197144	14.5704	264.763	0.0271529	0.33036		ZC3H13	-0.000388218	14.8824	95.0262	0.0194572	0.236735
CD99L2	-0.000282657	14.5721	151.127	0.0272038	0.33036		RNF19B	0.000408796	14.8803	125.119	0.0194942	0.236735
BAP1	-0.000387369	14.5737	114.482	0.0272849	0.330493		ERLIN1	0.000269133	14.8766	428.738	0.0196184	0.237674
DHRS3	-0.000401177	14.5752	92.3653	0.0273453	0.330493		ZIC2	0.000470884	14.8836	82.2214	0.0197035	0.237696
ATXN2	-0.000229311	14.5708	231.143	0.027549	0.331177		CDC42SE1	0.000733741	14.8894	58.1326	0.0197141	0.237696
PDCD6	0.000498603	14.5794	55.8119	0.0275506	0.331177		MIA3	0.000298346	14.8773	320.56	0.0197958	0.238114
JAK2	-0.000397694	14.5745	99.1137	0.0275981	0.331177		RPL10	-0.000859679	15.023	7.12164	0.0199104	0.238225
CAMSAP1	-0.000332825	14.5723	159.103	0.0279404	0.334182		DLEU7	0.000341965	14.8772	334.138	0.0199143	0.238225
DYNC1I2	-0.000511655	14.5782	66.424	0.0279805	0.334182		MEA1	-0.000246931	14.8773	282.178	0.0199462	0.238225
VPS39	-0.000251019	14.5712	197.417	0.0283215	0.335923		PPP1R7	-0.00034412	14.8782	218.36	0.0202511	0.241298
RDX	-0.000334053	14.574	99.9381	0.0283489	0.335923		TXLNA	0.000405696	14.8781	242.114	0.0203448	0.241543
IPCEF1	-0.000556203	14.5853	36.3013	0.0283864	0.335923		TFCP2L1	0.000255588	14.8776	232.574	0.0203747	0.241543
SUCLG1	-0.000238053	14.5716	166.793	0.0284679	0.335923		HMBOX1	-0.000272456	14.8774	306.531	0.0204148	0.241543
RPL30	-0.00077813	14.6536	9.28307	0.0286117	0.335923		STAT3	0.000431678	14.8804	134.094	0.0205511	0.241699
ATP6V1F	-0.000704234	14.5929	28.08	0.02863	0.335923		POLG	0.000321887	14.8773	302.916	0.0205585	0.241699
ARPC5L	0.000315239	14.572	164.185	0.0287614	0.335923		SRGAP1	0.000303114	14.879	146.02	0.0205711	0.241699
INTS10	-0.000382238	14.5734	126.595	0.0287665	0.335923		UBR3	-0.000263816	14.8775	241.723	0.0206442	0.241995
HLA-B	-0.000713175	14.5922	28.5034	0.0288122	0.335923		PCED1B	0.000402904	14.879	183.824	0.0207033	0.242128
CALM1	-0.000759797	14.6521	9.2752	0.028828	0.335923		RPS25	-0.000895107	14.9282	16.6796	0.0208385	0.243148
SOS1	-0.000226889	14.571	218.305	0.0289189	0.335923		MAPK1	0.000476126	14.8849	73.798	0.0209298	0.243652
STIM1	-0.000319825	14.572	159.333	0.0289245	0.335923		STAB1	0.000668127	14.8927	42.7477	0.0210523	0.244516
SLC44A2	-0.000276554	14.5721	148.689	0.0290032	0.335923		KPNA2	0.000378406	14.8795	150.098	0.0211909	0.245562
YPEL2	-0.000381574	14.5733	121.627	0.029055	0.335923		ITPRIPL2	0.000676095	14.892	41.8135	0.0212803	0.246035
RPL7	-0.000793545	14.6327	11.8881	0.0291667	0.336447		OGT	0.000471354	14.8809	117.366	0.0216454	0.249554
TRIP12	0.000491869	14.5773	68.3987	0.0295046	0.339572		AMD1	-0.000545231	14.8828	101.417	0.0217251	0.249554
USP53	0.000650274	14.5926	26.0032	0.0300367	0.344282		NRIP1	0.000752025	14.888	64.7719	0.0217325	0.249554
ANKFY1	0.000483162	14.5759	82.047	0.0300499	0.344282		CCDC186	0.000368881	14.8781	216.062	0.0219578	0.249724
MAP3K11	0.00031914	14.5714	186.154	0.0302234	0.344761		RC3H2	0.000261895	14.8788	157.464	0.0219711	0.249724
RP2	0.000277777	14.5715	172.573	0.0302859	0.344761		BTG1	-0.000550378	14.8851	74.634	0.0219815	0.249724
SLC43A3	0.000275634	14.5707	232.756	0.0302959	0.344761		CNOT7	-0.000488841	14.8817	108.813	0.0219877	0.249724
SGPP1	-0.00025491	14.5716	171.369	0.0303681	0.344807		UQCRFS1	-0.000263846	14.8773	307.938	0.0219982	0.249724
ACP2	-0.000248446	14.5722	141.66	0.0306335	0.347042		ACIN1	0.000297306	14.8811	99.041	0.0220432	0.249724
SMARCD2	0.000428223	14.5754	83.2727	0.0308187	0.348361		PRRC2B	0.000528379	14.8882	48.944	0.0221628	0.250308
RPL5	-0.000659639	14.6146	13.6241	0.0309533	0.349104		SHMT1	0.000325195	14.8775	291.368	0.022231	0.250308
PRKD3	0.000275995	14.5712	207.718	0.0310468	0.34938		APOL6	0.000502138	14.8806	129.807	0.022243	0.250308
PPIE	0.000274744	14.5726	121.769	0.0313786	0.351971		PFKFB3	0.000305937	14.8787	158.173	0.0223369	0.250393
GAB2	0.00037137	14.5749	88.9481	0.0314161	0.351971		ANKRD13D	-0.0002777	14.8771	360.87	0.0223859	0.250393
USF3	-0.000253869	14.5715	186.255	0.0316898	0.354254		ULK3	0.000401935	14.8799	140.988	0.0223989	0.250393
LGMN	-0.000662412	14.6038	18.0688	0.0318328	0.355069		RREB1	0.000371737	14.8788	172.591	0.0224546	0.250463
PARP14	0.000597047	14.5894	28.9397	0.0323945	0.357102		ATMIN	-0.000292664	14.8777	266.395	0.0225904	0.2511
GDE1	0.000367725	14.5728	131.607	0.0324793	0.357102		LGALS1	-0.000292914	14.8798	117.034	0.0226255	0.2511
HIVEP3	-0.000324598	14.5736	110.458	0.0325367	0.357102		RABAC1	0.000362387	14.8784	201.351	0.0226605	0.2511
NPIPB5	-0.000203938	14.5708	228.708	0.032576	0.357102		CHD2	-0.000347434	14.8809	107.014	0.0227107	0.251107
NLRC4	-0.000239536	14.5706	250.733	0.0326103	0.357102		ADORA3	0.000610579	14.8931	37.4002	0.0228753	0.251893
ATP6V0E1	-0.000686395	14.6129	14.4706	0.0327377	0.357102		HNRNPA1P48	-0.000224017	14.877	312.658	0.0228813	0.251893
CFDP1	0.000319858	14.5724	131.299	0.032837	0.357102		SGMS1	-0.000246795	14.8773	292.161	0.0229886	0.252526
NDUFAB1	-0.000383813	14.5749	87.7581	0.0329036	0.357102		GLCCI1	0.000311784	14.8775	261.316	0.0230778	0.252556
UBE2G2	0.00033943	14.5744	88.975	0.0329045	0.357102		GARS-DT	0.000488847	14.8809	124.304	0.0231431	0.252556
RPL41	-0.000714277	14.6958	6.12899	0.0329296	0.357102		XAF1	-0.000401057	14.8811	107.031	0.0232367	0.252556
PI4K2A	-0.000310838	14.5718	175.637	0.0329445	0.357102		NCSTN	0.000350736	14.8785	190.324	0.0232526	0.252556
SELENOS	0.000334348	14.5723	138.119	0.0330068	0.357102		TCF4	0.000735017	14.8934	42.1908	0.0232615	0.252556
NDUFA10	0.000354041	14.5726	130.512	0.0330089	0.357102		MGLL	-0.000320727	14.8779	251.504	0.0233378	0.252556
GRN	-0.000774535	14.6279	12.1895	0.0330514	0.357102		SRSF7	-0.00032059	14.8794	152.306	0.0233892	0.252556
NDFIP1	0.000604102	14.5863	34.0008	0.0331465	0.357102		RBM4	0.000438646	14.882	90.7823	0.0234821	0.252556
MT-ND6	0.00073201	14.6007	20.9697	0.0331517	0.357102		TAOK1	0.000496792	14.8837	79.8324	0.0235137	0.252556
POLR3GL	0.000396216	14.5746	91.8451	0.0333598	0.357102		PCED1A	0.000339863	14.878	217.842	0.0235444	0.252556
NFKBIE	0.000283016	14.5714	178.64	0.0333936	0.357102		ERP44	0.000425867	14.8793	163.6	0.0235936	0.252556
WASF2	-0.000696234	14.6083	15.8439	0.0334681	0.357102		GASK1B	-0.000626747	14.8915	45.0885	0.0236828	0.252556
ZC3HAV1	0.000437807	14.5742	100.119	0.0335391	0.357102		ABI1	-0.00055402	14.8826	101.896	0.0238115	0.252556
MXD4	-0.000389079	14.575	87.0513	0.033549	0.357102		RPL35	-0.000687806	14.9025	24.9622	0.0238358	0.252556
MRPS18B	-0.000282415	14.5723	139.823	0.0335665	0.357102		DBI	-0.000520571	14.8876	51.6093	0.0238728	0.252556
ARMC8	0.000317927	14.5717	174.337	0.0336771	0.357333		MARF1	0.000342944	14.8791	153.823	0.0239679	0.252556
RUNX3	-0.00029779	14.5729	129.336	0.0337515	0.357333		CD59	0.000576199	14.8879	53.4494	0.0239899	0.252556
PRPF40A	-0.000453108	14.5789	53.6987	0.0337999	0.357333		APPBP2	0.000274559	14.8776	223.909	0.0239985	0.252556
ZNF621	-0.000263244	14.5707	221.403	0.0339896	0.358205		NDUFA13	-0.000435941	14.8821	93.9718	0.0240171	0.252556
POR	0.000430627	14.5724	148.406	0.0340267	0.358205		C1orf112	0.000324088	14.8773	287.446	0.024107	0.252556
EIF4A1	0.000690896	14.5929	26.4536	0.0340945	0.358205		AAR2	0.000319212	14.8768	349.461	0.0241178	0.252556
CRKL	0.00038887	14.5731	118.851	0.0342768	0.359374		PMP22	0.000320167	14.8775	313.009	0.0241614	0.252556
TSC22D4	0.000474834	14.5739	117.093	0.0345291	0.359585		IFIT1	-0.000231699	14.8768	332.491	0.024172	0.252556
PIN4	-0.000245608	14.5707	229.822	0.034562	0.359585		REX1BD	0.000345373	14.8802	127.182	0.0241883	0.252556
CTSL	-0.000424974	14.5778	60.5202	0.0346314	0.359585		FGL1	0.000428832	14.8797	135.847	0.0242928	0.253125
TMC8	0.000401946	14.5764	66.71	0.0346585	0.359585		IGF1	0.000694294	14.9045	23.6863	0.0244381	0.254116
TATDN2	0.000316462	14.5723	140.517	0.0347224	0.359585		TNFRSF25	0.000195349	14.8763	404.891	0.0245657	0.254266
KIF1B	-0.000228832	14.5707	232.477	0.0348384	0.359585		NPC2	0.000806484	14.9469	10.7879	0.0246445	0.254266
CEBPA	-0.000631704	14.5982	20.0264	0.0348446	0.359585		SERTAD3	-0.000260141	14.877	333.488	0.0246558	0.254266
TPP2	-0.000333992	14.5734	118.036	0.034865	0.359585		CDK13	0.000409455	14.8802	111.166	0.0247007	0.254266
RFXANK	0.000303288	14.5715	175.648	0.0349861	0.359766		ANOS1	-0.000261206	14.8787	157.401	0.0247036	0.254266
CXCL16	-0.000586739	14.5902	26.685	0.0350567	0.359766		STX12	0.000450621	14.8787	189.551	0.0249879	0.256086
SLC1A3	-0.000458528	14.5812	42.6521	0.0350956	0.359766		HPS1	-0.000508842	14.8818	108.583	0.0249968	0.256086
C12orf75	0.000530741	14.5858	32.2199	0.0353011	0.361141		FRMD4A	0.00070048	14.8938	37.8311	0.0251106	0.256086
CSGALNACT1	-0.000324495	14.5734	110.427	0.036026	0.367813		TUSC2	-0.000343079	14.8793	156.764	0.025179	0.256086
TP53I13	0.00030226	14.5721	149.081	0.0363552	0.36995		RHEB	-0.000188469	14.8771	279.849	0.0252588	0.256086
GOSR1	0.000304419	14.5714	180.218	0.0363896	0.36995		RPS10	-0.000900179	14.9788	9.16438	0.025267	0.256086
ATP5MG	-0.000713131	14.5965	22.7585	0.0365745	0.36995		AL138963.4	-0.000279903	14.8776	271.737	0.0253001	0.256086
BIN1	0.000801176	14.6645	8.42426	0.0366549	0.36995		CDC40	-0.0002901	14.8771	362.743	0.0253223	0.256086
RPS27	-0.000673875	14.7189	5.05806	0.0366727	0.36995		SLC16A3	0.000452834	14.8812	108.882	0.0253355	0.256086
TLN1	0.000544903	14.5914	23.6605	0.0366858	0.36995		ELOVL5	-0.000431312	14.8806	124.526	0.0254943	0.256904
HIPK1	0.000792943	14.6433	10.1799	0.0367466	0.36995		ID2	-0.000263532	14.8799	114.21	0.0255392	0.256904
TMEM167B	-0.000354212	14.574	97.1471	0.0372411	0.373284		SRP72	0.000489317	14.8803	129.066	0.0255686	0.256904
GOLPH3	-0.000316676	14.5731	115.749	0.0374462	0.373284		PLXND1	0.000332786	14.8794	130.756	0.0259839	0.260224
SLC35E2B	-0.000242062	14.5718	145.397	0.0374509	0.373284		PRKCD	0.00043226	14.8827	80.6018	0.0260018	0.260224
MARK2	0.000342864	14.5728	127.522	0.0374619	0.373284		DCTN6	0.000310855	14.877	304.831	0.0263024	0.262713
KCTD5	0.000371246	14.5753	76.2642	0.0375515	0.373284		ATXN7L3	0.000311223	14.8779	218.269	0.0264852	0.263587
PUM1	0.00049168	14.5786	54.8498	0.0375931	0.373284		PFN2	0.000560036	14.8855	67.019	0.0264996	0.263587
ITPRIPL2	-0.000562532	14.5872	29.9829	0.0376132	0.373284		GABARAPL2	0.000492468	14.8824	87.4164	0.0265623	0.263587
NIFK	0.00024564	14.5707	211.35	0.0376845	0.373284		RRP1B	-0.000333454	14.8777	286.543	0.0266137	0.263587
TENT2	-0.000290868	14.5727	119.951	0.037777	0.373284		RASAL2	0.000474797	14.8815	100.083	0.0266708	0.263587
ACSL4	-0.000551479	14.5857	32.3773	0.0379474	0.373284		NPEPPS	0.000471397	14.8805	109.236	0.026721	0.263587
PTPN1	-0.000218863	14.5708	220.047	0.0380125	0.373284		ARID3A	0.00040733	14.884	61.2906	0.0267543	0.263587
MITF	-0.000311262	14.5721	144.018	0.0380297	0.373284		LHFPL2	0.000658302	14.8951	32.6565	0.0269461	0.264961
CCNI	-0.000641805	14.6086	14.5357	0.0380361	0.373284		H2AFY	0.000497957	14.8937	30.8691	0.0270069	0.265045
MRPS21	-0.000347675	14.5751	76.6517	0.0383266	0.375408		JTB	0.000678455	14.8909	44.3675	0.0272936	0.26734
AMACR	0.000274014	14.572	148.815	0.0384873	0.376254		PLA2G15	0.000418083	14.8832	71.9342	0.0273891	0.267757
SMARCA2	-0.000384266	14.5774	58.2836	0.0389961	0.380494		EHD4	-0.000238797	14.8776	235.12	0.0275027	0.268008
PSMG2	-0.000337615	14.5726	128.982	0.0394415	0.38383		NR2C2	0.000281863	14.8776	246.751	0.0275206	0.268008
ACTB	0.000613741	15.1518	4.24034	0.0394897	0.38383		CTCF	0.000338575	14.8794	133.413	0.0276939	0.268405
RNF114	0.000473502	14.5776	61.3143	0.0397314	0.384898		SLF2	-0.000323039	14.8791	150.709	0.0278595	0.268405
MPRIP	-0.000277163	14.572	149.346	0.0397894	0.384898		ENC1	0.000550971	14.8848	70.1971	0.0278678	0.268405
STMP1	0.000364437	14.5743	88.6392	0.0398514	0.384898		BTF3	-0.000626887	14.8943	34.7119	0.0279147	0.268405
MRFAP1	0.000491988	14.5784	53.4461	0.0399035	0.384898		EHMT1	-0.000290545	14.8775	254.123	0.0279572	0.268405
DNASE2	-0.000502339	14.5843	34.2825	0.0401055	0.385783		PTPN18	0.000573385	14.8854	66.1113	0.0279975	0.268405
TNFAIP2	-0.000300205	14.5723	131.246	0.0401477	0.385783		ABHD8	0.000293385	14.8774	272.296	0.028017	0.268405
VPS36	0.000481944	14.573	130.816	0.0402512	0.386046		SELENOP	0.000519604	14.8853	62.8417	0.0280482	0.268405
DIPK2A	0.000446073	14.5754	78.8888	0.0408076	0.390642		TLK1	-0.000212678	14.8771	280.032	0.0280682	0.268405
ASH2L	0.000350147	14.5728	119.205	0.0409181	0.390961		F11R	0.000467569	14.8785	234.674	0.0280914	0.268405
GIMAP6	0.000337958	14.5724	134.701	0.041045	0.391435		ZBED5	0.000262564	14.8769	266.813	0.0281447	0.268408
G6PC3	0.000227593	14.5713	166.603	0.0411703	0.39149		GTPBP4	0.000286744	14.8766	396.763	0.0282184	0.268606
CTBP2	-0.000339347	14.5744	88.667	0.0412054	0.39149		AHCYL1	-0.000524177	14.8847	71.6722	0.0283049	0.268778
ARPC4	0.000605024	14.5921	23.6281	0.0414471	0.392321		LAMTOR3	-0.000257432	14.8779	194.04	0.0283427	0.268778
ST3GAL1	0.000310785	14.5734	100.221	0.0415707	0.392321		NEAT1	0.000833708	14.9041	26.6843	0.0285152	0.269909
MED28	-0.00042216	14.5769	60.7653	0.0416646	0.392321		IDH1	0.000320453	14.8827	68.6023	0.0287102	0.271247
SMIM29	0.000535725	14.5741	108.874	0.04167	0.392321		RPLP2	-0.000794988	14.9869	7.23781	0.0287908	0.271502
CHCHD2	0.000579792	14.5847	34.5139	0.0416819	0.392321		ENO1	0.000767124	14.9008	28.0528	0.0288894	0.271727
RNF122	-0.000263741	14.5716	165.597	0.0418281	0.392321		PRDX4	0.000307848	14.8783	188.662	0.0289815	0.271727
DOCK8	-0.000564235	14.5889	27.1594	0.0418352	0.392321		WSB2	-0.000250591	14.8784	172.086	0.0289996	0.271727
ATG12	-0.000270662	14.5726	120.282	0.042264	0.39561		BIN1	0.000723667	14.9345	11.3141	0.0290699	0.271727
CD63	-0.00067805	14.6481	7.76046	0.0423464	0.39565		FAM13A	0.000296092	14.8775	251.461	0.0290829	0.271727
SEC61B	0.000341406	14.5724	129.55	0.0425619	0.396259		NHLRC3	0.000240599	14.8773	225.723	0.0291457	0.271792
FADS1	0.00016354	14.5713	155.289	0.0426226	0.396259		SESN3	0.000578328	14.8898	42.8319	0.0291973	0.271792
SEPTIN2	0.000631858	14.5937	22.661	0.0427071	0.396259		PFKL	0.000422051	14.8793	147.04	0.029376	0.272515
S100A11	0.000665488	14.6051	15.9194	0.0427246	0.396259		ETV5	0.000462085	14.8863	49.7319	0.0293825	0.272515
KLHDC3	-0.000308119	14.5728	119.498	0.0429662	0.397322		ERO1A	-0.000308223	14.8788	167.263	0.0296232	0.274245
NBEAL1	-0.000336531	14.573	115.434	0.0429962	0.397322		PDK3	0.000298083	14.8824	72.7876	0.0298285	0.274336
RPS12	-0.000716868	14.6624	7.24754	0.043269	0.398414		FNIP1	0.000341523	14.8785	155.378	0.0299331	0.274336
ZCCHC3	-0.000395235	14.5741	95.4792	0.0432717	0.398414		KRR1	-0.00028513	14.8777	247.859	0.0299762	0.274336
RPS3	-0.000699238	14.6408	8.71122	0.0435321	0.400085		PXDC1	-0.000245868	14.8773	243.567	0.0300075	0.274336
NDUFA9	-0.000231332	14.5711	192.897	0.0437764	0.401601		ABHD12	-0.000403894	14.8817	96.3154	0.0300135	0.274336
AGO1	-0.00040128	14.5753	76.5395	0.0442604	0.404466		RENBP	0.000288787	14.879	142.61	0.0300394	0.274336
UBXN6	0.000456592	14.5785	49.8085	0.0442765	0.404466		CLK1	0.000443317	14.8791	167.697	0.0300549	0.274336
NUFIP2	-0.000472576	14.5792	49.034	0.0443283	0.404466		RPS6KB2	-0.000246127	14.8772	326.94	0.0300664	0.274336
SRPRA	0.000309787	14.5728	113.102	0.0444567	0.404731		KLC1	0.000400883	14.8813	98.7461	0.030162	0.274713
UBB	0.000720198	14.6023	18.3449	0.0445172	0.404731		MACF1	0.00051933	14.892	34.3967	0.0303746	0.276153
STXBP2	-0.00028533	14.5719	146.529	0.0449441	0.407879		TIMP2	0.000716087	14.8989	29.6929	0.0304966	0.276512
LYVE1	0.000372816	14.5747	80.2736	0.0450707	0.408118		MBD3	0.000385631	14.8798	122.54	0.0305233	0.276512
CEP350	-0.000419648	14.5766	66.3344	0.0451315	0.408118		SELPLG	0.000602678	14.8968	29.8127	0.0306297	0.27698
NUP133	-0.00032319	14.5722	142.439	0.0453703	0.409546		WASHC1	0.000328801	14.8803	116.09	0.030837	0.277184
ATXN3	-0.000272256	14.5721	127.949	0.0456842	0.410058		DNAJC8	0.000445512	14.8804	118.637	0.0308416	0.277184
ANKIB1	-0.000202872	14.5713	169.698	0.0457303	0.410058		HVCN1	0.000260605	14.8774	219.489	0.0308458	0.277184
HSPD1	-0.000377961	14.5775	52.1355	0.0457867	0.410058		C11orf24	-0.000224971	14.8768	313.394	0.0308712	0.277184
SSH2	-0.000305107	14.5738	87.6101	0.0458008	0.410058		KLF12	0.00044521	14.8826	80.8696	0.0309911	0.277319
YTHDF1	-0.000292983	14.5735	94.8311	0.0458319	0.410058		FAM118A	0.000527128	14.8778	283.141	0.0309958	0.277319
SRPRB	0.000247838	14.5718	139.887	0.046119	0.411361		SDCBP	-0.0006077	14.8948	32.6933	0.0310546	0.277355
ARMCX6	-0.000264895	14.5741	84.0371	0.04614	0.411361		PDCD2	0.000340541	14.878	225.615	0.0314407	0.28031
EGLN2	0.000231785	14.5719	128.027	0.0466422	0.415107		TMEM120A	-0.000344207	14.8784	194.26	0.0316653	0.281328
CRBN	-0.00027182	14.5718	144.179	0.0469996	0.416587		KAT6A	0.000520326	14.8835	77.765	0.0317019	0.281328
GOLGA7	-0.000348556	14.5741	88.0011	0.0470535	0.416587		BRD2	0.000422757	14.8844	63.6571	0.0317629	0.281328
TMED2	0.000441744	14.5792	43.8928	0.0470552	0.416587		POLR3GL	0.000461361	14.8804	118.73	0.0317998	0.281328
SRSF7	0.000425537	14.5751	76.5885	0.0472222	0.417216		HDLBP	-0.000538048	14.8845	71.6529	0.0318328	0.281328
LDHB	0.000535857	14.5843	31.7036	0.0472911	0.417216		SH2B3	0.000530558	14.8849	63.5258	0.0320938	0.282244
NRAS	0.000400787	14.5743	85.5845	0.0474692	0.418059		RALY	0.000411506	14.882	86.5441	0.0321299	0.282244
FUBP1	-0.000411232	14.5758	70.8993	0.0478122	0.420128		ITPKB	0.000284328	14.8782	170.006	0.032139	0.282244
TYMP	0.00043147	14.5755	73.6817	0.04787	0.420128		RESF1	0.000396892	14.881	89.5149	0.0321838	0.282244
UBE2D2	0.000440488	14.5782	49.9635	0.0481599	0.421941		ANP32A	0.000657159	14.8891	48.3608	0.0322335	0.282244
MCM7	0.000245591	14.571	187.954	0.0482794	0.422257		SNF8	0.000267263	14.877	268.332	0.0322708	0.282244
THAP12	-0.00026769	14.5711	188.462	0.0484518	0.423035		PTAFR	0.000633744	14.8963	30.0296	0.0324302	0.28278
CNOT4	-0.000200931	14.5708	204.078	0.0486371	0.423921		IFI27L2	0.000409297	14.8786	167.364	0.032563	0.28278
GAS6	-0.000380773	14.5756	70.9157	0.0489102	0.425569		SPP1	-0.000717157	15.045	4.66633	0.0325641	0.28278
UNC80	0.000285842	14.5711	180.721	0.0490616	0.42582		NUDT22	0.000250306	14.8766	352.96	0.0327171	0.28278
TPT1	-0.000591023	15.016	3.87225	0.0491072	0.42582		TNRC6C	0.000292205	14.8771	288.767	0.0327547	0.28278
LACTB	-0.000218416	14.5708	179.472	0.0493789	0.427213		COX8A	-0.000528499	14.889	43.161	0.0328288	0.28278
PABPC4	0.000605306	14.5932	20.5464	0.0494731	0.427213		SRGAP2	0.00049032	14.8874	47.4582	0.0329518	0.28278
PCSK7	0.000384727	14.5746	82.3144	0.0495209	0.427213		CFAP97	-0.000323645	14.8792	142.898	0.0329611	0.28278
TAOK1	-0.000470888	14.5793	47.4212	0.0497463	0.428427		RAB18	0.000246	14.8768	310.67	0.0329852	0.28278
PPP3CA	-0.000476642	14.5884	25.055	0.0498548	0.428633		GRAMD1A	0.000301821	14.8777	217.963	0.0330104	0.28278
SP110	0.000464024	14.5781	52.049	0.0500511	0.429279		LINC02798	0.000304313	14.8788	158.887	0.0330519	0.28278
MKLN1	-0.000297185	14.5753	66.3401	0.0501122	0.429279		SLC9A9	0.000420221	14.883	67.6523	0.0330554	0.28278
ARHGEF12	-0.00030418	14.5725	124.227	0.0501943	0.429279		NBEAL1	0.000245481	14.878	179.756	0.033058	0.28278
PCDH12	0.00023175	14.5715	138.79	0.0502691	0.429279		HIPK2	-0.000452072	14.8839	72.9414	0.0332702	0.283539
GFM1	0.0002769	14.5711	180.019	0.0503601	0.429332		PDIA3	0.000548426	14.8867	52.6091	0.0332964	0.283539
TMEM144	-0.000207843	14.5715	144.274	0.0507482	0.431914		TXN2	0.000406591	14.881	93.6547	0.0333147	0.283539
TRIM22	0.000561542	14.5845	31.5807	0.0509742	0.432624		PLEKHO1	0.000829667	14.8981	31.9284	0.033384	0.283652
WIPF1	-0.000391938	14.5763	61.2521	0.051087	0.432624		PPP2R5C	-0.00050795	14.8849	62.9759	0.0335292	0.284408
NBR1	0.000321134	14.5736	92.0095	0.051088	0.432624		HSD17B12	0.000352665	14.8778	237.538	0.0337234	0.285273
FAM168B	0.000383579	14.5782	47.4252	0.0512108	0.432941		KCNK6	0.000337438	14.8786	164.137	0.0337832	0.285273
PPP1R11	-0.000261598	14.5715	150.63	0.0513308	0.433232		PYGO2	0.000343897	14.8778	237.104	0.0338001	0.285273
NINJ1	0.000527407	14.5936	18.9521	0.0521923	0.439104		PANK2	0.000342716	14.8797	113.107	0.0338858	0.28552
TRRAP	-0.000230715	14.5708	187.917	0.0521999	0.439104		NFE2L1	0.000445791	14.8816	86.6043	0.0340451	0.286386
C11orf24	-0.000267072	14.5717	141.556	0.0523191	0.439377		NDUFC1	0.000570616	14.8827	83.5906	0.0341567	0.286648
DDX50	0.000340811	14.5707	213.009	0.0525811	0.440364		CAP1	0.000730594	14.9091	19.2907	0.0342284	0.286648
PPTC7	-0.00020482	14.5711	162.153	0.0526106	0.440364		NUP214	0.000358662	14.879	144.134	0.0343323	0.286648
TBC1D14	0.000312805	14.5723	118.603	0.0527845	0.440583		SMARCA1	0.000408506	14.8798	128.773	0.0343895	0.286648
RBM39	-0.00050986	14.5812	40.3967	0.0528109	0.440583		CRBN	-0.000294226	14.8776	217.486	0.0344096	0.286648
UBAP2	-0.000201709	14.5702	242.059	0.0530246	0.441639		CHID1	0.000381384	14.8783	185.398	0.0344159	0.286648
SWAP70	-0.000469893	14.584	30.5228	0.0531157	0.441672		CSNK2A1	0.000342386	14.8793	145.395	0.0345101	0.28696
ZNF629	0.000191693	14.5708	163.494	0.0532606	0.441804		SLC8A1	0.000362824	14.8881	35.1445	0.0345756	0.287034
OTULINL	0.000466729	14.5817	36.5898	0.0533062	0.441804		RAD54L2	-0.000197998	14.8773	254.951	0.0347456	0.287973
CD226	-0.000201181	14.5709	177.621	0.0538258	0.445267		MEAF6	0.000331589	14.8791	140.209	0.0348793	0.288609
RXRA	-0.000332212	14.5762	56.995	0.0538998	0.445267		SNAP23	0.000373654	14.8782	191.937	0.0349719	0.288903
ANO6	0.000478455	14.5728	115.094	0.0542444	0.447384		C9orf72	-0.000236114	14.8768	332.87	0.0350685	0.289159
NELFA	0.000203743	14.5709	180.229	0.0546691	0.450153		BTBD1	0.000262635	14.8782	167.908	0.0351171	0.289159
RPL38	-0.000660542	14.6518	6.91519	0.0549766	0.45195		TMEM144	-0.000210013	14.8773	240.811	0.0351959	0.289338
COPB1	-0.000280538	14.5722	126.956	0.0553124	0.453955		OSTM1	0.000314642	14.8784	161.9	0.0354635	0.290145
AKIRIN1	0.000309734	14.5725	111.661	0.0553997	0.453955		NCK1	0.000269412	14.8778	182.339	0.0354701	0.290145
ARFGEF1	-0.000268802	14.5713	157.199	0.0556175	0.455003		SLK	0.000320509	14.8775	253.282	0.0354716	0.290145
PRCP	-0.000218842	14.5736	78.7632	0.0557544	0.455324		HLA-C	0.000541669	14.8916	35.0307	0.0355232	0.290145
GPBP1L1	-0.000391881	14.5758	63.3595	0.0558691	0.455324		RALGAPA2	-0.000412908	14.88	129.862	0.0356115	0.290397
MAF1	0.000258181	14.5719	122.334	0.0559264	0.455324		MTA2	0.000312343	14.8802	95.9514	0.0357287	0.290884
FBXO11	-0.000332823	14.5762	57.4006	0.0561312	0.456257		AFF3	0.000420456	14.8774	305.5	0.0359543	0.292252
EHD4	-0.000294868	14.5735	88.1734	0.0565529	0.458949		XPO7	-0.000388597	14.8815	92.7842	0.0360475	0.292539
RNF166	0.000333053	14.5738	80.0976	0.0569817	0.460324		ENTPD1	0.000620908	14.8999	24.3682	0.0361263	0.292709
CYTL1	0.000144177	14.5706	171.388	0.0569891	0.460324		CREG1	0.000714142	14.8959	31.0176	0.0364352	0.294301
GAL3ST4	0.000685861	14.6114	13.1205	0.0570158	0.460324		MCM3AP	0.000392867	14.8811	93.8291	0.0364389	0.294301
DCAF8	-0.000366913	14.5752	68.1185	0.0570859	0.460324		MAPK9	0.000466922	14.8804	108.438	0.0365189	0.294438
SAMD8	-0.000196648	14.5708	176.178	0.0572641	0.460381		HLA-DRA	-0.000464708	14.8844	61.4497	0.0365853	0.294438
CUL4B	-0.000532222	14.6005	15.0507	0.0573367	0.460381		MRPL16	-0.000261942	14.8774	244.503	0.0366368	0.294438
PPM1A	0.000247928	14.5727	92.5304	0.0574093	0.460381		NABP1	0.000547332	14.8799	136.7	0.0366943	0.294438
AL354740.1	-0.00022796	14.5705	224.914	0.0574567	0.460381		FUNDC2	0.000321359	14.8782	189.413	0.0367466	0.294438
BRD7	0.000354425	14.5754	64.3528	0.0579472	0.463149		PSMC4	-0.000292048	14.8777	217.091	0.036875	0.295
NONO	0.000579019	14.5914	21.9905	0.0579851	0.463149		HNRNPUL2	0.000636505	14.8853	68.8762	0.0369441	0.295087
WDR33	0.000244547	14.572	114.854	0.0583528	0.46439		EPN1	0.000462778	14.8836	65.8514	0.0371638	0.295921
TUBA1C	0.000235621	14.5733	78.1213	0.0584221	0.46439		GNL3L	0.000378621	14.8801	110.629	0.0371655	0.295921
MRPS16	-0.000288725	14.5729	99.7441	0.0584324	0.46439		VSIG4	0.000632792	14.8919	37.8391	0.0373288	0.296755
LCOR	-0.000529043	14.5817	37.3856	0.0586487	0.46439		B2M	0.000835677	15.0072	6.64401	0.0378198	0.299709
CMPK2	0.000425538	14.5729	114.455	0.0587326	0.46439		CMPK1	0.000315403	14.8819	69.8498	0.0378649	0.299709
CD83	-0.000299519	14.5737	81.6708	0.0587456	0.46439		HSD17B11	-0.000376155	14.8819	82.6279	0.0379783	0.299709
YWHAQ	0.000405686	14.5805	35.2636	0.0588491	0.46439		SECISBP2L	0.000361735	14.8791	128.597	0.0379904	0.299709
RLIM	0.000337705	14.5737	84.7986	0.0588741	0.46439		TXNL4A	0.000309339	14.8787	143.197	0.0379963	0.299709
PSMA3-AS1	-0.000381056	14.5748	71.5333	0.0591163	0.465057		PURB	0.000336476	14.8803	91.2323	0.0384112	0.302039
ZNF431	0.000225181	14.5705	197.305	0.0592508	0.465057		SLC35B4	0.000218393	14.8767	271.047	0.0384154	0.302039
ZNF428	-0.000245687	14.5713	153.289	0.0592845	0.465057		HDAC1	0.000290481	14.8793	120.197	0.0385683	0.302039
SIGLEC10	0.000530544	14.5832	33.3576	0.059326	0.465057		RPL37A	-0.00074284	15.0537	4.88823	0.038585	0.302039
ARHGEF7	-0.000248385	14.5719	116.034	0.059513	0.465086		F13A1	0.000190023	14.8767	305.933	0.038646	0.302039
AGGF1	-0.00026015	14.5713	153.193	0.0595134	0.465086		TAF7	0.000300551	14.8804	86.2808	0.0387323	0.302039
ATP6V1D	-0.000236872	14.571	170.835	0.0598174	0.466401		PTPN6	0.000348244	14.8785	157.615	0.0387452	0.302039
MPPE1	0.000253215	14.5715	139.7	0.0598658	0.466401		RNPEP	-0.000324539	14.88	118.583	0.0387688	0.302039
SPOP	0.000247011	14.5736	70.04	0.0599789	0.466564		HCFC1R1	0.000257135	14.8774	211.254	0.0388908	0.302524
HDAC7	-0.000344186	14.5739	82.3164	0.060535	0.468673		E2F4	0.000238906	14.877	251.419	0.0389588	0.302588
ITCH	0.000333552	14.5726	107.921	0.0605615	0.468673		USP3	-0.000198399	14.8767	305.968	0.0391671	0.30374
HCST	0.00044509	14.5785	46.1268	0.0606528	0.468673		SLC35F5	0.000225778	14.8778	159.361	0.0394305	0.305315
PCBP2	-0.000559456	14.6038	13.2344	0.0607005	0.468673		MSH6	0.000314121	14.877	280.391	0.0396556	0.30659
CHCHD10	-0.000296644	14.5771	46.7099	0.0607808	0.468673		ZSWIM8	0.00032291	14.88	104.078	0.0397367	0.306748
IGIP	-0.000228068	14.5717	138.468	0.0608053	0.468673		BSG	0.000436046	14.8803	106.382	0.0398252	0.306963
KIF3B	0.00018392	14.5705	161.102	0.0610153	0.468754		BNC2	0.000406188	14.8782	205.677	0.0399214	0.307237
INPP5D	0.000698704	14.6199	10.9926	0.0610296	0.468754		CLSTN1	0.000403854	14.8806	102.218	0.0401868	0.308575
PLEKHM2	-0.000344424	14.5738	85.7523	0.0611642	0.468754		LYSMD2	-0.000401634	14.8801	117.893	0.0402201	0.308575
KDSR	0.00029879	14.5718	131.012	0.0612533	0.468754		ARFGEF2	0.000264572	14.8777	181.372	0.0403053	0.308575
RNF135	-0.000386465	14.5769	55.7293	0.0612967	0.468754		ARHGAP25	-0.000305291	14.8791	123.705	0.0404315	0.308575
SNRPA	0.000245463	14.5718	117.596	0.0615887	0.468754		YTHDC1	-0.000298773	14.8793	122.062	0.0404691	0.308575
RESF1	-0.000342376	14.5741	78.1922	0.0616502	0.468754		JPT2	-0.000237265	14.877	289.885	0.0404832	0.308575
PLIN3	-0.000371271	14.5782	42.9135	0.0616859	0.468754		MRPL34	-0.000345143	14.8794	124.438	0.0406268	0.308575
MCM5	0.000384817	14.5757	62.2506	0.0616862	0.468754		FKBP4	-0.00018467	14.8769	275.483	0.040637	0.308575
DYNC1LI1	0.000191665	14.5709	146.534	0.0617415	0.468754		CPNE3	0.000384988	14.8794	128.508	0.0406436	0.308575
PDIA6	0.000475133	14.5866	24.2857	0.0619682	0.469322		FUBP3	-0.000257941	14.8781	201.398	0.0407946	0.30922
EIF4E2	0.000333514	14.5741	73.1303	0.0620914	0.469322		DHRS7	0.000426466	14.8812	88.9062	0.0408507	0.30922
HECA	-0.000431404	14.5781	47.1389	0.0621856	0.469322		RNF166	-0.000324915	14.8794	132.432	0.0411384	0.310592
LSM2	-0.000264053	14.5723	115.182	0.0622738	0.469322		RPL26	-0.000729601	14.9273	12.0446	0.0411546	0.310592
PYCARD	0.000491564	14.5775	53.1417	0.0624237	0.469322		SRGAP2C	-0.000381298	14.8797	124.891	0.0412763	0.310752
PNPO	0.000512795	14.581	36.9847	0.0624551	0.469322		TSNAX	-0.000287044	14.8785	153.851	0.0412986	0.310752
POLR2D	0.000244383	14.5719	114.556	0.0624751	0.469322		POR	0.000277074	14.8764	333.498	0.0413862	0.310949
PLD4	0.000654464	14.6146	11.2983	0.0625577	0.469322		ECPAS	0.000424563	14.8806	100.211	0.0415393	0.311637
KARS	-0.000271495	14.5731	89.6808	0.0629661	0.471043		NDRG2	0.000397159	14.8816	86.3055	0.0420134	0.314728
GATAD2A	-0.000207881	14.5728	91.9728	0.0629943	0.471043		TGFBI	0.000258469	14.8777	208.452	0.0421552	0.314955
MARK3	0.000325178	14.5744	72.1402	0.0631493	0.471043		DNAJA1	0.000405104	14.8816	81.0526	0.0422261	0.314955
MPHOSPH8	0.000426155	14.5754	64.5499	0.0631943	0.471043		ATG4B	-0.000163985	14.8775	184.659	0.0422303	0.314955
CLPTM1	-0.000267506	14.5716	131.582	0.0633198	0.471043		HNRNPDL	0.000605723	14.8925	33.4767	0.0423073	0.315065
FOXN3	-0.000485765	14.5893	20.905	0.0633452	0.471043		C6orf62	0.000743559	14.914	16.1529	0.0423779	0.315128
PLCL2	0.000251791	14.5737	70.9426	0.0634881	0.471413		POLB	0.00026613	14.8792	109.206	0.0427586	0.317492
MPEG1	-0.000520838	14.5932	18.0549	0.063671	0.472079		USP1	0.000271628	14.8773	250.687	0.0429168	0.3182
KIF21B	0.000325893	14.5763	49.5413	0.063859	0.472781		SDCCAG8	-0.000484068	14.8838	65.2963	0.043312	0.320138
PSMD6	0.000296956	14.5717	129.593	0.064085	0.473018		ARHGAP22	0.000291036	14.8782	155.787	0.0433355	0.320138
IPO8	-0.000260033	14.5709	182.098	0.0641148	0.473018		NUBP1	-0.000243813	14.8772	249.793	0.0433841	0.320138
SALL1	-0.000495607	14.5938	17.3505	0.0641713	0.473018		STMN1	0.000499249	14.8926	29.2512	0.0434311	0.320138
EIF4G1	-0.00036707	14.575	67.2276	0.0643078	0.473074		PDLIM2	0.000222692	14.8772	243.266	0.043526	0.320233
A1BG	0.000266613	14.5717	129.983	0.0643658	0.473074		NUDT4	0.000280031	14.8782	162.362	0.0437463	0.320233
DAGLB	0.000362386	14.5772	46.9391	0.064899	0.476302		HLA-DPB1	-0.000189113	14.8774	201.046	0.0437605	0.320233
TERF2IP	-0.000352922	14.5751	68.7552	0.0654507	0.479656		DUSP7	0.00040396	14.8796	121.299	0.0437773	0.320233
SNRPG	-0.000435852	14.5793	41.0403	0.0656657	0.480536		TRAF3IP3	0.000251989	14.8788	146.682	0.0438489	0.320233
HVCN1	-0.00019643	14.5709	160.533	0.0660566	0.48202		POU2F1	0.00031311	14.8798	101.542	0.0438687	0.320233
CHP1	0.000545635	14.5726	123.779	0.0660588	0.48202		LPP	-0.000511017	14.886	54.2258	0.0438865	0.320233
ZNF358	0.000263215	14.5736	75.9399	0.0664823	0.483172		ERGIC1	0.000297835	14.8788	135.359	0.0440518	0.320976
SUMO3	0.000543861	14.5894	21.8516	0.0664935	0.483172		MLLT10	0.000261765	14.8774	227.051	0.0442192	0.321733
ITGB5	-0.000403634	14.5765	54.0855	0.0665029	0.483172		CD40	0.000194298	14.8772	185.944	0.0443759	0.322182
COMMD7	-0.00021533	14.5716	129.75	0.0667465	0.483246		CCAR2	0.00029212	14.8795	115.876	0.0444082	0.322182
CSK	0.000419287	14.5843	26.3531	0.0669591	0.483246		TNFAIP2	-0.000192514	14.8779	174.478	0.0448221	0.32472
METAP2	-0.000336898	14.5766	51.7664	0.0669666	0.483246		DPP8	-0.000312312	14.8803	99.5088	0.044955	0.325088
GFPT1	-0.000209368	14.5708	165.416	0.0670586	0.483246		TPM3	0.000803844	14.918	15.2913	0.0450013	0.325088
OAT	-0.000251646	14.5729	92.5377	0.0672235	0.483246		GBA	0.000305142	14.8774	221.511	0.0451305	0.325557
ZNF22	0.000380463	14.5752	62.5936	0.0672621	0.483246		GSN	0.000710913	14.9289	10.9123	0.0456045	0.327789
ILF3	-0.000356917	14.5775	45.0101	0.0674152	0.483246		CKS1B	0.000313814	14.8776	190.558	0.0456179	0.327789
YIF1A	0.000191923	14.5708	158.665	0.0674351	0.483246		NGRN	-0.000383077	14.8799	113.281	0.0456862	0.327789
NDUFV2	-0.00016159	14.5719	106.246	0.0674353	0.483246		CCZ1	0.000268681	14.8771	230.305	0.0457109	0.327789
SDR39U1	0.000219921	14.5716	116.568	0.0674673	0.483246		GTF3A	-0.000364134	14.8808	89.724	0.0457636	0.327789
KCNQ3	-0.00047699	14.5799	40.4022	0.0676305	0.48373		CHCHD1	-0.000304533	14.8776	213.272	0.0458609	0.328022
KLC1	-0.000308195	14.5763	52.4234	0.0679971	0.485666		SUGP2	-0.000262533	14.8795	112.205	0.0459318	0.328065
PAG1	-0.000580286	14.5949	17.684	0.0683331	0.486536		SNRPE	0.00027745	14.8773	204.449	0.04617	0.329004
HSD17B11	-0.000398649	14.5773	48.5719	0.0685586	0.486536		CTDSP2	0.000460737	14.8861	45.8159	0.0461931	0.329004
ZNF518A	-0.000200349	14.5723	91.9439	0.0687143	0.486536		GNG7	0.000472668	14.8867	44.1625	0.0463892	0.329501
RNPS1	0.000304561	14.5752	62.8403	0.0687839	0.486536		UNC93B1	0.000400419	14.8827	65.9236	0.0464863	0.329501
SNRNP200	0.000281465	14.5755	50.8647	0.0689849	0.486536		ORAI3	0.000349511	14.8786	151.551	0.046616	0.329501
SLC66A2	0.000434223	14.5753	68.1596	0.0690447	0.486536		TMEM109	0.000459368	14.8827	70.8713	0.0466201	0.329501
ABI2	-0.00023663	14.572	105.431	0.0692003	0.486536		PGLS	0.000447192	14.88	121.205	0.0466276	0.329501
ANKRD40	-0.000242959	14.5727	94.9801	0.0692476	0.486536		KCNQ1	0.000236721	14.8789	126.233	0.0466533	0.329501
CASP2	-0.000203547	14.5715	128.394	0.069261	0.486536		FMNL3	0.00078064	14.9057	21.3182	0.046726	0.329555
LRP10	-0.000258944	14.5724	94.4745	0.0692656	0.486536		RPS12	-0.000739392	14.9667	7.27093	0.046806	0.32966
MRPL57	-0.000256744	14.5716	128.081	0.0693465	0.486536		CD86	0.000424593	14.8827	70.7896	0.0470885	0.330999
MAN1C1	-0.000212351	14.5713	131.332	0.0693473	0.486536		EML1	0.000300609	14.8774	216.409	0.0471897	0.330999
HINT2	-0.000221698	14.5709	158.332	0.0694039	0.486536		ATP6V1F	-0.000555405	14.8984	23.0575	0.0471922	0.330999
MT-ND2	0.000623853	14.8223	3.61714	0.069464	0.486536		ZNF106	-0.000371708	14.8833	64.7848	0.0472733	0.331109
SHMT1	0.000214754	14.5711	145.085	0.0700067	0.489283		SEL1L	0.000412459	14.8858	45.2362	0.0473907	0.331179
TBCB	-0.000320601	14.5762	52.7296	0.0700493	0.489283		RBBP5	0.000237763	14.877	273.37	0.0474141	0.331179
GPD2	-0.000160335	14.5705	179.794	0.0704612	0.491482		YTHDF3	0.000403797	14.8817	76.5471	0.0475811	0.331613
FNDC3B	-0.000216068	14.5716	120.251	0.0705805	0.491636		RUNX2	0.000357303	14.8788	155.689	0.0476713	0.331613
RNF10	0.000358046	14.5757	52.4188	0.0706778	0.491638		RSRC2	0.000355763	14.879	121.418	0.0476726	0.331613
PLEKHA1	-0.000195343	14.5722	99.2315	0.0708275	0.491804		DCAF5	-0.000285893	14.8778	197.55	0.0478005	0.331714
BTK	0.000332548	14.5758	51.4805	0.0709035	0.491804		UQCRQ	0.000529009	14.8869	45.4383	0.0478181	0.331714
TKT	-0.000255802	14.5733	79.8078	0.0710832	0.491804		ZBED1	0.000227188	14.879	111.823	0.0480947	0.333176
ZDHHC5	-0.00026816	14.5722	108.102	0.0711171	0.491804		MINK1	-0.000294687	14.8798	99.6833	0.0481742	0.333233
H3F3B	0.000686618	14.6233	9.79948	0.071323	0.491804		FBRSL1	0.000232099	14.8772	247	0.0482384	0.333233
RPLP2	-0.000586983	14.7157	3.83272	0.071554	0.491804		CLPTM1L	0.000393702	14.8804	97.2353	0.0483004	0.333233
GRPEL1	0.000232955	14.5709	156.716	0.0715964	0.491804		ARID1B	0.000428487	14.8823	78.1114	0.0486686	0.335317
H6PD	-0.000296028	14.5748	60.156	0.0716755	0.491804		TRIOBP	0.000282751	14.879	120.777	0.0490863	0.337735
ADGRG1	0.000470956	14.5807	36.3835	0.0717178	0.491804		FKBP8	0.000330896	14.8795	106.635	0.0492973	0.338726
ATF6B	0.00033744	14.5735	80.8772	0.0717558	0.491804		METRN	0.000228718	14.8767	271.124	0.0496152	0.340229
CKB	0.000524246	14.5991	14.0414	0.0719028	0.491804		PAGR1	0.00035096	14.8803	99.5278	0.0496772	0.340229
INTS6	-0.000255565	14.5714	134.979	0.0719127	0.491804		SBDS	-0.00019045	14.8769	265.665	0.0497175	0.340229
RBM3	-0.000502286	14.5855	25.4537	0.0719643	0.491804		CORO1B	-0.00038252	14.8809	91.1598	0.0500402	0.341831
PTPRN2	0.000325341	14.5724	108.431	0.0721819	0.491841		ELF1	-0.000315289	14.8798	118.632	0.0500867	0.341831
GLCE	-0.000260644	14.5731	81.0166	0.0723536	0.491841		IMPAD1	0.000344229	14.8778	175.155	0.0501781	0.341994
RBM8A	0.000451526	14.5771	50.5945	0.0724486	0.491841		MYADM	0.000334584	14.8791	118.637	0.0502876	0.342043
SVBP	-0.000344351	14.5776	41.6054	0.0724535	0.491841		MPEG1	0.000572879	14.8913	34.4041	0.0503203	0.342043
RTL8A	0.0002496	14.5718	118.805	0.0725314	0.491841		UBL3	-0.000438478	14.8832	65.9307	0.0504121	0.342154
XRN2	-0.000216001	14.5712	137.946	0.0726346	0.491841		WDR61	0.000296172	14.8773	209.969	0.0504717	0.342154
ABI1	-0.000405868	14.5796	36.4723	0.0727333	0.491841		TP53I13	-0.00022275	14.8773	229.193	0.0508273	0.344104
NRDC	-0.000257144	14.5742	68.4021	0.0728201	0.491841		PSMD13	-0.000344686	14.8802	99.3094	0.0509771	0.344657
U2SURP	-0.000453413	14.5773	50.3649	0.0728865	0.491841		EEF1B2	-0.000777839	14.9413	9.97858	0.051119	0.344722
SNHG29	0.000456981	14.5864	22.8538	0.0729409	0.491841		GPCPD1	0.000550088	14.882	81.3236	0.0511228	0.344722
NREP	-0.000179416	14.5714	115.686	0.0730395	0.491851		CTNNBL1	-0.000254809	14.878	173.095	0.0512645	0.345217
TCF4	-0.000414154	14.5878	20.4283	0.0731472	0.491923		IFI30	-0.000373597	14.8818	69.8444	0.0514101	0.345738
ARID4B	-5.55664e-05	14.5727	82.3392	0.0737421	0.494988		DIS3	-0.000258876	14.8778	187.503	0.0515782	0.346409
PTBP3	-0.000370726	14.5819	27.4142	0.0737986	0.494988		RBM14	0.000185562	14.8772	203.727	0.0517408	0.34704
TBXAS1	-0.000418495	14.5807	34.123	0.0742426	0.497307		EXOC7	-0.000425855	14.8799	110.704	0.0519719	0.347748
SRCAP	-0.000162911	14.5706	167.145	0.0744715	0.497673		RPLP0	-0.000629858	14.907	16.7279	0.0519836	0.347748
RPL17	-0.000653206	14.658	6.05894	0.0744938	0.497673		STRN3	0.000400495	14.8794	129.462	0.0521879	0.348381
FPR1	0.000308007	14.5772	42.0923	0.0747919	0.499007		FUCA2	0.000277004	14.8785	145.177	0.0522158	0.348381
DELE1	0.000297615	14.5748	61.3314	0.075096	0.499212		GART	-0.000217067	14.8768	263.783	0.0523416	0.34876
CAND1	-0.000145963	14.5748	51.8459	0.0751107	0.499212		CAMSAP2	-0.00024317	14.8781	158.804	0.0525333	0.348937
LEPROT	0.000264273	14.5751	51.1953	0.0751184	0.499212		CAMK2D	-0.000411828	14.8798	126.801	0.0525462	0.348937
BTG2	-0.000405793	14.5823	27.9141	0.075217	0.499212		CCDC88A	-0.000540995	14.8901	37.6694	0.0525748	0.348937
PDPN	-0.00033146	14.5738	76.1104	0.0753904	0.499671		FKBP15	-0.000275187	14.8788	130.244	0.0527703	0.349254
APH1A	0.000504478	14.5807	35.5946	0.0756585	0.499671		HSBP1	0.000479493	14.8825	71.6145	0.0527755	0.349254
GLO1	0.000252444	14.5736	67.9196	0.0756764	0.499671		AP5Z1	0.000245527	14.8769	244.893	0.0528294	0.349254
USP6NL	-0.000311202	14.5731	86.3915	0.0756809	0.499671		TBXAS1	-0.000562774	14.8853	57.6877	0.0531876	0.351163
PCED1A	0.000206405	14.5727	76.1743	0.0758693	0.499865		APH1B	0.000279446	14.8783	141.195	0.0533082	0.35146
EIF3B	0.000294693	14.5743	65.3705	0.0759076	0.499865		GPBP1L1	0.000382235	14.8809	84.6512	0.0534425	0.35146
CDC42	0.000486259	14.5991	12.8831	0.0765414	0.503384		COX6C	-0.000592967	14.8924	31.9044	0.053452	0.35146
MAZ	-0.000315874	14.5737	70.8058	0.0767918	0.504376		SAMD4B	0.000214155	14.8769	226.081	0.0535102	0.35146
QKI	-0.00061814	14.6035	13.5677	0.0772828	0.506943		R3HDM1	-0.000182621	14.8768	263.735	0.0539146	0.353469
RAB6A	0.000376998	14.5746	69.1766	0.077424	0.507213		NDUFA2	-0.00040406	14.8832	58.557	0.0539556	0.353469
GSPT1	0.00041496	14.5798	34.9658	0.0775467	0.50736		CASP4	-0.000289634	14.879	116.638	0.054213	0.354418
KLHL5	-0.000218205	14.5725	93.2206	0.077662	0.507458		SGK3	-0.00036134	14.8802	105.955	0.0542405	0.354418
MCM3	0.000340409	14.5734	77.7017	0.0778401	0.507967		EML3	0.000225386	14.8771	233.466	0.0543588	0.354733
ADAM17	-0.000333803	14.5735	78.7565	0.0781672	0.509445		MRPS23	0.000328824	14.8797	92.2755	0.0547962	0.35683
OTUD4	-0.000155604	14.5713	121.449	0.0784154	0.510406		CCT4	-0.000371045	14.8826	63.7363	0.054821	0.35683
HCLS1	0.00050561	14.5991	13.2969	0.0785403	0.510562		CHMP5	-0.000203958	14.8788	120.84	0.0549615	0.357272
TMIGD2	0.00025555	14.5727	82.3999	0.0787685	0.51139		CDK5RAP3	0.000294903	14.8793	103.291	0.0550962	0.357272
ENTPD4	-0.000201287	14.5707	165.114	0.0791646	0.513303		CALM1	0.000670463	14.9418	8.41449	0.0551137	0.357272
ICE2	-0.000270822	14.5719	113.651	0.0793126	0.513605		PDHB	0.000224716	14.8772	217.447	0.0552309	0.357272
TNFAIP8L2	0.000186586	14.5719	89.6227	0.0794445	0.513802		YWHAG	-0.000326008	14.883	55.269	0.0552417	0.357272
PSMA3	0.000374711	14.5729	100.307	0.0797454	0.514468		HAT1	-0.000216296	14.8772	212.151	0.0554913	0.357931
ARID3A	-0.000370686	14.5798	32.6645	0.0797506	0.514468		FNBP1	0.000216247	14.8773	194.873	0.0554979	0.357931
KRAS	-0.000246124	14.5743	60.4572	0.0802781	0.517212		PPHLN1	0.000303005	14.8775	206.708	0.0555556	0.357931
NKTR	-0.000379087	14.579	36.2894	0.0806336	0.518083		HNRNPK	0.000656004	14.9027	19.2798	0.0557036	0.357946
DMXL2	-0.000276079	14.5726	91.6208	0.0808245	0.518083		IFNAR1	0.000287009	14.8822	64.6753	0.0559444	0.357946
HNRNPA0	0.000413194	14.5821	27.4678	0.0808277	0.518083		GLS	0.000385208	14.8846	45.7959	0.0559587	0.357946
SNRPE	0.000200321	14.5722	88.3849	0.0808331	0.518083		PTPRA	0.000262389	14.8773	184.873	0.0559801	0.357946
CTDSP2	-0.000465267	14.5819	30.616	0.081032	0.518083		NR4A1	0.000280335	14.8771	252.046	0.0560124	0.357946
ACOT13	-0.000171013	14.5706	154.103	0.0810618	0.518083		RPS15A	-0.000713317	14.9329	9.97169	0.0560523	0.357946
ANAPC4	-0.000175036	14.5709	139.626	0.0812089	0.518083		ZNF264	-0.000260321	14.8794	105.069	0.0560528	0.357946
PNP	0.000308469	14.5727	94.0807	0.0812318	0.518083		PAQR8	0.000418043	14.881	86.5967	0.0562533	0.358187
LETMD1	0.00023348	14.5719	96.8915	0.0814793	0.519008		AGPS	0.000282332	14.8771	233.068	0.056342	0.358187
FCHSD2	-0.000356715	14.5761	50.7727	0.0818271	0.519436		KMT2C	0.000479477	14.8903	31.6789	0.0565034	0.358187
REL	-0.000148818	14.5708	151.498	0.0818327	0.519436		PCMTD2	-0.00038285	14.8795	124.758	0.0565416	0.358187
DPY30	-0.000187027	14.571	139.941	0.0820978	0.519436		RAP2C	0.000355555	14.8812	76.3867	0.0565872	0.358187
CXCL12	-0.000363343	14.5755	57.0258	0.0821062	0.519436		GOT2	0.000290162	14.8787	121.665	0.0566221	0.358187
PSMB5	0.000387291	14.5754	59.0347	0.0821152	0.519436		CAMTA1	-0.000304204	14.8801	96.2547	0.0566241	0.358187
CHD4	0.000510406	14.5817	32.0903	0.0824588	0.519436		AC018755.4	0.000195245	14.8771	209.789	0.0566564	0.358187
SRSF10	0.000290154	14.5749	53.5211	0.0824915	0.519436		FAM32A	0.0005169	14.8814	85.0449	0.0567414	0.358277
POLR1D	0.000289855	14.5735	69.4156	0.0827766	0.519436		ATF7IP2	0.000241464	14.8772	198.655	0.0568454	0.358277
FMNL2	0.000341302	14.5756	51.2624	0.0829451	0.519436		BCL11A	0.000255263	14.8775	185.197	0.0568829	0.358277
BICRAL	-0.000217721	14.571	147.762	0.0829842	0.519436		TMCC3	-0.000211017	14.8789	105.586	0.0570226	0.358392
LILRB4	-0.000346633	14.5752	56.0015	0.0830684	0.519436		EXOC4	0.000341057	14.8779	185.457	0.0570426	0.358392
CD81	0.000677742	14.6781	5.44606	0.0831071	0.519436		OAZ2	0.000412998	14.8877	33.8745	0.0574609	0.35983
PGAM1	0.000360717	14.5757	54.5099	0.0831133	0.519436		SYK	0.000550647	14.8932	26.7041	0.0574804	0.35983
TLK2	0.000166064	14.5714	117.766	0.0831485	0.519436		RHOT2	0.000255655	14.878	137.893	0.0575345	0.35983
EIF4H	0.000424786	14.5803	32.6469	0.0831816	0.519436		LSM8	0.000295754	14.8792	100.356	0.0575989	0.35983
C19orf38	-0.000278695	14.5737	67.0952	0.083393	0.519436		TRPC4AP	0.000376523	14.8803	101.958	0.0576268	0.35983
ZNF397	0.000279351	14.5718	105.775	0.0835733	0.519436		CD300LF	-0.000155155	14.8765	257.623	0.0577976	0.360452
SASH3	0.000520387	14.5932	16.6193	0.0839693	0.519436		DENND4B	0.000368395	14.881	77.3564	0.0581202	0.362018
TM7SF3	-0.000246152	14.5726	82.9473	0.0839971	0.519436		NSL1	0.000451032	14.8844	52.4871	0.0582955	0.362292
TWSG1	-0.000222502	14.5714	124.144	0.0840861	0.519436		RAB11B	0.000380673	14.885	46.0962	0.0583408	0.362292
SPRED1	-0.000505576	14.5846	25.9459	0.0841273	0.519436		FGD2	0.000509879	14.8832	67.4853	0.0584168	0.362292
MAP3K1	-0.000378732	14.5786	36.4839	0.0841347	0.519436		CYB5B	0.000298597	14.8791	109.135	0.0584504	0.362292
MS4A6A	0.000397858	14.5809	28.5858	0.0841378	0.519436		NRBP1	0.000414471	14.8797	111.991	0.0587716	0.363816
GRK2	0.000615567	14.594	18.2378	0.0843134	0.519436		PTGES3	0.000494107	14.8897	32.7386	0.0589068	0.363816
HS2ST1	-0.000186482	14.5706	159.734	0.0843792	0.519436		FAM133B	-0.00026341	14.8778	177.837	0.0590851	0.363816
TNPO3	0.000254742	14.5726	87.983	0.0844655	0.519436		MYO9B	0.000405181	14.883	58.2558	0.0590869	0.363816
PDIA4	0.000310764	14.5765	43.375	0.0845129	0.519436		AAMP	0.000434773	14.8867	36.3518	0.0591631	0.363816
TAX1BP3	0.000306303	14.5739	67.2411	0.0846141	0.519436		SLC43A2	0.000462892	14.8822	74.9308	0.0592044	0.363816
PDCD2	0.000273575	14.5714	120.409	0.0846693	0.519436		LPAR5	0.000512571	14.8996	18.9491	0.0592065	0.363816
DKC1	-0.000281218	14.5758	48.3865	0.0847105	0.519436		PUDP	0.000246177	14.878	143.356	0.059271	0.363816
SERBP1	-0.000459453	14.5893	18.7403	0.0847264	0.519436		TNFRSF1B	0.000665094	14.8938	30.1433	0.0594005	0.36417
TMEM179B	0.000444313	14.5761	56.163	0.0850197	0.519536		ARHGAP1	0.000328284	14.8807	79.0656	0.0595631	0.364442
ACTR2	0.000645162	14.6294	7.92538	0.0851123	0.519536		SAP30L	0.000331741	14.8793	113.635	0.0596328	0.364442
DCN	-9.45055e-05	14.5694	319.546	0.0851377	0.519536		MKNK1	0.000606188	14.9014	19.3708	0.0596608	0.364442
EPSTI1	0.000361115	14.5784	36.0199	0.085153	0.519536		PWWP3A	0.000250753	14.8783	135.762	0.059785	0.364742
VPS33A	0.000226937	14.5711	141.905	0.0854278	0.520522		P4HA1	0.000271566	14.8777	175.071	0.0598823	0.364742
DGKI	-0.000288628	14.5722	108.566	0.0857096	0.520522		CLN3	0.000280824	14.8776	188.369	0.059926	0.364742
RALY	-0.000338777	14.577	44.6047	0.0857247	0.520522		CNIH1	0.000296468	14.8783	149.529	0.0601011	0.365003
MGST2	-0.000486379	14.5854	23.3908	0.085937	0.520522		ARIH2	-0.000275677	14.8792	118.423	0.0601462	0.365003
EPB41L3	0.000396895	14.5767	49.5427	0.08597	0.520522		AP1G1	0.000329518	14.8793	106.834	0.0602662	0.365003
MGAT4A	-0.000502039	14.5847	25.8414	0.0859824	0.520522		BRD3	0.00041708	14.882	68.4544	0.060302	0.365003
ABR	-0.00033109	14.5755	51.292	0.0861356	0.520522		LCP1	0.000570972	14.8927	28.0149	0.0603292	0.365003
MPST	0.000255964	14.5716	114.277	0.0861859	0.520522		GPNMB	-0.000318129	14.8795	96.8998	0.0606063	0.366242
KCMF1	0.000301834	14.572	114.301	0.0862397	0.520522		CHMP3	0.000471391	14.8859	43.6236	0.0607414	0.366455
FEM1A	0.000183426	14.5714	111.232	0.0866272	0.522239		SPOP	0.000457019	14.8815	80.5308	0.0607863	0.366455
ANAPC7	-0.000192828	14.5709	147.674	0.0868336	0.52286		N4BP1	0.000277092	14.8785	141.174	0.0610874	0.367827
NUP93	0.000251751	14.5719	100.144	0.0869377	0.522865		DCN	0.000286205	14.8789	116.641	0.061182	0.367827
PPM1G	0.000303404	14.574	62.3459	0.087227	0.523201		BTBD2	0.000262522	14.8775	180.215	0.0612627	0.367827
MMRN1	0.000218016	14.5721	98.2587	0.087311	0.523201		C1D	-0.000279224	14.8785	128.685	0.0613896	0.367827
LUC7L	-0.000222068	14.5716	123.668	0.0874093	0.523201		AKNA	-0.000313399	14.8814	70.3116	0.0613985	0.367827
AFF3	0.000136977	14.5709	130.551	0.0874792	0.523201		NCOA2	0.000219532	14.8777	154.42	0.0614498	0.367827
GBF1	0.000202556	14.5708	152.792	0.0875101	0.523201		SLC38A2	0.000482777	14.8844	50.6892	0.0615934	0.368158
ARPP19	-0.000364094	14.5751	57.2667	0.087618	0.523228		MRPL51	-0.000274356	14.879	117.066	0.0616504	0.368158
SCRN1	-0.000312003	14.5748	59.8476	0.0878323	0.523281		NME4	-0.000223831	14.8778	161.593	0.0620767	0.369113
CDC5L	-0.000190821	14.5715	104.773	0.0878356	0.523281		EIF5	-0.000305777	14.8832	49.517	0.0620818	0.369113
CLEC7A	-0.000317187	14.5759	47.2719	0.0883042	0.523281		ITGB2	0.000746232	14.9131	15.6377	0.0622157	0.369113
LINC01736	-0.000385504	14.5822	25.7176	0.0883223	0.523281		ZNF644	-0.000237126	14.8779	151.396	0.0623026	0.369113
TNFSF13B	-0.000280205	14.5735	70.6468	0.0883249	0.523281		SMARCE1	0.00029443	14.8793	89.4691	0.0623494	0.369113
LRRC41	-0.000253317	14.5725	86.717	0.0885835	0.523281		TOP2A	-0.000259895	14.8775	191.338	0.0624019	0.369113
HNRNPR	0.000357411	14.5793	31.2177	0.0885905	0.523281		STAT1	-0.000380009	14.8844	44.7648	0.062501	0.369113
APLP2	0.000584409	14.5989	14.1802	0.0886003	0.523281		LRRC8C	0.000450311	14.8841	52.8397	0.0625083	0.369113
SEC61G	-0.000266922	14.5738	66.9936	0.0886153	0.523281		MTF1	0.000217561	14.8767	265.037	0.0625208	0.369113
LITAF	-0.000345275	14.5797	31.5229	0.0886888	0.523281		COL6A1	0.000343655	14.8808	85.7526	0.0625951	0.369113
CYBB	0.000560096	14.6908	3.91666	0.088854	0.523281		FASTKD2	0.00020668	14.8768	236.844	0.0626764	0.369113
TRA2B	0.00030747	14.5759	47.1932	0.0890521	0.523281		GPR34	-0.000584013	14.9001	19.796	0.0627207	0.369113
SKP1	-0.000338739	14.579	32.1968	0.089072	0.523281		PTPN2	-0.000148201	14.8766	263.089	0.0627579	0.369113
ZNF689	0.000248263	14.5735	64.5802	0.0891291	0.523281		RPS27	-0.000703763	14.9835	5.64037	0.0630343	0.369963
ZFP36L2	-0.000633596	14.622	8.65829	0.0892435	0.523281		PSD3	-0.000276644	14.8786	129.66	0.0630485	0.369963
GALNT2	-0.000359651	14.5773	42.041	0.0893979	0.523281		LUC7L3	0.000567672	14.8898	34.61	0.0631897	0.370032
CXXC5	-0.000322505	14.573	86.5352	0.0895803	0.523281		LUC7L	0.000246735	14.8783	148.439	0.0632065	0.370032
GRIA2	0.000214318	14.5718	100.991	0.0896405	0.523281		PCNX2	0.000294858	14.8779	153.648	0.0633618	0.370099
RPS24	-0.000581498	14.7232	3.56209	0.0896414	0.523281		ADAR	-0.000482359	14.8879	38.2584	0.0633641	0.370099
P2RY12	-0.000557924	14.5943	16.2809	0.0897146	0.523281		ALDH7A1	0.000151106	14.8773	151.977	0.0634773	0.370114
SLC37A4	0.000175151	14.5713	111.016	0.0898136	0.523281		CDYL2	0.000315588	14.8786	130.372	0.0635175	0.370114
MAST3	0.000297993	14.5743	57.4309	0.0899515	0.523281		FCGBP	0.000380246	14.8841	48.7773	0.0636197	0.370114
TXNRD1	-0.000232735	14.5721	92.9417	0.0900035	0.523281		TMEM245	-0.000262445	14.8794	107.136	0.063659	0.370114
SLC15A4	-0.000282413	14.5772	39.4875	0.0902217	0.523356		SLC11A1	-0.000261174	14.8783	138.645	0.0637534	0.370238
VAV1	0.000335711	14.5761	46.2931	0.090253	0.523356		HK1	-0.000262474	14.8789	112.512	0.0643145	0.372981
HEBP1	-0.000218376	14.5712	125.434	0.0903264	0.523356		CSRNP1	0.000225026	14.8775	167.932	0.0643731	0.372981
MEF2A	-0.000518781	14.5938	15.6039	0.0904522	0.523486		AFF4	-0.000283274	14.8809	84.7259	0.0644684	0.373106
CHSY1	-0.000233748	14.573	72.3965	0.0907266	0.524336		USP7	0.000417902	14.883	58.2265	0.0646926	0.373977
LYSMD3	0.00020046	14.5712	118.016	0.0908062	0.524336		DST	-0.000214469	14.8773	181.223	0.0649404	0.37479
GSN	0.000685978	14.6387	7.35282	0.0913668	0.525488		DNAJC3	-0.00030911	14.8809	75.6361	0.065015	0.37479
FAM214B	0.000247348	14.5707	175.87	0.0914567	0.525488		RPS27A	-0.00063783	15.0946	3.40407	0.0650553	0.37479
PDCD4	-0.000373752	14.5769	44.7884	0.0915695	0.525488		EWSR1	0.00037781	14.8879	31.1891	0.0652852	0.375393
ZFP36	-0.000264437	14.573	74.6502	0.0916665	0.525488		COA4	0.000201676	14.8774	182.758	0.0653399	0.375393
RAPH1	-0.000338373	14.5788	34.1448	0.0917862	0.525488		SOD2	-0.000370769	14.8809	79.4644	0.0654831	0.375393
SLFN11	0.000292339	14.5723	96.0959	0.0918067	0.525488		BLOC1S2	-0.00029609	14.8784	142.679	0.0656838	0.375393
KIAA1143	0.000225102	14.5718	93.4383	0.0918114	0.525488		APOBEC3C	0.000492066	14.8839	54.473	0.0658218	0.375393
ERCC5	0.000264813	14.5727	78.7784	0.0918359	0.525488		CTDSPL2	0.000394636	14.8818	65.6985	0.065888	0.375393
ABCA1	-0.00026494	14.5753	47.437	0.0921404	0.526191		ENG	0.000286873	14.8781	155.682	0.0659226	0.375393
BID	0.00022504	14.5721	96.3434	0.0921666	0.526191		MED12	0.000221692	14.8769	196.268	0.0659296	0.375393
GATM	0.000461798	14.5934	14.2674	0.0922831	0.526263		P2RY13	0.000646388	14.9207	10.65	0.0659442	0.375393
SNW1	0.000262424	14.5732	68.0938	0.0925049	0.526386		AOAH	0.000392122	14.884	49.1205	0.0659881	0.375393
PSME3	-0.000427116	14.5929	14.7221	0.0926124	0.526386		CEBPB	0.000331777	14.8821	58.0103	0.0660472	0.375393
ZNF703	-0.000296446	14.5783	34.4294	0.0926165	0.526386		SQOR	0.000263424	14.8786	102.464	0.0660495	0.375393
ANXA4	0.000172132	14.5708	138.372	0.0931499	0.528651		RNASE6	0.000308538	14.8817	56.3412	0.0666802	0.377797
ZKSCAN1	-0.000247046	14.5753	48.1839	0.0932238	0.528651		RPN2	0.000469315	14.8884	34.3365	0.0667396	0.377797
ZC3H15	-0.000305983	14.5745	58.1984	0.0935059	0.529658		NSMAF	0.000206761	14.8766	263.375	0.066823	0.377797
DUSP3	-0.000240382	14.572	93.5059	0.0936173	0.529696		CYTL1	0.000168402	14.8769	186.328	0.0668329	0.377797
SGTA	0.000261815	14.5737	63.2459	0.0939422	0.530537		CYB561A3	0.00027807	14.8802	75.0308	0.0668456	0.377797
FAM120AOS	0.00026657	14.5722	91.7973	0.0940148	0.530537		TMEM248	0.000393701	14.8835	53.7423	0.0669833	0.377945
TOMM5	0.000209596	14.5713	118.232	0.0941083	0.530537		UEVLD	-0.000224736	14.8775	165.361	0.0670211	0.377945
PDK4	-0.000253803	14.5736	70.1241	0.0941851	0.530537		SLC35A3	0.000357919	14.8777	181.113	0.0673168	0.37919
GLIPR1	-0.000445539	14.5853	22.8917	0.0943668	0.53097		C12orf57	0.000215657	14.8775	147.755	0.0674091	0.379289
UBE2E3	-0.000211538	14.571	131.645	0.0947661	0.532626		TRIM69	-0.000162659	14.8775	161.94	0.0682205	0.383273
SENP6	-0.000338882	14.5742	66.1315	0.094984	0.532651		SERF2	-0.000731034	14.9496	7.97062	0.0682686	0.383273
MAX	0.000275041	14.5781	31.7822	0.0950575	0.532651		ASH2L	0.000227098	14.8787	116.92	0.0685976	0.384693
NDUFS1	0.000281038	14.574	61.8948	0.0951383	0.532651		LONP2	0.000320869	14.88	92.9524	0.0691467	0.387344
TMEM87A	0.000320991	14.5723	102.054	0.0952678	0.532651		GSTK1	0.000262628	14.8787	112.137	0.0694811	0.388021
GIT2	-0.000233377	14.575	47.5455	0.0952967	0.532651		DNAJB1	0.000337536	14.8797	91.7667	0.0694932	0.388021
ZMYM3	0.000247477	14.5721	88.9202	0.0962831	0.537572		CALM2	0.000627435	14.9104	13.5311	0.0694974	0.388021
TAF3	0.000114348	14.5708	122.106	0.0965871	0.537572		HLA-B	0.000560064	14.8891	33.537	0.0699182	0.389194
TSPAN31	0.000270681	14.5733	69.1123	0.0966636	0.537572		NCOA7	-0.000225218	14.8775	169.381	0.0699369	0.389194
RNF167	-0.000251609	14.5744	55.9403	0.0967443	0.537572		DDX27	0.000271254	14.878	137.422	0.0700552	0.389194
RABGAP1L	-0.000248688	14.5728	76.4904	0.0967894	0.537572		CPT1B	0.000212678	14.8768	244.705	0.0700689	0.389194
SAMSN1	-0.000556556	14.6148	8.49432	0.0968138	0.537572		CERT1	0.000272154	14.8775	178.307	0.0701375	0.389194
PLCG1	-0.000206515	14.5721	87.9287	0.0970898	0.537788		IGF2BP3	0.000287947	14.8774	195.622	0.0701687	0.389194
DAB2	-0.000457479	14.5916	15.5442	0.0971057	0.537788		ATP5MC3	-0.000527059	14.8909	28.7085	0.0702818	0.389395
STT3A	0.000235394	14.5721	86.7218	0.0971715	0.537788		GLUL	0.00055791	14.902	16.2748	0.0706112	0.390386
OAS2	0.000382771	14.5763	45.3472	0.0974948	0.53794		ABHD3	0.000254128	14.8775	177.075	0.0706148	0.390386
LINC00963	0.000248824	14.5708	132.427	0.0975698	0.53794		SLC15A2	0.000351201	14.88	87.5476	0.0707768	0.390855
PDXK	0.000455462	14.5824	27.4784	0.0976354	0.53794		ANGEL2	0.00019721	14.8765	255.731	0.0710499	0.391935
TNFSF13	-0.000396112	14.5782	38.0608	0.0976541	0.53794		TNFRSF1A	0.00049304	14.885	47.6491	0.071765	0.395449
ABHD16A	0.000233796	14.5724	81.0748	0.0977375	0.53794		CSF2RA	0.000451554	14.883	52.833	0.0718434	0.395451
POLR2B	0.000288133	14.574	56.9942	0.0978362	0.53794		PTPN14	0.000245216	14.8792	95.3506	0.0719351	0.395526
SETD5	0.000362383	14.5746	58.1233	0.097947	0.537965		AKT2	0.000414527	14.8802	98.3298	0.0720795	0.39589
MMP14	-0.000300863	14.5736	67.8088	0.0983804	0.538829		BRWD3	0.000256205	14.8785	103.356	0.0725129	0.397524
ALDH6A1	0.000183265	14.572	76.357	0.0984003	0.538829		KCTD12	0.000650605	14.9665	5.63805	0.0725339	0.397524
TRAPPC5	-0.000217679	14.5718	97.5896	0.0984235	0.538829		MAF	0.000697286	15.0016	4.88423	0.0726734	0.397857
SGK3	-0.000237567	14.5726	81.5543	0.0987865	0.540232		TP53INP1	0.00045918	14.8824	66.3154	0.0731806	0.399606
CLNS1A	0.000305104	14.5757	46.4145	0.0995479	0.543448		RPL34	-0.000632592	15.1102	3.20991	0.0732137	0.399606
LAMP1	0.000551952	14.6166	8.11932	0.0995892	0.543448		PAIP2	0.000308348	14.8813	62.7147	0.0732295	0.399606
SLC29A3	-0.000341102	14.5742	63.7149	0.100266	0.545531		SET	-0.000510097	14.9029	14.9677	0.0733437	0.399798
ATF7IP2	-0.000274293	14.5724	85.658	0.100388	0.545531		ATP5MC1	-0.000355495	14.8816	66.9243	0.0735504	0.400153
KDM2A	-0.000355407	14.577	41.7464	0.100488	0.545531		ESCO1	-0.000224534	14.8774	167.457	0.0736383	0.400153
TXNDC5	-0.000233233	14.5713	123.286	0.100679	0.545531		REST	0.000410457	14.88	94.2123	0.0736458	0.400153
WAPL	-0.000339922	14.5744	62.5482	0.100747	0.545531		OGFRL1	0.000408823	14.8973	16.9269	0.0737825	0.400196
SMAD2	-0.000415256	14.5773	44.2797	0.10082	0.545531		SMC1A	0.000289813	14.8784	129.515	0.0738118	0.400196
ATP5PD	-0.000276819	14.5757	44.1446	0.100913	0.545531		CCP110	0.000298075	14.8771	223.931	0.0743796	0.402505
CCNY	0.000329434	14.5755	45.4403	0.101051	0.545531		ATP5MG	-0.000479467	14.8969	18.0426	0.074508	0.402505
ENSA	-0.000389631	14.5792	32.884	0.101088	0.545531		BTG2	-0.000419273	14.887	33.7731	0.0746685	0.402505
RAB8A	0.00032291	14.5792	29.9164	0.101142	0.545531		YIPF1	0.000233733	14.8774	153.739	0.0746975	0.402505
GPR107	0.000301983	14.5717	105.243	0.101156	0.545531		SRRT	-0.000264353	14.8784	120.348	0.0747013	0.402505
TMEM160	-0.000268377	14.5722	97.7194	0.101449	0.546112		GIGYF2	-0.0003549	14.8804	79.2551	0.0748333	0.402505
OAZ1	-0.00058713	14.6493	5.45666	0.101479	0.546112		RPRD2	0.000287642	14.8799	80.2263	0.0749202	0.402505
TMEM164	-0.000323577	14.5743	60.6809	0.101777	0.547135		DNAJB11	-0.00025788	14.8776	155.898	0.0749657	0.402505
SUDS3	0.000249671	14.571	142.044	0.102509	0.550483		SNHG25	0.000194521	14.8781	107.652	0.0751347	0.402505
DICER1	-0.000218059	14.5731	67.1686	0.102785	0.551379		PICALM	0.000568634	14.8979	19.3974	0.0751803	0.402505
CEBPG	0.000236897	14.5735	61.433	0.103112	0.551797		TBL1XR1	-0.000363132	14.8846	42.3224	0.075264	0.402505
RPL37	-0.000530371	14.6746	3.91842	0.103158	0.551797		MFSD11	0.000174165	14.8775	161.179	0.0752883	0.402505
WASHC1	0.000310627	14.5746	53.271	0.103189	0.551797		VKORC1	0.000304807	14.8794	87.4614	0.075344	0.402505
PICALM	-0.000439919	14.5954	12.4357	0.103858	0.554788		SH3BP2	0.000443255	14.8844	46.3998	0.0753504	0.402505
ZNF532	-0.00018207	14.571	124.691	0.104076	0.555367		TRAPPC1	0.00038544	14.8813	67.1172	0.075558	0.402686
PACS1	-0.000284777	14.5725	88.1935	0.104216	0.555528		CD33	0.000319605	14.8796	84.1884	0.0755938	0.402686
ARHGDIB	0.000637821	14.6335	7.04366	0.104553	0.556738		FAM89B	0.000235844	14.8775	177.894	0.0756696	0.402686
PSMB8	0.000231273	14.5726	70.2713	0.10484	0.556781		MLEC	0.000330734	14.8826	49.7298	0.0757024	0.402686
LYL1	0.000246312	14.5727	77.0153	0.104875	0.556781		PRNP	-0.000345869	14.8792	110.364	0.0758285	0.402933
SNX11	-0.000245685	14.5744	53.964	0.104891	0.556781		DDB1	0.000437673	14.8816	67.2439	0.0769541	0.408486
PARP1	0.000380807	14.5813	25.3041	0.105118	0.557402		MRO	0.000226393	14.8777	137.434	0.0772821	0.409797
PSMC2	0.000235868	14.5729	69.7612	0.105318	0.557819		APP	0.000317569	14.8794	84.9774	0.0776092	0.411082
MAF	-0.000568926	14.7135	3.41851	0.105417	0.557819		LYSMD3	0.000363256	14.8771	238.321	0.0777386	0.411082
WBP2	-0.00039735	14.5802	31.1297	0.105639	0.55841		PLD3	0.000548739	14.892	28.0833	0.0777679	0.411082
SCARB2	-0.000280197	14.5787	29.2904	0.105975	0.5591		YY1	0.000337041	14.8845	37.4574	0.0778784	0.411237
ZMIZ1	-0.000293975	14.5724	84.3259	0.105991	0.5591		SIRT2	0.000237707	14.8777	135.691	0.0779861	0.4113
MT-ND3	0.00048111	15.05	2.60929	0.106258	0.559928		MTMR14	-0.000309785	14.8782	144.498	0.0781936	0.4113
NUDT5	-0.000159925	14.5708	124.847	0.10669	0.561519		INPP5B	0.000219822	14.8771	160.774	0.0781956	0.4113
CUX1	-0.000380229	14.5758	50.1688	0.106782	0.561519		MAML3	-0.000136664	14.8782	118.727	0.0782152	0.4113
IL18BP	-0.00021503	14.5739	57.3579	0.107	0.562085		ESYT1	0.000236917	14.8767	259.039	0.0783481	0.411571
MTIF3	0.000186081	14.5711	106.392	0.107752	0.56399		ETS2	-0.00036711	14.8826	52.1636	0.0787438	0.412853
ARHGAP35	-0.000372097	14.5813	25.9343	0.10791	0.56399		NTM	0.000278551	14.8822	49.1232	0.0787551	0.412853
RPS14	-0.000568572	14.6597	4.67604	0.107942	0.56399		VPS72	0.00026878	14.8777	172.521	0.0788903	0.413134
H1F0	-0.000466665	14.5877	18.8489	0.108022	0.56399		ARHGEF12	0.000407602	14.8792	113.361	0.0792989	0.41445
SEC11A	-0.000394686	14.5838	21.1188	0.108046	0.56399		TOR1A	0.000232714	14.877	194.953	0.0793107	0.41445
MCM3AP	0.000284696	14.5757	40.9159	0.108066	0.56399		FLCN	0.000386216	14.88	85.1757	0.0796067	0.41445
UBR2	0.000178277	14.5712	102.378	0.108218	0.56399		RPS14	-0.000670398	14.9606	6.18936	0.0798058	0.41445
RPL19	-0.000485166	14.6146	7.45314	0.108254	0.56399		DUSP16	0.000226745	14.8784	107.238	0.0798248	0.41445
MAPKAPK5	-0.000214621	14.5712	109.9	0.108444	0.564375		GNAI3	0.00036145	14.882	57.4015	0.0799548	0.41445
DHTKD1	0.000185753	14.5731	61.4912	0.108733	0.564375		UBE2V2	0.000142019	14.8773	133.296	0.0800421	0.41445
NUTM2A-AS1	0.000159596	14.5709	118.799	0.108836	0.564375		VDAC3	0.000222638	14.8786	104.373	0.0801434	0.41445
ATXN1	0.000157826	14.5717	96.1735	0.108879	0.564375		MTPN	0.000411055	14.8922	22.8102	0.0801664	0.41445
SCAND1	-0.000258896	14.5719	96.1266	0.108885	0.564375		DNAJC15	0.000212334	14.8768	220.083	0.0801961	0.41445
GIPC1	0.000234805	14.5712	125.331	0.109004	0.564416		PRDX1	-0.000614138	14.9097	13.2444	0.080252	0.41445
WDR43	-0.000204327	14.5722	77.8981	0.109204	0.564871		CMTM7	-0.000318755	14.8834	43.1124	0.0802978	0.41445
PDCD6IP	0.000340984	14.5753	48.0052	0.109556	0.565177		CLPX	0.000229666	14.8787	98.9872	0.0803631	0.41445
PSMD1	0.000117388	14.5714	92.6939	0.10956	0.565177		SPIRE1	0.000182558	14.8776	130.937	0.0803923	0.41445
RTCB	0.00041499	14.5776	37.9787	0.10978	0.565177		EIF3G	0.000367996	14.8838	43.1716	0.0804052	0.41445
MMADHC	0.000161649	14.5707	127.938	0.109788	0.565177		ISG20L2	-0.000250247	14.8773	184.848	0.0804512	0.41445
SLC25A6	-0.000439059	14.5996	10.3443	0.110047	0.565177		VPS35	0.000379548	14.8828	51.9037	0.0806391	0.414996
ALKBH5	-0.000264255	14.5746	47.733	0.110114	0.565177		THUMPD3	0.000169548	14.8769	194.591	0.0809399	0.415892
KIAA0355	-0.000290019	14.5738	58.054	0.110114	0.565177		LRCH3	-0.000160771	14.8767	224.714	0.0809894	0.415892
SHTN1	-0.000445208	14.5812	27.5185	0.110184	0.565177		BTF3L4	-0.000398261	14.884	48.6538	0.0811217	0.415892
GLRX	-0.000304524	14.5774	34.8307	0.110532	0.565177		POU2F2	-0.000446429	14.8853	42.6811	0.0811417	0.415892
FOXJ3	0.000228952	14.5707	131.965	0.110801	0.565177		NDFIP1	0.0004063	14.8878	29.9513	0.0815875	0.417754
TTC37	-0.000227545	14.5722	80.448	0.110838	0.565177		STOML2	0.000211709	14.8772	159.099	0.08194	0.418369
TMEM173	0.000476843	14.5906	15.6945	0.11084	0.565177		NAIP	0.000475448	14.8833	55.0298	0.0820193	0.418369
ZFP91	0.000369101	14.5772	39.0012	0.110844	0.565177		TRIM38	0.000373557	14.8871	29.5222	0.0820338	0.418369
VMP1	-0.000165962	14.5727	63.2539	0.110857	0.565177		GXYLT1	-0.000257063	14.8775	195.128	0.0820467	0.418369
VPS35	-0.000295536	14.5775	34.4955	0.110937	0.565177		TUBB	0.000670001	14.9116	13.475	0.0821206	0.418369
ATXN7	0.00023305	14.5727	71.1949	0.111056	0.565214		JAK1	0.000369287	14.8834	48.8694	0.0823591	0.418511
PRPF19	-0.00031188	14.5745	55.3969	0.111227	0.5655		CNP	0.000344152	14.8801	76.5045	0.0823629	0.418511
CGGBP1	-0.000269967	14.5745	54.1762	0.111336	0.5655		UGDH	-0.000150968	14.8764	277.313	0.0823964	0.418511
CALCOCO1	-0.000216244	14.5715	109.922	0.111808	0.566469		SSH2	0.000300027	14.8802	72.3159	0.082525	0.418744
PDCL	0.000151804	14.5707	112.62	0.112093	0.566469		AZIN2	0.000335113	14.8807	67.1085	0.0826159	0.418786
MAN1A2	-0.000225374	14.572	90.6701	0.112247	0.566469		CENPB	-0.000234938	14.879	90.8931	0.0828129	0.418896
PPP1R2	0.000197448	14.5717	91.4781	0.112516	0.566469		DOCK8	0.000397589	14.8929	20.4878	0.0828426	0.418896
PFKFB3	0.000225431	14.5728	67.7865	0.112661	0.566469		PSMB5	-0.000341638	14.8801	83.9705	0.082897	0.418896
BEST1	0.000332283	14.5748	51.05	0.112741	0.566469		SLU7	-0.000331885	14.8808	70.3196	0.0829685	0.418896
GNAI3	-0.000291408	14.5765	36.3662	0.112748	0.566469		RAP1A	0.000477127	14.8872	36.3027	0.0832004	0.419063
LMO1	-0.000247245	14.572	92.8551	0.11278	0.566469		PSMA2	-0.000293164	14.8783	129.598	0.0832281	0.419063
ARHGAP27	0.000290275	14.5756	40.5786	0.112789	0.566469		CCDC6	-0.000234503	14.8793	89.7182	0.0832769	0.419063
SDCCAG8	-0.000383916	14.5788	30.9684	0.112821	0.566469		RTCB	0.000380219	14.8826	54.8596	0.08341	0.419063
IFI16	-0.000399548	14.5995	9.70794	0.113193	0.566469		VPS53	0.000165825	14.8773	171.628	0.0834754	0.419063
RIT1	-0.0001777	14.5716	97.084	0.113311	0.566469		NAGK	0.000429398	14.8887	29.4334	0.0834981	0.419063
LRP1	-0.000346927	14.5825	21.1404	0.113511	0.566469		NEDD4L	-0.000189469	14.8772	173.174	0.0837148	0.419734
VPS4A	0.000278673	14.5718	100.472	0.113568	0.566469		CES2	0.000144265	14.8774	161.267	0.0838406	0.419737
NF2	-0.000226219	14.5717	89.6304	0.113746	0.566469		C19orf38	0.000312998	14.8793	87.9041	0.0838946	0.419737
APEX2	0.000232084	14.5718	91.6142	0.113749	0.566469		BHLHE41	0.000585249	14.8996	17.9017	0.083964	0.419737
AP005530.1	0.00027118	14.5726	73.444	0.113764	0.566469		ARPC2	-0.000563544	14.9168	9.76067	0.0841211	0.420108
MRPL18	0.000163032	14.5722	73.8393	0.113779	0.566469		GLO1	0.000305581	14.8808	61.3789	0.0843813	0.420722
CNOT8	-0.000198062	14.5708	130.595	0.113785	0.566469		RANBP9	0.000221211	14.877	189.978	0.0844102	0.420722
LSM10	-0.000292297	14.5717	104.529	0.113795	0.566469		SBNO1	0.000434681	14.8802	91.1822	0.0845692	0.4211
ISG20L2	-0.000218821	14.572	92.0644	0.113907	0.566469		GNPDA1	0.000460769	14.8887	28.4945	0.085337	0.423818
SH3GLB2	-0.000182953	14.5709	123.853	0.113987	0.566469		MID1IP1	0.000215693	14.877	176.308	0.085343	0.423818
ZHX1	-0.000218688	14.573	66.6395	0.114372	0.567409		H1F0	0.000359325	14.8914	20.3788	0.0853662	0.423818
CCP110	-0.000177845	14.5713	98.578	0.114401	0.567409		PSMD7	0.000322979	14.8814	54.8637	0.0854973	0.424053
ANKRD12	-0.0002814	14.5742	54.6664	0.114593	0.567762		LPCAT2	0.000365517	14.8936	18.1639	0.0856206	0.424249
SNX5	-0.000380684	14.5896	14.7612	0.114779	0.567762		NDUFB11	0.000324714	14.8789	111.499	0.0858328	0.424885
TCF7L2	-0.000198002	14.5711	113.872	0.114808	0.567762		PAG1	0.000519624	14.8948	21.0839	0.0861196	0.425312
HSP90AB1	0.000538802	14.6167	7.49956	0.115159	0.568942		CYHR1	0.000189985	14.8785	95.2139	0.0863317	0.425312
PPFIA1	0.000208146	14.5715	95.9215	0.115272	0.568944		OSTF1	0.000339615	14.883	42.8137	0.0863425	0.425312
PTPRC	-0.000359952	14.5814	24.6997	0.115778	0.570539		SAMSN1	0.000571861	14.9082	12.5129	0.086348	0.425312
PFDN5	-0.000393698	14.602	8.7878	0.11582	0.570539		MPST	0.000261761	14.8774	174.407	0.0864136	0.425312
DHX9	-0.000237204	14.5729	68.2976	0.115981	0.570776		ACAA1	-0.000256593	14.8788	103.925	0.0864914	0.425312
FRYL	-0.000273905	14.5734	68.2136	0.116285	0.571714		RASSF3	-0.000303854	14.881	62.2665	0.0865647	0.425312
ARHGAP45	-0.000289117	14.5752	45.0738	0.116532	0.572181		STOM	0.000421312	14.8848	40.7801	0.0866961	0.425312
IFNAR2	-0.000230028	14.573	61.5161	0.116766	0.572181		GATAD1	0.000404894	14.8798	87.0758	0.0867475	0.425312
KLHL36	-0.00022704	14.5725	70.5506	0.116805	0.572181		TCF25	0.000345595	14.884	39.5465	0.0867589	0.425312
KLHDC10	-0.000156747	14.5704	146.827	0.116878	0.572181		SLC37A2	0.000206971	14.8771	179.351	0.0871267	0.425349
TMED9	0.0004362	14.5841	21.0849	0.116945	0.572181		OS9	0.000364399	14.883	45.9122	0.087198	0.425349
RAB10	0.000447609	14.5826	24.0886	0.117234	0.57283		RAPGEF1	0.000458391	14.8859	35.7578	0.087247	0.425349
DAAM1	0.000227162	14.5723	74.9354	0.117303	0.57283		GMFB	-0.000206632	14.8776	148.901	0.0872874	0.425349
NSA2	-0.000376935	14.5781	32.9343	0.117554	0.572924		NDRG3	-0.000245874	14.881	58.9772	0.0873293	0.425349
RNF187	-0.000278992	14.5746	46.8222	0.117649	0.572924		RFC1	0.000204464	14.8779	114.077	0.0874329	0.425349
SHMT2	-0.000212175	14.5734	57.6223	0.117662	0.572924		LETMD1	0.000190486	14.877	163.085	0.0874339	0.425349
MIS18BP1	-0.000247803	14.5732	63.2639	0.117907	0.573168		MSRB2	0.000257184	14.879	103.694	0.0874385	0.425349
ATP5F1B	0.000425193	14.5863	18.0736	0.117999	0.573168		SSRP1	0.000261151	14.8789	88.705	0.0876107	0.425634
MFSD14C	-0.000231709	14.5718	90.0542	0.118052	0.573168		NORAD	0.000588146	14.8967	20.0086	0.0876652	0.425634
HSDL2	-0.000183882	14.5723	73.3016	0.118618	0.574478		JAG1	0.000418468	14.883	51.3593	0.0881713	0.427682
METTL26	0.000197287	14.5712	105.296	0.118727	0.574478		CBX1	-0.000274561	14.8793	85.1393	0.0883679	0.428225
CSF1	0.000518415	14.5937	14.3692	0.118741	0.574478		STX16	0.000430989	14.8831	50.1114	0.088748	0.428987
SSBP2	0.000418183	14.5788	33.586	0.118833	0.574478		XBP1	0.000387962	14.8808	73.0497	0.0889068	0.428987
SETDB1	0.000156423	14.5714	84.2558	0.118944	0.574478		AKT1	-0.000319108	14.8806	69.657	0.0889176	0.428987
TTYH2	0.000219551	14.5717	90.4375	0.119011	0.574478		GRB2	0.000515148	14.9	15.8124	0.0890204	0.428987
PEAK1	-0.000300654	14.5733	69.0552	0.11926	0.574478		SF3B3	0.000325184	14.8792	92.2911	0.0890239	0.428987
FNBP4	-0.00020869	14.5735	53.0006	0.119662	0.574478		PSMB4	0.000286856	14.8832	39.0258	0.0890551	0.428987
SLC11A1	-0.000235935	14.5725	72.2128	0.119672	0.574478		VPS51	0.000267018	14.8776	143.398	0.0891383	0.428987
DENND5A	-0.000196084	14.5746	45.3771	0.119674	0.574478		CEBPZOS	-0.000175356	14.8777	140.865	0.0892589	0.428987
RAB7A	-0.0004234	14.5873	17.0746	0.119735	0.574478		HYI	0.000170715	14.8772	152.314	0.0892961	0.428987
AURKAIP1	-0.000296844	14.5731	68.3113	0.119759	0.574478		TRIM56	0.000389766	14.8816	62.3859	0.0893724	0.428987
AHCYL1	-0.000356158	14.5807	24.6657	0.119816	0.574478		DDX42	0.000297095	14.8798	84.8852	0.0896596	0.429339
YY1	-0.000385795	14.5814	24.2516	0.120032	0.574478		SORT1	-0.000313711	14.8834	45.1634	0.0896819	0.429339
CCDC47	0.00025997	14.5753	41.2253	0.120067	0.574478		UPF1	-0.000315205	14.8791	107.475	0.0897	0.429339
DDX21	-0.000203539	14.5738	48.7351	0.120137	0.574478		FADS1	0.000168918	14.8764	223.688	0.0898363	0.429585
PKM	-0.000480945	14.5858	19.8718	0.1205	0.57501		DIS3L	-0.000291868	14.8781	139.028	0.0899695	0.429817
YBX1	-0.00048037	14.6158	6.78488	0.120622	0.57501		RPS29	-0.000583225	15.1008	2.87226	0.0901389	0.43022
TNFRSF1A	0.000434095	14.5818	25.9633	0.120731	0.57501		ATG3	-0.000192629	14.8765	238.679	0.0906354	0.432183
RPS4X	-0.000560794	14.678	3.9	0.120739	0.57501		VPS36	0.000386992	14.8794	93.193	0.0908504	0.432514
CYBRD1	-0.00024982	14.572	84.8453	0.120905	0.57501		PCNT	0.000252272	14.8769	198.08	0.0908758	0.432514
TSPYL1	-0.000230567	14.5742	50.4977	0.120947	0.57501		TP53I11	0.00031652	14.8801	77.3719	0.0910226	0.432528
CPSF3	0.000207694	14.5716	88.2774	0.121043	0.57501		HSDL2	-0.000312977	14.8786	110.182	0.0910848	0.432528
TMEM170B	-0.000144046	14.5708	118.65	0.121218	0.575304		LUC7L2	0.000221376	14.8815	47.6145	0.0911754	0.432528
UROD	-0.000213839	14.572	77.1187	0.121557	0.576373		PACSIN2	0.000387722	14.8807	71.5531	0.0912205	0.432528
ABHD18	-0.000209891	14.5712	112.91	0.121892	0.577151		BAZ2A	-0.000226443	14.878	123.56	0.0914159	0.432663
STX6	0.00030376	14.5729	72.5318	0.121949	0.577151		BACH1	-0.000222921	14.8796	75.112	0.0914196	0.432663
FAM160B2	0.000176035	14.5723	71.3618	0.122435	0.578906		RASL11A	0.000230258	14.8777	140.755	0.0915167	0.432671
TPCN1	-0.00034253	14.5761	40.3666	0.123118	0.580773		MIR503HG	0.000247363	14.8786	94.6197	0.0916053	0.432671
THYN1	-0.000228063	14.5716	93.9899	0.123154	0.580773		LPCAT1	0.000219417	14.8772	150.309	0.0917597	0.432671
LBR	0.000221562	14.5716	84.9665	0.123231	0.580773		SCAP	-0.000215055	14.8775	141.96	0.0918147	0.432671
RAB11B	-0.000355348	14.5797	27.3689	0.123288	0.580773		EPRS	-0.000191375	14.877	207.094	0.0918487	0.432671
POU2F1	-0.000175662	14.5729	57.0159	0.123665	0.581185		GLIPR1	-0.000345699	14.8857	35.675	0.0920123	0.432838
SNX12	0.000202724	14.5713	92.5669	0.123737	0.581185		ARPC1B	0.000670749	14.9084	14.103	0.0920951	0.432838
P2RX4	0.00026097	14.5734	55.1797	0.12403	0.581185		PTGS1	0.000435638	14.8854	40.3417	0.0921406	0.432838
KAT6A	-0.000292358	14.576	38.4123	0.124201	0.581185		GALNT4	-0.00022024	14.8778	147.531	0.0923219	0.432882
FUS	0.000489417	14.59	15.016	0.124245	0.581185		NHLRC2	0.000186231	14.8784	97.7748	0.092406	0.432882
SEC11C	0.000322793	14.5736	65.6542	0.124323	0.581185		ACSS1	0.000227826	14.8779	128.084	0.0924884	0.432882
LHFPL2	0.000564683	14.5978	12.6096	0.124325	0.581185		ARHGAP35	0.000405358	14.8869	30.8592	0.0924917	0.432882
PSMD10	-0.000246386	14.5745	45.8975	0.124368	0.581185		TMED2	-0.000352247	14.8823	53.6571	0.0927071	0.433489
TGFBI	0.000183644	14.5708	113.945	0.124408	0.581185		ZFAND3	-0.000341787	14.8797	86.6334	0.0929065	0.434021
LDHA	0.000442569	14.581	26.4338	0.124758	0.581738		NUTM2A-AS1	-0.000291425	14.8775	182.472	0.0930486	0.434284
ARL8B	-0.000265406	14.5777	31.5633	0.124819	0.581738		PURA	0.000375377	14.8849	37.993	0.0932097	0.434635
PRRG3	-0.000235167	14.5757	37.1308	0.124985	0.581738		RNF213	-0.000449022	14.8945	18.9569	0.0934885	0.434822
TIMM17B	-0.000242407	14.5717	89.8742	0.125266	0.581738		GAS6	0.000290529	14.8799	69.0327	0.0935725	0.434822
DHFR	0.00022435	14.5713	101.042	0.125336	0.581738		PIK3R2	0.000190902	14.8773	154.671	0.0936174	0.434822
OSBPL11	-0.000334725	14.5786	30.8792	0.125492	0.581738		TFAM	-0.000155914	14.8778	118.106	0.0936745	0.434822
USP4	-0.000292805	14.5739	53.0898	0.125586	0.581738		MTMR6	0.00019854	14.8773	151.732	0.0937699	0.434822
TRAF3IP3	0.000231637	14.5739	51.1864	0.125649	0.581738		SOCS6	-0.000478303	14.9002	14.5935	0.0938039	0.434822
SAMHD1	0.000453462	14.6131	6.95298	0.125728	0.581738		DIAPH2	0.000417454	14.8891	26.138	0.0938509	0.434822
SNRPD2	0.000350423	14.5778	31.893	0.125731	0.581738		RHOQ	-0.000467633	14.8924	21.9643	0.0944018	0.436819
KDM5A	-0.00027475	14.5769	32.9563	0.12579	0.581738		KARS	-0.000259277	14.8794	78.864	0.0944545	0.436819
UFL1	0.000254249	14.5709	122.689	0.126187	0.582145		GLCE	0.000464234	14.8784	134.435	0.0946521	0.436977
ANKRD13D	-0.00013694	14.5705	121.832	0.126356	0.582145		GABARAPL1	-0.000245719	14.8789	95.4894	0.0946611	0.436977
FRA10AC1	-0.000167805	14.5711	107.158	0.126389	0.582145		GRK2	0.000583447	14.8933	23.7437	0.0947657	0.437061
PEPD	-0.000155202	14.572	74.2514	0.126532	0.582145		GIMAP5	0.000237045	14.8773	168.489	0.0950379	0.437918
PSMG3	-0.000220931	14.5713	109.355	0.126534	0.582145		ELL2	-0.000168423	14.877	175.215	0.0956862	0.440504
ACLY	0.000194765	14.573	56.7169	0.126847	0.582145		PHF3	0.000338023	14.8815	55.4312	0.0958761	0.440978
NCOR1	-0.00024776	14.5736	56.4343	0.126897	0.582145		ABRAXAS2	0.000135731	14.8769	156.441	0.0960582	0.441414
URM1	0.000210061	14.573	59.9754	0.127322	0.582145		CSF2RB	0.000173483	14.8774	134.54	0.0961917	0.441627
LILRA4	-0.000191703	14.5704	141.526	0.127509	0.582145		PHF11	6.56235e-05	14.8786	73.9529	0.0964847	0.442571
XRCC5	0.000473389	14.5874	17.317	0.127534	0.582145		SEPTIN6	0.000368786	14.8799	78.9575	0.0968828	0.443995
SF3B1	-0.000323828	14.5842	17.0874	0.127583	0.582145		ATP5PB	0.000505503	14.8856	41.0801	0.097008	0.444167
LARS	0.000173943	14.5722	64.6614	0.127585	0.582145		SLC35E2A	0.000221821	14.8787	83.8803	0.0971686	0.4445
HSD17B4	9.86914e-05	14.5713	81.0276	0.127589	0.582145		TM6SF1	0.000360983	14.885	35.4498	0.0972909	0.444658
DBI	0.000421127	14.5825	22.1007	0.127599	0.582145		FBXW2	0.000139328	14.8791	72.2509	0.0976234	0.445693
PPM1M	-0.000182994	14.5719	77.4283	0.127603	0.582145		CHMP2A	0.000436102	14.8818	64.0836	0.0976933	0.445693
CPSF7	-0.000225202	14.5728	64.1232	0.128736	0.586788		TNFSF13	0.000437914	14.8818	61.6263	0.0978512	0.446011
ZFAND5	-0.000267309	14.5761	35.5181	0.128951	0.587177		SELENOW	-0.000339513	14.8848	38.3712	0.0979424	0.446026
TUBB	0.000454274	14.6095	7.48327	0.129054	0.587177		MYO1C	0.000181233	14.8776	110.767	0.0982135	0.446858
HSD17B12	0.000309554	14.5718	92.5233	0.129241	0.587499		PRDM1	-0.000273157	14.878	138.256	0.0985363	0.447046
ZSCAN16-AS1	0.000200101	14.5712	102.877	0.12963	0.588707		PTPN12	0.00028507	14.8804	65.8567	0.0986165	0.447046
SDC3	-0.000173999	14.5715	82.2688	0.129739	0.588707		UBN1	-0.000318429	14.8802	79.214	0.0986349	0.447046
TMEM258	-0.000387216	14.5867	16.1675	0.130082	0.589735		HERPUD1	0.000607192	14.8887	33.8209	0.0988181	0.447046
RNF130	-0.00041237	14.5852	18.4483	0.13065	0.591782		PPIH	0.000248509	14.879	90.8758	0.0988411	0.447046
UBQLN1	-0.000365464	14.5766	38.7825	0.130857	0.591854		DAGLB	0.000404158	14.8818	61.759	0.0988627	0.447046
COA3	-0.000233956	14.5744	44.0349	0.1309	0.591854		RASA3	-0.000285646	14.8795	85.248	0.0988728	0.447046
ARFGAP2	0.000212715	14.5722	71.0253	0.131047	0.59199		EDEM3	0.000172692	14.8768	184.326	0.0990781	0.447575
DUSP6	0.000332581	14.5802	24.0787	0.131294	0.592577		RNF34	0.000307612	14.8793	85.3073	0.0994115	0.448201
MFSD10	0.000216335	14.5708	115.142	0.131501	0.592982		CD36	0.0003837	14.8814	59.1298	0.0995709	0.448201
SMIM12	-0.000190724	14.571	103.538	0.131772	0.593676		SPOUT1	0.000281249	14.8769	190.739	0.0996177	0.448201
GANAB	-0.000338553	14.5766	35.5998	0.132133	0.594773		CRLF3	-0.000163706	14.8768	172.031	0.099669	0.448201
SLC35A3	-0.000212473	14.5717	87.7279	0.13256	0.595503		NUMA1	0.000323468	14.8853	33.6379	0.0997175	0.448201
LUC7L2	-0.000252153	14.5762	34.0883	0.132618	0.595503		SELENOT	0.000367955	14.8856	32.5765	0.0997478	0.448201
PIGC	-0.00015539	14.5709	106.337	0.132816	0.595503		SNRPF	0.000330141	14.8809	62.1961	0.100098	0.449378
GIGYF1	-0.000290445	14.5745	50.1478	0.133103	0.595503		ARL2	0.000230102	14.8767	214.337	0.10034	0.450064
BIRC2	0.000315559	14.5772	32.6659	0.133109	0.595503		SLC25A37	0.000367836	14.8841	40.5513	0.100561	0.450434
MDN1	-0.000164275	14.5708	112.92	0.133207	0.595503		CEBPD	0.000270737	14.8771	188.583	0.1006	0.450434
ADD1	-0.000317927	14.576	38.2437	0.133245	0.595503		PEA15	0.0005571	14.9094	11.6462	0.100725	0.450532
CIAO1	-0.000327007	14.5768	35.9383	0.133272	0.595503		ADH5	-0.000203333	14.8773	161.088	0.101081	0.450532
SUSD3	0.000311456	14.5767	33.8113	0.133474	0.595503		TSN	-0.000286681	14.879	94.3573	0.101104	0.450532
SDF4	0.000192066	14.5721	72.152	0.133579	0.595503		ZFP91	0.000328065	14.8835	37.9924	0.101115	0.450532
MMD	0.000314487	14.5745	48.3808	0.13378	0.595503		AURKAIP1	-0.000312326	14.8785	124.674	0.10112	0.450532
IER3IP1	0.00026901	14.5717	90.4404	0.133897	0.595503		NCKAP5	-0.000147109	14.8783	87.3205	0.101156	0.450532
SOD2	0.000278763	14.5753	39.4374	0.133921	0.595503		CXCL16	0.000456994	14.8912	22.901	0.101443	0.451066
ERGIC2	-0.000214733	14.5727	66.1786	0.133941	0.595503		SUGT1	-0.000282662	14.8798	75.8491	0.101454	0.451066
PCK2	0.000133583	14.571	96.4718	0.134115	0.595754		MAN1C1	-0.000215583	14.8782	109.502	0.101592	0.451202
RBM25	-0.000362806	14.5805	23.7594	0.134445	0.596538		TLE4	0.000351231	14.8802	70.9451	0.101767	0.451202
RGS1	0.000179223	14.5714	92.2125	0.134527	0.596538		LIMS1	-0.000365408	14.8877	27.8621	0.101826	0.451202
PPP4C	0.000238211	14.5755	36.8673	0.134753	0.596894		TMEM119	0.000449413	14.8872	31.5046	0.101905	0.451202
PYCR2	0.000237861	14.5726	61.542	0.134999	0.596894		SENP6	0.000266591	14.8808	58.3991	0.101944	0.451202
TCEAL4	0.000169373	14.5749	35.7905	0.135181	0.596894		SLC4A1AP	0.000215573	14.8768	197.347	0.10203	0.451202
DIP2B	-0.000293162	14.5755	38.7632	0.135388	0.596894		ACOT13	-0.000240312	14.8773	174.487	0.102112	0.451202
UTP18	0.00027728	14.5719	79.2763	0.135446	0.596894		NIN	0.000267729	14.8786	102.468	0.102347	0.451202
TBK1	-0.000152285	14.5709	115.916	0.135567	0.596894		PEF1	-0.000222154	14.8779	124.551	0.102393	0.451202
ASH1L	-0.000226351	14.5742	46.0217	0.135579	0.596894		PIP4K2A	-0.000286265	14.8814	52.1542	0.102421	0.451202
TMEM120A	-0.00017871	14.5724	65.0971	0.13567	0.596894		EXT2	0.000146424	14.8767	153.962	0.102617	0.451202
XPO4	-0.00015558	14.5707	103.566	0.135698	0.596894		NDUFV3	0.000204988	14.8776	116.854	0.102716	0.451202
UBE2E2	-0.000299703	14.5755	40.8104	0.135786	0.596894		SENP7	-0.000171828	14.8772	154.226	0.102731	0.451202
MYD88	0.000161181	14.5727	53.2285	0.136082	0.597229		VASH1	0.000383543	14.891	19.7246	0.102732	0.451202
PNMA8A	-0.000178154	14.5709	110.938	0.136214	0.597229		PITHD1	0.00019411	14.8773	147.476	0.102826	0.451222
SP1	0.000337968	14.5769	34.1938	0.136287	0.597229		TNFAIP8L1	0.000205357	14.8811	49.3468	0.102957	0.451405
PCMTD2	-0.000223636	14.573	60.4617	0.136422	0.597229		MTMR10	0.000269444	14.877	194.628	0.103287	0.452
MTMR4	0.000203711	14.5738	46.8774	0.136556	0.597229		SMIM29	0.000286973	14.8796	78.9934	0.103388	0.452
IFIT2	0.000316125	14.5747	46.3139	0.13657	0.597229		PPP3CA	0.000451579	14.8964	16.5844	0.103554	0.452
NSL1	0.000329481	14.5778	30.0708	0.136883	0.598005		NYNRIN	0.000311296	14.8797	80.3718	0.103724	0.452
CIAO2B	-0.000231487	14.5731	54.0219	0.136984	0.598005		KXD1	-0.00020437	14.8781	115.007	0.103744	0.452
RTTN	-0.000268879	14.5742	44.6992	0.137606	0.599424		TMED9	0.000348942	14.889	24.4948	0.10377	0.452
PUF60	-0.000316738	14.5743	49.5819	0.137626	0.599424		MAP4K4	0.000605524	14.9309	7.56198	0.103803	0.452
DAP	0.000333615	14.5783	29.6312	0.137668	0.599424		PEX26	0.000217863	14.8776	108.015	0.103807	0.452
RRBP1	0.000304995	14.5738	53.0489	0.138081	0.599424		CHD7	0.000313228	14.884	36.0466	0.104076	0.452664
ATP6V1C1	0.000323408	14.5761	37.2981	0.138152	0.599424		IL18	0.000256156	14.8794	76.9986	0.104179	0.452664
DDX18	-0.000275082	14.5764	32.692	0.138153	0.599424		SGK1	-0.000188566	14.8777	137.813	0.104227	0.452664
UGGT1	-0.000227619	14.5733	55.7484	0.138164	0.599424		CXXC5	0.000275916	14.8787	95.2977	0.104607	0.453401
EIF4G2	0.000537843	14.6154	7.27705	0.138303	0.599424		BST2	-0.000407423	14.8865	30.5819	0.104656	0.453401
RRAGA	0.000290726	14.5776	29.6812	0.138394	0.599424		CCDC117	0.000158487	14.8776	130.571	0.104665	0.453401
ASCC2	-0.000155175	14.572	70.3099	0.138544	0.599424		FAM91A1	0.000157944	14.8771	134.153	0.104917	0.453415
AGO4	-0.000220807	14.5729	60.256	0.138678	0.599424		LIX1L	0.000203898	14.881	49.6334	0.105028	0.453415
IER3	0.000279684	14.5772	28.6945	0.139066	0.599424		ACBD3	-0.000318217	14.8787	106.642	0.105037	0.453415
CSNK1A1	-0.000483318	14.5886	15.8023	0.139162	0.599424		ARL6IP4	0.000410851	14.8913	20.9691	0.105041	0.453415
EPB41L4A-AS1	-0.000183851	14.5711	91.8267	0.139211	0.599424		VAMP8	-0.000564912	14.9012	15.6608	0.105116	0.453415
RNF44	0.000248403	14.5735	54.7169	0.139242	0.599424		SEC11C	-0.000284117	14.879	90.8896	0.105228	0.453509
SMARCA4	-0.000279135	14.5733	63.4368	0.139412	0.599424		LRRC4	0.000490056	14.8846	42.8412	0.105328	0.453555
CPNE2	-0.000191314	14.5713	91.3132	0.139436	0.599424		DGLUCY	0.000266204	14.8775	144.347	0.105609	0.45397
PGGT1B	-0.000174369	14.5722	65.129	0.139518	0.599424		AARS	0.00027257	14.8808	56.1684	0.10568	0.45397
TARDBP	0.000289071	14.5765	32.3895	0.139657	0.599424		DNAJB9	0.000143821	14.8773	129.399	0.105693	0.45397
CHMP2A	-0.000267792	14.5759	35.6399	0.139904	0.599424		SRP54	0.000286575	14.8778	139.057	0.105835	0.454192
NCF2	-0.000231557	14.5733	54.2003	0.140137	0.599424		ZSCAN16-AS1	-0.000139855	14.8765	222.666	0.105998	0.454486
EXT2	-0.0002617	14.5718	89.484	0.140221	0.599424		ETFA	0.000212887	14.8783	98.9507	0.106158	0.454486
ZNF148	-0.00032765	14.5762	36.7441	0.140243	0.599424		GTF2E2	0.000171585	14.8768	181.88	0.10629	0.454486
RAC1	0.000510882	14.6783	3.30375	0.140266	0.599424		ZBTB38	-0.000308398	14.8792	91.1832	0.106338	0.454486
KPNA6	-0.000283169	14.5745	44.8734	0.140268	0.599424		GAPDH	-0.000512639	14.9008	14.5397	0.106352	0.454486
CALU	0.000298901	14.5746	48.0828	0.140471	0.599489		KAT7	0.000261773	14.8792	80.9261	0.106461	0.454568
ABCG1	-0.000191423	14.5731	55.38	0.14052	0.599489		MVP	0.000157907	14.877	127.839	0.106652	0.454827
KDM2B	0.000355956	14.576	37.9408	0.140696	0.599734		COMMD3	0.000148215	14.8777	104.174	0.106701	0.454827
SLC38A2	-0.000368105	14.5796	26.9146	0.141231	0.601426		GPR183	0.000172971	14.8785	80.4503	0.106923	0.455391
HLA-DMB	-0.000299928	14.578	27.2065	0.141405	0.601426		PYCR2	0.000220307	14.8783	98.9496	0.107114	0.45582
APOC2	-0.000286233	14.5758	35.2636	0.141692	0.601426		DDX5	0.000562901	14.9116	10.5058	0.107366	0.456214
RFC1	-0.000171874	14.5713	87.7125	0.142049	0.601426		SMS	-0.000591517	14.9053	13.2178	0.107387	0.456214
NUS1	0.000156523	14.572	65.7539	0.142107	0.601426		CREB3L2	0.000377329	14.8836	43.5153	0.107589	0.456461
C5orf51	-0.000205452	14.5711	99.9952	0.142195	0.601426		SNHG16	0.000268997	14.8796	82.7429	0.107625	0.456461
FCGR1A	-0.000441179	14.5892	14.5891	0.142218	0.601426		SOGA1	0.000245276	14.8805	55.4199	0.107786	0.456758
SMCO4	0.000178598	14.5728	53.8738	0.14223	0.601426		EIF3F	0.000331041	14.8841	33.2648	0.107928	0.456979
CD4	0.000462565	14.5887	15.1223	0.142428	0.601426		AGPAT3	0.000269895	14.8792	81.3315	0.108486	0.45896
EZR	0.000232786	14.5731	56.6669	0.142509	0.601426		RAB3GAP2	0.000275491	14.8782	119.549	0.108671	0.459358
GAPVD1	0.000362163	14.5742	52.2803	0.142604	0.601426		ZDHHC7	0.000321851	14.88	72.4361	0.108902	0.459642
DBNDD2	0.000255689	14.5799	21.288	0.142807	0.601426		TAL1	0.00034952	14.8842	34.032	0.109021	0.459642
PRNP	-0.000162206	14.5738	44.5539	0.142841	0.601426		ZFAS1	-0.00018753	14.8784	85.9525	0.109079	0.459642
STRN	-0.000215277	14.5721	71.9356	0.142896	0.601426		TAB2	-0.000284121	14.8813	48.4744	0.109101	0.459642
OSER1	-0.000173139	14.571	94.1838	0.142917	0.601426		MEPCE	0.000226863	14.8771	146.435	0.109521	0.461028
RABGAP1	-0.000276088	14.5745	44.6443	0.142993	0.601426		SPECC1	-0.00037282	14.8818	55.3075	0.109963	0.462471
RPL28	0.000566829	14.613	7.8969	0.143217	0.601566		PRPF4B	0.000223805	14.8821	41.55	0.110059	0.462471
TBC1D9B	-0.000247131	14.5757	35.8772	0.143302	0.601566		VPS13C	0.00048496	14.8898	26.1934	0.110138	0.462471
RB1CC1	-0.000137348	14.571	94.9134	0.14345	0.601566		GLYR1	0.000293233	14.8784	109.75	0.11055	0.463815
GPX4	-0.000393021	14.584	18.1614	0.143501	0.601566		DPY30	0.000233868	14.8773	142.5	0.110829	0.464255
ATRX	-0.000407784	14.5852	17.2401	0.143814	0.602377		ARPC3	0.000485444	14.8966	16.234	0.110843	0.464255
IKZF1	-0.000426416	14.5861	16.4148	0.144028	0.602775		NDUFAF3	-0.000199145	14.8786	95.0386	0.110941	0.464255
DENND4B	0.000186493	14.5756	32.0948	0.144573	0.603197		TMBIM6	0.000505895	14.9117	9.03991	0.111022	0.464255
EIF4E	-0.000311218	14.5752	42.7303	0.144632	0.603197		RNF38	0.000338411	14.8793	86.7075	0.11135	0.464926
VARS	0.000182065	14.5717	79.1568	0.144743	0.603197		NCKAP1L	0.000579613	14.9059	12.4803	0.111366	0.464926
SCAP	-0.000245799	14.5734	53.9108	0.144923	0.603197		SDHAF2	-0.000233795	14.8778	136.605	0.111531	0.465233
DHRS9	-0.000494754	14.5985	10.0579	0.144981	0.603197		PLEKHA3	-0.000216812	14.8776	140.85	0.111808	0.465752
ARHGEF1	0.000266559	14.5722	75.9422	0.145041	0.603197		MT-ND5	0.000723623	14.9366	8.24255	0.111839	0.465752
STAG1	-0.000235213	14.5731	56.9272	0.145362	0.603197		RBM25	-0.00030165	14.8851	31.7773	0.111952	0.46584
RSBN1	-0.000177746	14.5715	75.3673	0.145372	0.603197		P2RX7	0.000219816	14.8847	29.843	0.112438	0.466503
ARID5A	0.000246768	14.5718	83.9399	0.145389	0.603197		TTC17	0.000371114	14.8794	86.8411	0.112499	0.466503
NCF1	0.000166672	14.5707	107.51	0.145431	0.603197		FCER1G	0.000587686	14.9106	10.8003	0.112548	0.466503
IL16	-0.000198111	14.5733	50.9763	0.145439	0.603197		KAT2A	-0.000200517	14.8777	119.147	0.112638	0.466503
KLHL8	-0.00014208	14.5705	116.566	0.145855	0.604425		ATP5F1D	0.000280243	14.8779	120.896	0.112715	0.466503
MRO	0.000182818	14.5714	82.5805	0.146308	0.60527		PEAK1	-0.000306747	14.8794	85.6021	0.112785	0.466503
UBE2R2	-0.000383073	14.5801	24.6375	0.146332	0.60527		PPP1R18	0.000503268	14.8978	15.6591	0.11282	0.466503
TIMP2	-0.000465097	14.5984	9.89525	0.146521	0.60527		BLCAP	0.000215914	14.8782	96.9362	0.113028	0.466503
SYNGR2	-0.000412393	14.603	7.9185	0.14659	0.60527		REPIN1	0.000275473	14.8783	105.938	0.113029	0.466503
SRI	0.000268388	14.5735	53.4285	0.146772	0.60527		ZNF146	0.000234197	14.8777	129.107	0.113033	0.466503
SOGA1	0.000319358	14.5729	66.6187	0.146776	0.60527		CCDC85B	0.000161064	14.8782	94.3965	0.113448	0.467329
CMPK1	-0.000327493	14.5764	36.346	0.147284	0.605977		ALYREF	0.00039458	14.8812	55.9548	0.113476	0.467329
CSRNP1	0.000179326	14.5714	80.2277	0.147302	0.605977		RBM12	0.000203237	14.8788	74.9992	0.113669	0.467329
MDH1	-0.000330481	14.5754	42.2729	0.147398	0.605977		ST6GALNAC6	0.000176485	14.8785	81.1668	0.113682	0.467329
ACTG1	0.000512014	14.6753	3.37824	0.147426	0.605977		PTK2B	-0.000186833	14.8772	163.863	0.113742	0.467329
MAPK14	-0.000139454	14.5716	76.8394	0.147944	0.607306		BCL2L13	-0.00020587	14.8772	153.175	0.113787	0.467329
DAXX	0.000210578	14.5729	56.0472	0.148108	0.607306		2025-03-05	0.00010939	14.877	120.573	0.114063	0.468085
POLD4	-0.00033584	14.5817	19.3474	0.148109	0.607306		NCF2	0.000315624	14.8802	67.6195	0.114239	0.468156
E2F3	0.000245277	14.5724	65.3501	0.148256	0.607416		NDUFB10	-0.000100663	14.8786	79.8653	0.114265	0.468156
P4HA1	0.000256843	14.5729	57.0315	0.148534	0.60766		DDX46	-0.000259939	14.8793	79.101	0.114377	0.468232
KMT5B	-0.000186138	14.5725	62.0625	0.148682	0.60766		IDS	-0.00037567	14.8892	22.512	0.114656	0.468762
SH3GLB1	-0.00022558	14.5736	47.3264	0.148947	0.60766		VPS25	-0.000246126	14.8779	129.389	0.11474	0.468762
PRKAG1	0.000321793	14.5741	47.0206	0.149087	0.60766		MEST	0.000205642	14.8789	75.1513	0.114784	0.468762
SEC31A	-0.000207929	14.5749	34.3585	0.149172	0.60766		SETDB1	0.000365661	14.8772	170.559	0.115266	0.470353
ATP6V0D1	-0.00026693	14.5851	13.7477	0.149417	0.60766		YY1AP1	0.000229975	14.878	108.433	0.115574	0.471228
FER	-0.000175911	14.5711	93.6157	0.149419	0.60766		AIF1	-0.000601515	14.9391	6.17586	0.115682	0.471232
DVL3	0.00024291	14.5727	59.3466	0.149492	0.60766		EFR3A	-0.000173652	14.8775	125.322	0.115761	0.471232
HCCS	-0.000200372	14.5727	59.3599	0.149628	0.60766		FAR1	0.000363918	14.8803	75.2797	0.116388	0.473403
CERK	0.000323145	14.5734	56.7362	0.149759	0.60766		TAF3	0.000203568	14.8778	124.228	0.116835	0.474787
BAZ2B	-0.000249847	14.5795	21.2887	0.14998	0.60766		MAP1LC3B	-0.000312381	14.8809	60.7925	0.11709	0.474787
ERAP1	-0.000177548	14.5718	74.7013	0.150254	0.60766		DEDD	-0.000227047	14.8772	159.091	0.11713	0.474787
GPRIN3	0.000260491	14.5731	53.6739	0.150445	0.60766		ITGB2-AS1	0.000262262	14.8786	95.3905	0.117324	0.474787
PSME1	-0.000251231	14.577	29.3097	0.150748	0.60766		MNDA	0.000225105	14.8812	44.478	0.117392	0.474787
C3orf38	0.000193351	14.5714	83.261	0.150773	0.60766		DDI2	0.000231003	14.8796	62.0222	0.117403	0.474787
EIF3I	0.000244896	14.5733	55.5904	0.151018	0.60766		LRRC47	0.000248716	14.8778	115.002	0.117446	0.474787
NDUFA3	0.000282776	14.5737	51.1054	0.151104	0.60766		PPIA	0.000648411	14.96	5.36666	0.117478	0.474787
RPL26	-0.000532588	14.6281	5.56185	0.151139	0.60766		CPSF2	-0.000383361	14.8812	62.2165	0.117636	0.475032
TCP1	0.000290902	14.5774	27.5462	0.151162	0.60766		MRPL17	-0.000216702	14.8774	134.432	0.117933	0.475032
UBQLN2	0.0001454	14.5715	74.9489	0.151328	0.60766		RNASEH2C	-0.000182392	14.8775	132.937	0.117952	0.475032
SNHG1	0.000205904	14.5738	43.8688	0.151359	0.60766		HOOK3	-0.000303965	14.8808	54.8556	0.117979	0.475032
IFI35	0.000194615	14.5713	87.7153	0.151394	0.60766		ZNF638	0.0003072	14.8811	55.4801	0.118008	0.475032
YPEL3	-0.000358154	14.5802	24.1872	0.151448	0.60766		SCARF1	0.000214554	14.8771	173.539	0.118253	0.475641
FEM1B	-0.000227016	14.5734	50.5269	0.15148	0.60766		CRYL1	0.000197255	14.8788	81.4517	0.118696	0.476671
EIF1AX	0.000382895	14.5767	33.4056	0.151633	0.60766		CHST15	0.000197417	14.8775	122.539	0.118697	0.476671
CD302	-0.000271188	14.5773	28.3274	0.151643	0.60766		DYRK1A	0.000259438	14.88	62.5001	0.118852	0.476914
DEDD	0.000229187	14.572	71.0277	0.151753	0.60766		ENTPD4	0.000166018	14.8779	104.038	0.119084	0.477269
RASSF3	-0.000259268	14.5763	30.8615	0.151765	0.60766		DARS	-0.000252243	14.8803	56.2421	0.119129	0.477269
MCF2L	-0.000300022	14.5763	32.4892	0.151795	0.60766		OPA1	-0.000162447	14.8777	110.947	0.119556	0.477667
UBAC1	0.0002593	14.5756	33.9077	0.152246	0.608105		PDS5A	-0.000285509	14.8814	53.8415	0.119592	0.477667
APH1B	0.000205828	14.572	72.0785	0.152258	0.608105		CSF1	0.000414322	14.8928	18.2276	0.119603	0.477667
MRPL41	-0.000267355	14.5728	62.6039	0.152397	0.608105		TRIM8	0.000363638	14.8839	37.0934	0.119605	0.477667
GUCY1A1	-0.000237671	14.5731	55.2402	0.152417	0.608105		HNRNPD	-0.000517124	14.8915	22.7554	0.12014	0.479423
CTDSP1	-0.000366561	14.5799	24.8731	0.152507	0.608105		PGP	-0.000170943	14.8772	142.587	0.120409	0.480117
MLEC	0.000237824	14.5799	21.0996	0.152629	0.608115		HNRNPA3	0.000432801	14.8977	13.3506	0.120747	0.481087
C20orf27	0.000276806	14.5756	36.2492	0.153291	0.608894		SRSF5	0.000332635	14.8874	22.9655	0.120932	0.481383
LYSMD2	0.000252398	14.5749	34.6477	0.153377	0.608894		ARF1	0.000515335	14.9028	12.0639	0.121057	0.481383
RAB13	-0.000157043	14.571	98.6907	0.153473	0.608894		RPS4X	-0.000644978	14.9803	4.60203	0.121106	0.481383
TANGO2	0.000264958	14.5745	43.6323	0.153591	0.608894		SRSF6	0.000288479	14.8843	30.6473	0.121232	0.481503
PBRM1	-0.000216563	14.5732	51.1807	0.153682	0.608894		PARP1	0.000278537	14.8844	29.3236	0.121634	0.482722
RPS19	-0.000493474	14.6949	2.85362	0.153779	0.608894		ZBTB7A	0.000330373	14.8824	42.2446	0.121806	0.483027
MFSD14A	0.000223611	14.5727	59.2833	0.153803	0.608894		SNX2	0.000216143	14.8806	51.3984	0.121989	0.483197
PLCG2	0.000330063	14.5809	20.0775	0.15384	0.608894		NDUFAF8	0.000310278	14.8786	86.3579	0.122135	0.483197
UHRF2	-0.000185803	14.5711	97.5203	0.154055	0.608894		CCNG2	0.000296234	14.8807	54.7048	0.12224	0.483197
ANXA5	-0.000402712	14.5846	17.2628	0.154073	0.608894		SCO1	0.000239035	14.8778	115.626	0.122293	0.483197
CERS2	-0.000277219	14.5785	24.8995	0.154261	0.608894		IVD	0.00027277	14.8836	30.9763	0.122326	0.483197
TMEM60	-0.000177596	14.5713	89.5676	0.154268	0.608894		SNX11	0.00026942	14.8801	59.5907	0.122982	0.485106
TMEM18	0.000122375	14.5708	92.3726	0.154744	0.609875		ISG15	-0.000307338	14.8805	64.4452	0.123084	0.485106
MAP2K1	0.000184453	14.5741	42.539	0.154757	0.609875		C5AR1	-0.00016172	14.8777	110.291	0.123097	0.485106
ZNF292	-0.000243583	14.5728	60.725	0.155085	0.610691		FIBP	0.000187332	14.8778	92.8144	0.123432	0.48605
MBP	-0.000333938	14.5801	22.8798	0.155579	0.612163		MCM2	-0.000122773	14.8766	157.382	0.123634	0.486467
YME1L1	-0.000198541	14.5744	43.3239	0.155717	0.61223		CHST14	0.000236718	14.8773	134.833	0.123998	0.487519
ERMAP	0.000377089	14.572	89.9825	0.15588	0.612395		FARP1	0.000222944	14.8778	114.239	0.124525	0.489001
CDYL	-0.00015796	14.5713	86.1845	0.156095	0.612504		POLDIP3	0.000233375	14.8777	114.56	0.124568	0.489001
B4GALT1	-0.000389844	14.5868	14.4988	0.15615	0.612504		DIAPH1	0.000162212	14.8771	124.837	0.124684	0.489036
PCNX2	-0.000179866	14.5722	62.1279	0.1563	0.612618		RACK1	0.000492411	14.9423	4.70448	0.12477	0.489036
NOL12	0.000125743	14.5711	79.352	0.156928	0.613827		OGA	0.000300597	14.8812	49.7594	0.125078	0.489865
SUGT1	0.000194918	14.5725	56.4517	0.15717	0.613827		FNDC3B	-0.000155764	14.8773	124.26	0.125193	0.489935
SRP19	0.000196686	14.5729	52.1261	0.157182	0.613827		SLC12A6	-0.000149532	14.8768	156.575	0.125319	0.490051
PWP1	0.00016309	14.5713	86.2341	0.157254	0.613827		FMNL2	0.000260536	14.8819	45.5704	0.125537	0.490092
DCAF10	-0.000134534	14.5714	86.5459	0.157255	0.613827		ALG5	-0.000173892	14.8775	112.841	0.125538	0.490092
BVES	9.95484e-05	14.5713	71.1397	0.15739	0.613827		SLC29A3	0.000208405	14.8793	70.314	0.12562	0.490092
PSME2	0.000276435	14.5768	28.6919	0.157607	0.613827		MICOS13	0.000182794	14.8769	151.723	0.126055	0.490807
SEMA7A	0.000170514	14.5717	71.9191	0.157667	0.613827		PPP4C	-0.000278305	14.8806	58.7314	0.126255	0.490807
KMT5A	0.000167143	14.5719	71.6486	0.157757	0.613827		TMED4	0.000164957	14.8779	88.6828	0.126258	0.490807
ODC1	0.000231184	14.5715	77.9295	0.157871	0.613827		TOMM6	0.000466968	14.8898	23.9152	0.126269	0.490807
POGLUT3	0.000233827	14.5729	53.56	0.158041	0.613827		SAR1B	0.000198189	14.8767	160.502	0.12637	0.490807
MLXIPL	0.000220404	14.5726	59.7878	0.158063	0.613827		CXorf21	-0.000183191	14.8774	122.704	0.126385	0.490807
HSPB1	0.00030221	14.5762	32.9558	0.158687	0.614309		TUG1	0.000363131	14.8812	58.1816	0.126625	0.491364
ARMC10	0.000163801	14.5717	70.2177	0.15873	0.614309		UBL5	-0.000529681	14.8906	24.5665	0.126901	0.491876
FKBP15	-0.000280638	14.5735	52.8436	0.158907	0.614309		NCBP3	0.000162417	14.8784	86.298	0.127059	0.491876
CSNK2A1	-0.000280627	14.5736	50.9935	0.15892	0.614309		TIMMDC1	-0.000260133	14.878	121.349	0.127065	0.491876
BAG6	-0.000271811	14.577	27.4946	0.158926	0.614309		PUS7L	0.000163292	14.8771	127.516	0.127146	0.491876
KPNA4	0.000239537	14.5745	38.9041	0.159033	0.614309		NAGA	0.000246911	14.8818	38.2039	0.127551	0.493069
COMMD5	0.000258354	14.5717	85.7939	0.15911	0.614309		RTRAF	-0.000262274	14.8794	70.5417	0.127992	0.494397
CD2BP2	0.000224535	14.5721	64.9024	0.159592	0.614309		GLOD4	0.000263085	14.8778	123.413	0.128278	0.495036
TMCC3	0.00034406	14.572	79.8502	0.159631	0.614309		OTUD6B-AS1	-0.000215402	14.8774	141.043	0.128354	0.495036
VAMP2	-0.00029938	14.5771	28.0399	0.159637	0.614309		HCST	-0.000309392	14.8826	46.039	0.128509	0.495259
PURB	0.000259288	14.5744	41.6983	0.159651	0.614309		RILPL2	0.000397268	14.8794	79.9474	0.128705	0.495378
NT5C	-0.000307936	14.573	61.9081	0.159674	0.614309		PDCD4	0.000407755	14.8853	31.1102	0.128736	0.495378
EMC4	-0.000195044	14.5729	53.2668	0.159851	0.614309		BUD31	-0.000220731	14.8779	107.319	0.128936	0.495644
RER1	-0.000234736	14.5762	29.1502	0.159963	0.614309		SEC61G	-0.00019344	14.8801	53.427	0.129001	0.495644
STAT2	0.000255417	14.5763	30.255	0.160347	0.614309		UBE2N	0.000219589	14.8812	42.1142	0.129129	0.495761
SPTSSA	0.000198857	14.5712	84.6088	0.160443	0.614309		MYL12A	0.000492592	14.8902	22.9311	0.129698	0.497569
EIF3M	-0.000216235	14.5731	49.9572	0.160531	0.614309		GNL2	-0.000186477	14.8768	170.067	0.130096	0.498718
CNOT6	-0.000136572	14.5718	70.625	0.16065	0.614309		GOPC	-0.000226111	14.8784	87.3724	0.130325	0.498863
FTX	-0.000182347	14.5751	33.2682	0.160954	0.614309		CRKL	-0.0002145	14.8793	69.4	0.130331	0.498863
NDUFA5	-0.000113045	14.571	81.9612	0.160966	0.614309		ENTPD6	0.0001292	14.8766	149.238	0.130447	0.49893
DYNLT1	0.000232172	14.5711	96.0339	0.161023	0.614309		WIPI2	-0.0002724	14.8794	69.1389	0.131077	0.500963
ATP5MPL	0.000372684	14.5805	22.0619	0.161037	0.614309		TMEM147	-0.00032419	14.8806	56.0694	0.131267	0.501311
CYTH3	-0.000190721	14.5769	24.6497	0.161113	0.614309		USP53	0.000363422	14.8988	11.6882	0.131546	0.501501
EEF2K	0.000178441	14.5716	63.4458	0.161124	0.614309		SF3B4	0.00023296	14.8779	100.811	0.131553	0.501501
IREB2	-0.000278168	14.5728	62.1631	0.161271	0.614309		CDK4	-0.00018183	14.8788	69.4165	0.131698	0.501501
CSNK2B	-0.000276186	14.5751	37.7565	0.161365	0.614309		GOLGB1	0.000195776	14.8808	47.7059	0.131713	0.501501
DOCK2	-0.000181477	14.5776	22.9795	0.161462	0.614309		LIN7C	0.000202414	14.8786	78.7211	0.132043	0.502379
PCGF5	0.000153637	14.5721	55.7847	0.161752	0.614686		PSMA7	-0.000358978	14.8836	38.4032	0.132222	0.502682
RIOK3	0.000259434	14.5746	38.4967	0.161804	0.614686		AHDC1	0.000273802	14.8782	102.489	0.132501	0.503364
COPS6	0.00030611	14.5774	27.981	0.162059	0.614975		R3HDM2	-0.000200205	14.8789	78.6012	0.132603	0.503375
PTK2B	0.000216262	14.5719	70.1535	0.162123	0.614975		RBMS2	0.000193182	14.8788	74.6477	0.132806	0.503584
PHC2	0.000298544	14.5749	38.783	0.162473	0.61584		VEGFB	-0.000301513	14.882	39.8435	0.132857	0.503584
BCAP29	0.00022104	14.5718	73.2584	0.162707	0.616268		CD4	0.000456504	14.8919	19.41	0.133055	0.503956
APBB1IP	0.00039831	14.602	7.55345	0.162871	0.616425		ILF3	0.00024492	14.8811	43.4805	0.133488	0.504774
CALM3	-0.000437729	14.6233	5.00217	0.163315	0.616994		AC090559.1	-0.000310356	14.8783	119.05	0.133553	0.504774
CDC16	-0.000155	14.5717	69.0993	0.163361	0.616994		FGL2	0.000318778	14.8806	57.7385	0.133889	0.504774
PPIL4	-0.000179572	14.5707	104.389	0.163387	0.616994		TSPAN31	0.000213276	14.8789	76.219	0.134011	0.504774
DNM2	0.000296216	14.5782	23.981	0.163754	0.617671		RPS21	-0.00057985	14.9335	6.34022	0.134045	0.504774
UBFD1	0.000168336	14.5705	115.944	0.16381	0.617671		ITGB5	0.000329664	14.8812	53.5897	0.134047	0.504774
RPL10	-0.000408935	14.733	1.93583	0.16414	0.618456		CSF3R	0.000337339	14.8863	25.4569	0.134098	0.504774
ZNF512	0.000207665	14.5719	70.3691	0.164889	0.620816		TMEM127	0.00036492	14.8823	44.1138	0.134102	0.504774
RGS10	-0.000555487	14.6266	5.75088	0.165224	0.621615		SLTM	0.000357045	14.8824	41.0324	0.134168	0.504774
RASAL3	-0.000342332	14.5809	20.0498	0.166396	0.625561		FTX	0.000246742	14.8813	42.7389	0.134652	0.506218
RPLP0	0.000453559	14.607	7.0041	0.166869	0.626872		BPTF	-0.000384773	14.8875	26.3888	0.134925	0.506432
PMPCB	-0.00011859	14.5708	89.8733	0.167507	0.628701		NOLC1	-0.000120878	14.8765	163.525	0.134986	0.506432
SAMD9	0.000179024	14.5714	81.459	0.167604	0.628701		ABHD16A	0.000177057	14.8776	104.03	0.135053	0.506432
PRDX1	-0.000444921	14.6117	6.1022	0.167912	0.628978		TMBIM1	-0.000286224	14.8802	63.7388	0.135209	0.506432
ATP6V0C	-0.00041975	14.6048	7.01142	0.168019	0.628978		TMSB4X	-0.000469018	15.4412	2.23151	0.135242	0.506432
PITPNB	-0.000247181	14.5714	86.4948	0.168055	0.628978		ITM2B	0.000590746	14.9884	3.74196	0.135308	0.506432
CFD	-0.000159581	14.5706	102.815	0.168174	0.628978		FIP1L1	0.000161231	14.8775	101.877	0.135464	0.506639
PHC3	-0.000260235	14.5748	36.9574	0.168515	0.62928		POLR2F	-0.000210678	14.8794	66.344	0.135736	0.50727
RPL6	-0.00051933	14.6597	3.6794	0.168623	0.62928		USO1	0.000192321	14.8777	96.0109	0.135863	0.50727
PTAFR	0.000423966	14.594	10.307	0.168628	0.62928		ELOA	0.000109239	14.8771	129.75	0.135933	0.50727
AC005261.1	0.000201993	14.5724	58.264	0.168992	0.630114		SNAPIN	0.000207052	14.8777	115.064	0.13614	0.507458
SF3B5	-0.000270924	14.5761	29.9722	0.16922	0.630114		WDFY4	0.000308044	14.8805	54.7733	0.136251	0.507458
EDF1	0.000274911	14.5755	33.3804	0.169276	0.630114		UBAP2L	0.000141201	14.8786	69.7548	0.136362	0.507458
CFAP97	0.000231607	14.5742	39.3542	0.169479	0.630114		RNPEPL1	0.000261259	14.8806	53.4667	0.136384	0.507458
MMP2	0.000321857	14.5839	14.4161	0.169578	0.630114		ARPC5	-0.000357008	14.8969	11.9453	0.136608	0.50776
HMGN3	-0.000230663	14.5783	21.6127	0.169689	0.630114		STRADA	0.000231887	14.8808	45.7757	0.136759	0.50776
ADAM28	-0.000460362	14.5911	12.3543	0.169865	0.630114		DCXR	0.000172087	14.8772	118.944	0.136786	0.50776
CDS2	0.000178744	14.5718	64.2056	0.170397	0.630114		TSPYL1	0.000292412	14.8809	47.5724	0.136867	0.50776
CSNK1G2	-0.000145439	14.5729	46.9004	0.17049	0.630114		PPFIA1	0.000272514	14.879	83.0171	0.13743	0.509147
TNFRSF21	0.000342133	14.5812	19.8114	0.170545	0.630114		ZDHHC2	-0.000147835	14.8772	126.58	0.137442	0.509147
FRMD4A	-0.000448715	14.5913	12.1086	0.170599	0.630114		RCC2	0.000374557	14.8861	26.2573	0.137748	0.509909
PFN2	-0.000376682	14.5849	16.1168	0.17068	0.630114		AIFM1	-0.000274679	14.8779	123.399	0.137851	0.509919
RIMS2	-0.000247879	14.5725	63.0836	0.170686	0.630114		SRP19	0.000195763	14.8781	84.8713	0.138032	0.510114
CD86	-0.000292844	14.5767	30.2258	0.170694	0.630114		LARP4	0.000148221	14.8787	61.8683	0.138106	0.510114
PANK3	0.00018588	14.5728	48.7699	0.170718	0.630114		DCP2	-0.000326701	14.8827	40.3306	0.138418	0.510895
CHMP2B	-0.000230734	14.5714	81.1968	0.170872	0.630221		ATP5F1E	-0.000593884	14.9247	7.54307	0.138731	0.511015
RLF	0.000204941	14.5709	101.347	0.171133	0.630296		PTAR1	0.000270567	14.8788	80.1641	0.138733	0.511015
RBPJ	-0.0002624	14.5768	28.1093	0.171201	0.630296		ARHGEF6	0.00038959	14.8856	28.3197	0.138753	0.511015
RNF13	-0.000237483	14.5742	40.6473	0.171554	0.630296		RYR1	0.000313772	14.8781	122.681	0.138903	0.511146
PANK2	0.00025436	14.5743	40.2539	0.17156	0.630296		GNL3	-0.000159112	14.877	150.294	0.139143	0.511146
RPL9	-0.000492861	14.6501	3.7547	0.171597	0.630296		THAP11	0.000285107	14.8786	85.9015	0.139174	0.511146
RPL22	-0.000520699	14.6393	4.49447	0.171697	0.630296		ITGAX	0.000326603	14.8828	37.3697	0.139269	0.511146
NIPBL	-0.000428563	14.5814	22.4052	0.171884	0.630296		SUMO1	-0.000179136	14.8803	50.0093	0.139293	0.511146
SREBF1	-0.000163129	14.5725	49.6045	0.171888	0.630296		RANBP3	-0.000123176	14.8765	174.618	0.139646	0.511471
PFN1	0.000488117	14.6318	4.64072	0.172461	0.631941		SPART	0.000140068	14.8772	93.3345	0.139668	0.511471
GPNMB	-0.000150476	14.5741	37.1626	0.172957	0.632261		DYNLL2	-0.000346438	14.8823	43.7728	0.139685	0.511471
C1D	-0.000181166	14.5726	53.2031	0.173097	0.632261		TCEAL1	0.000189375	14.877	155.477	0.139957	0.512097
NBDY	-0.000155393	14.5713	77.5224	0.173615	0.632261		COPRS	-0.000268571	14.88	61.2891	0.140062	0.512111
GRIN2B	-0.00029036	14.5779	26.4668	0.173618	0.632261		SCAMP3	0.000168655	14.877	137.839	0.140449	0.512683
DPY19L4	-0.000165956	14.5707	100.902	0.173755	0.632261		MMP14	0.000193293	14.8796	53.1084	0.140495	0.512683
INAFM2	-0.000355567	14.5764	34.7353	0.173793	0.632261		RPL29	-0.000529182	14.9274	6.25586	0.140625	0.512683
F13A1	-0.000116365	14.5712	85.1397	0.173908	0.632261		SCP2	-0.000291534	14.88	61.3818	0.140662	0.512683
UBE2V1	0.000189537	14.5769	25.3868	0.174171	0.632261		C1orf162	0.000226383	14.8792	67.5276	0.140858	0.512683
PPP3CB	-0.000190606	14.574	39.1826	0.174246	0.632261		TRANK1	0.000259405	14.8792	70.8206	0.140896	0.512683
ATP2C1	-0.000347602	14.5796	21.9602	0.174455	0.632261		CBX4	0.000179781	14.877	138.074	0.140927	0.512683
DNAJC21	-0.00012466	14.5712	75.8465	0.174557	0.632261		EIF3B	0.000277377	14.8797	65.2341	0.141259	0.513246
C18orf25	-0.000163642	14.5705	112.637	0.174559	0.632261		RAP1GAP2	0.000233425	14.8772	130.203	0.141292	0.513246
SON	-0.000342354	14.5833	17.0401	0.174559	0.632261		CLN8	0.000218608	14.8775	136.582	0.141386	0.513246
CIAO2A	-0.000304193	14.579	21.7911	0.174631	0.632261		USP24	0.00021787	14.8789	69.2866	0.141587	0.513344
WARS	0.000212661	14.5718	68.363	0.174661	0.632261		RDH11	-0.000235164	14.8795	60.993	0.141711	0.513344
MBNL1	0.000387649	14.5949	8.92887	0.174807	0.632261		ANO6	0.000169234	14.8779	82.5874	0.141717	0.513344
ANKLE2	0.000128022	14.5716	58.9796	0.174819	0.632261		IRF5	0.000209547	14.8809	39.3239	0.141848	0.513452
CAPRIN1	0.000314156	14.5767	28.1437	0.174942	0.632261		ALG2	0.000187979	14.8781	79.7706	0.142	0.513633
CAP1	0.000569234	14.6111	7.60252	0.175111	0.632261		PPP6C	0.000330545	14.8799	57.9714	0.142342	0.514505
HMGN2	0.000475601	14.6309	4.52933	0.175135	0.632261		SLC8B1	0.000262063	14.8781	104.123	0.143193	0.517156
SEC63	0.000270373	14.5755	29.3735	0.17517	0.632261		SLC15A3	-0.000426847	14.8929	16.7598	0.14328	0.517156
FBXO25	-0.000134129	14.5709	91.4194	0.175517	0.632345		MOB3C	-0.000175596	14.8772	128.435	0.143723	0.517636
OST4	-0.000304694	14.5851	13.3703	0.175519	0.632345		RAB5A	0.000264546	14.8776	123.372	0.143817	0.517636
UBE2J1	0.000253133	14.5737	45.2483	0.175568	0.632345		CDC42BPB	0.000152326	14.8776	104.355	0.143845	0.517636
XPOT	-0.000143122	14.5711	79.9382	0.175776	0.632645		UBE2D3	-0.000336978	14.8919	14.9405	0.143879	0.517636
TREM2	-0.000431853	14.6041	7.13339	0.176124	0.633446		FER	0.000150684	14.877	125.03	0.143924	0.517636
SEM1	-0.000198949	14.5744	36.7986	0.176271	0.633524		OCIAD1	0.000200442	14.8809	45.8636	0.144424	0.519066
RIN2	-0.00025129	14.5831	13.7261	0.176424	0.633626		TM2D3	0.000186587	14.8779	90.5527	0.144554	0.519164
MIER1	-0.000177904	14.5709	96.3877	0.176748	0.633709		P3H2	0.000247973	14.8792	68.868	0.145069	0.520321
PLEKHA2	-0.000206578	14.5793	18.6733	0.176816	0.633709		ZDHHC9	7.01435e-05	14.8774	78.1228	0.145174	0.520321
TLE3	0.000220109	14.5765	26.4287	0.176886	0.633709		FMR1	-0.000196501	14.8782	79.0206	0.145184	0.520321
LINC00667	-0.000148994	14.571	90.0349	0.177028	0.633709		CDK2AP1	0.00031556	14.8824	40.0644	0.145393	0.520631
TXNDC12	0.000314068	14.5806	18.7889	0.177073	0.633709		MARK2	0.000126092	14.8778	81.418	0.145504	0.520631
SMAP2	-0.000431922	14.5918	11.0276	0.177688	0.63546		ALOX5	0.000151535	14.8781	75.8473	0.145579	0.520631
AKR7A2	0.000254592	14.5728	55.4339	0.178099	0.636187		CD63	0.000611317	14.9381	6.09211	0.145849	0.521228
DHRS1	-0.000130717	14.573	42.5871	0.178164	0.636187		SPTAN1	-0.000118353	14.8785	72.3153	0.146323	0.522553
IDS	-0.000356996	14.5842	15.084	0.178487	0.636187		KCMF1	-0.000129588	14.8763	196.933	0.147473	0.525619
SMARCE1	0.000203621	14.574	38.1606	0.17858	0.636187		ANXA7	-0.000182321	14.8792	57.6288	0.147555	0.525619
AIFM1	-0.000144739	14.5711	83.1014	0.178844	0.636187		BOD1	0.000180602	14.8771	132.391	0.147569	0.525619
CANT1	0.000152334	14.5714	66.5906	0.178854	0.636187		PSMC5	0.000201748	14.8795	52.2418	0.147645	0.525619
LAMTOR2	-0.000214501	14.5745	33.3307	0.179416	0.636187		DGCR2	0.000186308	14.8773	112.152	0.147749	0.525619
FLOT2	0.000194443	14.576	27.9892	0.179466	0.636187		NCBP2	-0.000232956	14.8791	67.3722	0.147863	0.525619
EIF2B4	0.000109347	14.5704	89.018	0.17952	0.636187		CPEB4	-0.000265942	14.8787	80.874	0.147908	0.525619
SLC35B4	-0.000150572	14.5712	75.2375	0.179565	0.636187		MAP4	0.000122261	14.877	114.993	0.148127	0.525947
G3BP1	-0.000372011	14.5844	15.7969	0.179581	0.636187		GSR	0.000245484	14.8813	36.2812	0.148316	0.525947
AFF4	-0.000193461	14.5742	35.845	0.179588	0.636187		CKLF	0.000239868	14.885	24.6073	0.148406	0.525947
RAB5B	0.000269273	14.5796	18.9014	0.17961	0.636187		ZCCHC24	-0.000248339	14.8802	57.405	0.148526	0.525947
FAU	-0.000484202	14.6342	4.34332	0.179778	0.636187		HECA	0.000229911	14.8836	29.6505	0.148533	0.525947
NSMAF	-0.000133478	14.5711	83.9009	0.179887	0.636187		PPP1CB	-0.000258883	14.8845	27.3043	0.148624	0.525947
BCL9L	-0.00029835	14.5739	46.0374	0.179901	0.636187		FOLR2	0.000322374	14.8972	10.3997	0.148767	0.526088
MAP11	-0.000241221	14.5729	55.7906	0.180462	0.636411		IL17RA	0.000236759	14.8818	33.8403	0.149076	0.526811
TAF2	0.000176453	14.5707	97.5705	0.18054	0.636411		PITPNB	-0.000198656	14.8772	143.922	0.149865	0.52923
LRRK1	0.000313886	14.5769	27.6866	0.180581	0.636411		RPS24	-0.000604015	15.0127	3.35954	0.150257	0.530247
TRIP11	-0.000133233	14.5705	101.441	0.180586	0.636411		PPIL3	0.00018338	14.8776	107.523	0.150603	0.531096
TLR4	-0.000384695	14.5968	8.52388	0.180593	0.636411		SLC25A6	0.000499207	14.9035	11.3508	0.150812	0.531394
SLC25A11	0.000284179	14.5738	44.5984	0.181407	0.638277		RSL24D1	0.000179594	14.8798	43.5172	0.150897	0.531394
MAT2B	0.000212663	14.5756	28.3263	0.1815	0.638277		AGFG1	9.3575e-05	14.8775	86.3169	0.151255	0.532283
CHCHD1	0.000229067	14.5721	66.855	0.181658	0.638277		TNFAIP8L2	0.000144917	14.8773	114.168	0.151682	0.533414
ATG3	0.000140868	14.571	75.02	0.181744	0.638277		BUD23	-0.000179517	14.8771	115.566	0.151845	0.533619
PLCB2	0.000396402	14.5886	12.4012	0.181753	0.638277		PATZ1	0.000239395	14.8789	69.7916	0.152108	0.534171
NPTN	-0.000269928	14.5776	25.1214	0.182247	0.63957		ABCC4	0.000263639	14.8825	31.4309	0.152565	0.534323
CREBRF	0.000128735	14.5746	30.1955	0.182518	0.639742		MFSD14A	-0.000134274	14.8791	57.3293	0.152616	0.534323
PNKD	0.000230814	14.5755	29.4997	0.182983	0.639742		SLIRP	0.000262833	14.8799	54.1864	0.152637	0.534323
STRBP	-0.000134972	14.5704	95.7234	0.182985	0.639742		SMDT1	-0.000255028	14.8787	77.2775	0.152817	0.534323
PLEKHF2	-0.000199596	14.5713	84.0817	0.182998	0.639742		HSPA5	0.000367631	14.8904	18.2076	0.152829	0.534323
PTGES2	-0.000180127	14.5709	91.5795	0.183009	0.639742		OTULINL	0.00034904	14.8842	32.4382	0.152903	0.534323
CUEDC1	-0.000215219	14.5722	57.1773	0.183054	0.639742		CCNT2	0.000227294	14.8787	65.9727	0.152917	0.534323
RAB35	0.000163436	14.5743	32.833	0.183245	0.639966		EMG1	-0.00012571	14.8766	171.475	0.152995	0.534323
GSTP1	-0.000381519	14.5864	13.6644	0.183608	0.640792		SCD	0.000192159	14.8773	119.322	0.153133	0.534334
OAZ2	0.000316484	14.5846	13.424	0.183735	0.640795		STARD3	0.000267759	14.8774	128.772	0.153235	0.534334
RPL35A	-0.000509988	14.66	3.51943	0.18465	0.64351		HNMT	0.000248938	14.8786	85.5775	0.153315	0.534334
RTRAF	-0.000273934	14.5729	53.4355	0.184806	0.64351		C2CD2L	-0.000141743	14.8771	112.328	0.153471	0.534508
MYSM1	-0.000189161	14.5714	79.9397	0.184895	0.64351		TPGS2	0.000151105	14.8772	101.447	0.153983	0.535923
RPS29	0.000433618	14.8366	1.75377	0.185422	0.644902		MYCL	0.000137885	14.8775	102.23	0.154336	0.536515
TRAPPC3	-0.000269926	14.5733	50.9838	0.185575	0.644992		MAGED2	0.000332572	14.8863	25.1591	0.154365	0.536515
KMT2A	-0.000274796	14.5767	26.929	0.185891	0.645647		GGA1	0.000187143	14.8797	48.4547	0.154791	0.537536
PLEKHB2	0.000416906	14.5849	14.9741	0.186277	0.646542		CNN3	0.000276937	14.88	55.2087	0.154871	0.537536
HDAC9	-0.000121511	14.5724	49.1757	0.186675	0.647481		MEF2A	0.000395433	14.8967	12.1536	0.155099	0.537959
TLR7	-0.000448199	14.5922	10.9035	0.187006	0.648185		CCT8	0.000354942	14.882	42.5627	0.15554	0.53912
FIS1	-0.000193396	14.5736	37.3876	0.187541	0.649595		KCTD5	-0.000221607	14.8793	66.0599	0.155773	0.53956
PEX26	0.000151726	14.5712	73.9561	0.187882	0.649696		NAA20	0.000275749	14.8869	20.1974	0.155894	0.53961
MRPS14	-0.00018262	14.572	57.3368	0.18821	0.649696		VPS33A	0.000196741	14.8773	110.214	0.156117	0.539766
ADCY7	0.000239027	14.5784	19.8607	0.188254	0.649696		PIK3CD	0.000216874	14.8798	50.365	0.156153	0.539766
ETFB	-0.000135866	14.5711	70.0929	0.188545	0.649696		PDRG1	-0.000197292	14.8774	132.349	0.15664	0.540837
C1QB	0.000491347	14.6631	3.26151	0.188605	0.649696		CYCS	-0.000142445	14.8772	116.773	0.156676	0.540837
NEU1	-0.000283632	14.5731	47.2377	0.188626	0.649696		GALNT1	-0.000270436	14.8855	23.228	0.156797	0.540886
RNF11	0.000169754	14.5713	79.0211	0.188739	0.649696		HUWE1	0.000217407	14.8817	34.0705	0.157122	0.541116
MSRB2	0.000204364	14.5712	81.2936	0.188754	0.649696		USP14	-0.000262819	14.879	73.2331	0.15727	0.541116
CCT7	-0.000182939	14.573	46.8498	0.18881	0.649696		RHOT1	0.000219898	14.8788	65.8488	0.157386	0.541116
DDI2	0.000263736	14.5734	47.876	0.188853	0.649696		ITGAM	0.000285391	14.8839	29.554	0.157415	0.541116
SARNP	0.000182944	14.5714	66.45	0.189422	0.651147		WDR83OS	0.000325209	14.8813	44.3177	0.157536	0.541116
PA2G4	-0.000350992	14.576	32.0781	0.189567	0.651147		NDUFB9	-0.000200786	14.8791	62.8402	0.157545	0.541116
LSM12	-0.000243758	14.5727	52.126	0.18987	0.651147		KAT5	0.000155873	14.877	123.024	0.157762	0.541116
HIGD2A	-8.03679e-05	14.5727	40.5563	0.189937	0.651147		ABHD17A	0.000291206	14.8829	32.5655	0.157764	0.541116
UBASH3B	-0.000199032	14.5714	73.8771	0.190017	0.651147		UBE2B	0.000186746	14.8781	73.0429	0.157826	0.541116
TXNDC15	-0.000270035	14.572	68.0616	0.190046	0.651147		HNRNPH1	0.000479317	14.8999	11.853	0.158298	0.542363
KAT5	3.41526e-05	14.5706	73.363	0.190208	0.651201		IFNGR2	0.00037414	14.8949	12.8179	0.158509	0.542363
SKI	-0.000312806	14.5823	15.9928	0.190595	0.651201		NCOR2	0.000302972	14.8897	16.7933	0.158511	0.542363
PRELID1	0.000244315	14.5722	62.8845	0.190673	0.651201		EIF5A	-0.00022265	14.8813	36.9328	0.158659	0.542505
RANBP9	0.000173274	14.5718	55.9805	0.190717	0.651201		LSM1	0.000176699	14.8771	112.513	0.158925	0.543046
PRKACA	0.000294441	14.5776	23.9251	0.190752	0.651201		NDUFS1	-0.000211979	14.8795	57.1393	0.159348	0.543811
CPED1	-0.000251159	14.5799	18.4336	0.190834	0.651201		OAS1	0.000223681	14.8839	25.6084	0.15949	0.543811
B4GALT3	-0.000148946	14.5712	72.9366	0.19151	0.652489		UBQLN2	0.000212476	14.8777	99.1799	0.159501	0.543811
RNF34	0.000197199	14.5723	60.357	0.191521	0.652489		ZNF629	0.000168901	14.8767	144.981	0.159627	0.543811
EIF3F	-0.000272702	14.5795	19.5294	0.191598	0.652489		PHKG2	0.00017136	14.8771	102.328	0.159685	0.543811
A2M	-0.000424098	14.7223	1.97699	0.191792	0.652713		BMS1	0.000188763	14.8769	141.452	0.160222	0.545056
TNRC6C	-0.000193934	14.5706	101.626	0.191946	0.652797		TM9SF1	0.000206503	14.8774	116.181	0.160266	0.545056
NCKAP5L	-0.000186831	14.5711	88.956	0.192228	0.653163		SPSB3	0.000209339	14.8774	107.616	0.160523	0.545562
ACTR3	0.00043469	14.5886	12.7668	0.192312	0.653163		PIP4P1	-0.000268791	14.8803	50.7984	0.160986	0.546666
DTNBP1	0.000160142	14.5707	88.4065	0.192604	0.653291		PPCS	-0.00019962	14.8799	51.5312	0.161232	0.546666
JUND	0.000284627	14.5828	13.9729	0.192733	0.653291		NPAS4	0.000265489	14.8802	55.5208	0.161252	0.546666
ZEB2	-0.000421403	14.589	11.9154	0.192736	0.653291		EPB41L3	0.000199875	14.8811	38.6882	0.161279	0.546666
SUGP2	0.00033616	14.5748	38.8195	0.193028	0.653473		NF1	0.000283728	14.8807	47.8655	0.161482	0.54677
CAMK2G	-0.000172103	14.5738	37.9857	0.193048	0.653473		ZFYVE16	0.000205196	14.878	93.8153	0.161633	0.54677
IST1	0.000360888	14.5841	14.1829	0.193496	0.654295		TET3	0.000194961	14.8788	57.141	0.161659	0.54677
UBE3B	0.000204047	14.5718	59.5442	0.193691	0.654295		ITFG1	0.000182079	14.8773	117.216	0.161792	0.54677
GALM	-0.000191	14.5716	65.5613	0.19384	0.654295		ARHGAP26	-0.000177177	14.8796	48.7958	0.162109	0.54677
FBH1	0.000209316	14.5717	69.577	0.193919	0.654295		REEP4	0.000328389	14.8834	32.811	0.162221	0.54677
PATL1	-0.000201676	14.5714	76.4703	0.19397	0.654295		RNF10	-0.00036195	14.8807	52.1884	0.162298	0.54677
SCAMP2	-0.000403433	14.6001	7.34786	0.194066	0.654295		LAT2	0.000368199	14.8892	19.232	0.162338	0.54677
LTBR	0.000261108	14.5738	44.5569	0.194336	0.65477		RNF220	0.000242702	14.8811	39.5048	0.162424	0.54677
STAG2	0.000322661	14.5841	13.3839	0.194664	0.655055		KPNA6	0.000204437	14.8808	42.8322	0.162439	0.54677
PPT1	-0.000380128	14.5993	6.99715	0.194705	0.655055		MRPL43	0.000175954	14.8771	123.726	0.162532	0.54677
RAPGEF6	0.000206876	14.579	17.2914	0.194809	0.655055		HDAC6	-0.0001497	14.8774	101.889	0.162792	0.54677
BTBD7	-0.000227656	14.5721	59.3867	0.195014	0.655185		ZADH2	-0.000151387	14.8771	121.487	0.162841	0.54677
LINC02381	0.000234385	14.5726	52.3094	0.195243	0.655185		C11orf58	-0.000362795	14.8844	29.5769	0.162886	0.54677
SPARC	-0.000120989	14.5721	51.7409	0.195345	0.655185		AF127936.2	-0.000196503	14.877	126.157	0.16293	0.54677
PHACTR1	0.000204144	14.5736	38.7741	0.195365	0.655185		CCT2	7.86279e-05	14.88	34.3788	0.163485	0.547988
MAML2	-0.00023547	14.5737	40.1674	0.195844	0.656358		MAP2K1	-0.000158329	14.8786	61.7988	0.163509	0.547988
NAPA	0.000285762	14.5756	30.5911	0.196212	0.657153		CDK9	-0.000177335	14.8791	62.2289	0.163746	0.548419
PGK1	-0.00045793	14.5957	9.53319	0.1966	0.658017		ZNRF2	0.000192668	14.8794	51.3942	0.164046	0.548456
SDAD1	0.000113195	14.5713	59.2083	0.197127	0.659347		ABI2	-0.00017095	14.8782	82.944	0.164085	0.548456
DDX42	-0.000202851	14.5737	37.3387	0.19727	0.659391		ATXN10	-0.000212922	14.8795	54.8524	0.164165	0.548456
SH3KBP1	-0.000269737	14.5852	12.1549	0.197564	0.659816		CMKLR1	0.000196404	14.8803	41.7943	0.164663	0.548456
MCM2	0.000163977	14.5709	82.9873	0.197658	0.659816		HAUS1	0.000242832	14.8769	151.235	0.16474	0.548456
ZFAND6	0.000176422	14.5783	17.5605	0.19802	0.660373		IFI44L	-0.000308219	14.882	39.2844	0.164755	0.548456
ACAP2	-0.000275782	14.5749	35.0544	0.198091	0.660373		NFKB1	-0.000165012	14.8773	105.369	0.164773	0.548456
MRPS5	-0.000151264	14.5728	42.5506	0.198216	0.660373		QRICH1	0.000271184	14.8789	65.662	0.164773	0.548456
WIPI2	-0.000175981	14.5747	30.4092	0.198727	0.660647		SIAH1	0.000192201	14.8769	126.417	0.164962	0.548456
NDUFS7	-0.000179187	14.5723	49.3696	0.198736	0.660647		ZNF326	-0.000193181	14.8773	124.407	0.164977	0.548456
MTFR1L	-0.000137647	14.572	56.0224	0.19874	0.660647		RGS19	0.000275095	14.8848	24.3416	0.165059	0.548456
FAM53C	-0.00015179	14.571	72.7307	0.19882	0.660647		SNHG14	0.000319167	14.8799	62.0229	0.16514	0.548456
NUDT16	0.00015617	14.5717	56.1649	0.199307	0.661829		LATS1	-0.00023869	14.8772	136.207	0.165165	0.548456
OCRL	-0.00017407	14.5717	60.0966	0.199604	0.662256		NKAPD1	0.000101302	14.8772	93.1069	0.16571	0.549293
TRIM25	0.000179586	14.5743	30.8711	0.199739	0.662256		KCTD7	0.000342231	14.8784	85.3539	0.165798	0.549293
MPV17	0.000202797	14.5723	54.1115	0.199828	0.662256		S100A4	0.000145497	14.8782	72.4022	0.165869	0.549293
MGA	-0.000190293	14.5719	61.2048	0.200349	0.663227		VPS35L	0.000176939	14.8784	73.0733	0.16601	0.549293
ATN1	0.000184001	14.5716	60.5278	0.200383	0.663227		ELK3	0.000304317	14.8876	18.6487	0.166037	0.549293
ZFYVE16	-0.000265601	14.5715	72.8384	0.200996	0.664468		SARAF	0.00035333	14.89	17.7159	0.166068	0.549293
TBCA	-0.000264691	14.5788	18.6939	0.20102	0.664468		PSMA6	-0.000332454	14.8811	49.7746	0.166215	0.549422
OXR1	0.00013773	14.5714	64.5335	0.201301	0.664671		SLC22A23	0.000172675	14.8784	67.1514	0.166836	0.550119
UBE2G1	0.000199627	14.5726	48.8759	0.201344	0.664671		SELENOH	-0.000259702	14.884	25.9225	0.167051	0.550119
TOB2	-0.000221523	14.5725	51.1371	0.20167	0.665314		DIDO1	0.000178204	14.8769	119.352	0.167086	0.550119
NAA40	-0.000230347	14.5729	47.3066	0.202055	0.665848		MIOS	0.000267823	14.8768	162.066	0.167112	0.550119
S100PBP	-0.000235847	14.5724	58.1712	0.202158	0.665848		CLN5	-0.000153282	14.8784	73.9944	0.167121	0.550119
DCP2	0.000238713	14.577	22.4982	0.202232	0.665848		SMPD4	0.000197538	14.8777	88.5362	0.167176	0.550119
ESF1	-0.000123689	14.5701	113.715	0.202358	0.665848		LUZP1	-0.000217456	14.8778	98.9342	0.167275	0.550119
SNRPC	0.000258663	14.5719	68.0852	0.202774	0.666784		DRAP1	-0.000372124	14.8835	35.5115	0.167295	0.550119
PIK3R1	0.00036402	14.5864	11.816	0.203147	0.667241		PHB	-0.000124736	14.8769	116.842	0.167535	0.550455
VDAC3	-0.000174911	14.5716	61.6704	0.203266	0.667241		VAV1	0.000258328	14.8802	48.808	0.167635	0.550455
CREB3L2	0.000285109	14.5778	22.2322	0.203308	0.667241		PSMD5	0.000183059	14.8767	159.897	0.167959	0.550455
DENND11	-0.000349559	14.5917	9.09917	0.203457	0.667296		SPNS2	-0.000269873	14.8829	31.4433	0.168068	0.550455
FAM89B	0.000181642	14.572	57.0117	0.204012	0.668685		TACC1	0.000338676	14.8925	14.024	0.168114	0.550455
SDHA	-0.000151739	14.5719	51.2156	0.204186	0.66882		ROCK1	-0.000306811	14.8818	40.5067	0.168317	0.550455
HGS	0.000131698	14.5715	56.7672	0.204458	0.669279		DOCK10	0.000288539	14.885	24.1539	0.168332	0.550455
UBN1	-0.000239912	14.5744	34.2418	0.205128	0.670253		EIF4E	0.000199376	14.8805	38.3676	0.168375	0.550455
PDE9A	0.000204065	14.5722	51.3321	0.205131	0.670253		VAPA	0.000388747	14.8868	23.6213	0.16846	0.550455
SORL1	-0.000434823	14.6258	4.15548	0.205152	0.670253		MMGT1	0.000263477	14.8788	73.1574	0.168485	0.550455
PDGFB	-0.000157762	14.572	55.417	0.205339	0.67043		JPX	0.000327831	14.8818	41.844	0.168596	0.550465
IPMK	0.000180885	14.5725	46.662	0.205846	0.671652		VCP	0.000338916	14.8856	23.2254	0.168921	0.551171
VPS37C	0.000141452	14.5727	41.1529	0.206146	0.671974		PGD	-0.00033825	14.8841	30.8106	0.169313	0.552094
KLHL9	-0.000288492	14.5774	22.8952	0.20621	0.671974		NFE2L2	-0.000155546	14.878	74.6613	0.169465	0.552235
RHOG	0.000394257	14.5936	8.62785	0.206814	0.673068		CDK5RAP2	-0.0002146	14.878	90.8797	0.16966	0.552512
SETD2	-0.00017875	14.5732	38.1984	0.206901	0.673068		SOS2	-0.00011869	14.8784	69.5325	0.170052	0.553435
TNFSF10	0.000170652	14.5715	62.3822	0.207029	0.673068		LPXN	0.000358161	14.8811	50.4722	0.170527	0.554547
LMBRD2	-0.000160019	14.5713	63.261	0.207112	0.673068		AMDHD2	-0.000171702	14.8769	128.568	0.170613	0.554547
MRPS7	-0.00019646	14.5719	60.5427	0.20721	0.673068		RASA1	-0.000199451	14.8792	52.9351	0.170975	0.5546
TNK2	-0.000195296	14.5716	65.2144	0.207585	0.673852		NSUN5	0.000163355	14.8777	77.6065	0.171083	0.5546
RPRD2	0.00017338	14.5721	48.9408	0.208021	0.674835		ACTN4	0.000253734	14.8816	35.0574	0.171121	0.5546
AKNA	0.000263107	14.5769	22.0835	0.208373	0.675105		CDK2AP2	0.000199546	14.8784	66.4402	0.171149	0.5546
PTEN	-0.000348441	14.5809	18.0266	0.20851	0.675105		NINJ1	0.000291727	14.8913	12.7339	0.171177	0.5546
EDEM3	-0.00014192	14.5715	62.0242	0.208717	0.675105		CCT5	0.000296559	14.8795	60.4005	0.171553	0.555456
FAM53B	-0.000169476	14.5764	22.684	0.208718	0.675105		DOK3	0.000327304	14.8789	77.1634	0.171661	0.555456
RNASEK	0.000319608	14.5935	7.6126	0.209184	0.675105		DENND10	0.000205604	14.8777	89.781	0.172013	0.556241
NPC1	0.00020962	14.5777	19.0797	0.209187	0.675105		CSTF2T	-0.000165093	14.8776	88.393	0.172556	0.557642
NEK6	-0.000135943	14.572	51.3891	0.209238	0.675105		COL8A2	0.000274492	14.8797	57.035	0.172868	0.558059
UFM1	-0.000138373	14.5727	43.396	0.209293	0.675105		HERC3	-3.6685e-05	14.8772	95.954	0.172925	0.558059
DEGS1	0.000211063	14.573	43.6497	0.209304	0.675105		BCAT1	-0.000334407	14.8865	22.1545	0.173063	0.558059
FFAR4	0.000125665	14.5714	59.2896	0.209537	0.675426		SUPT5H	0.000297842	14.8801	51.3246	0.173245	0.558059
CALHM6	0.000260599	14.5744	34.8341	0.209948	0.675752		CD302	0.000257287	14.883	27.9803	0.173293	0.558059
ATXN7L3	0.000235006	14.5728	45.0433	0.210023	0.675752		NIPSNAP2	0.000263579	14.8791	63.1562	0.173419	0.558059
MED12L	0.00017827	14.5745	27.3961	0.210038	0.675752		RPL14	-0.000365106	14.9085	6.74013	0.173457	0.558059
PRCC	0.000169443	14.5732	38.1127	0.210505	0.675893		CD46	0.000215801	14.8789	64.5112	0.173837	0.558927
NOMO1	-0.00020872	14.5711	78.6164	0.210553	0.675893		KIAA2013	-0.000271573	14.8819	34.949	0.174041	0.559227
RAN	0.000281931	14.5845	11.2814	0.210669	0.675893		CDKN1B	0.000161562	14.8774	97.1615	0.174287	0.559665
RTN3	0.000412301	14.5799	20.8312	0.210711	0.675893		CNOT2	0.000289417	14.881	44.1223	0.174835	0.561068
TMEM131	-0.00015525	14.5721	55.344	0.210749	0.675893		PSMD14	0.00021262	14.8784	77.5413	0.17529	0.562001
DDX1	0.000185502	14.5716	60.6939	0.21113	0.676165		KDELR1	0.000434343	14.8832	35.0812	0.175412	0.562001
STUB1	0.000231905	14.574	32.6575	0.211471	0.676165		BICD2	0.00024503	14.8801	45.7985	0.175487	0.562001
PAFAH1B1	0.000270833	14.5777	22.2462	0.211479	0.676165		UPF2	-0.000137403	14.8771	109.48	0.17557	0.562001
ZBTB44	-0.000142911	14.5729	38.0038	0.211655	0.676165		CHP1	0.000215544	14.8801	44.6878	0.17578	0.562155
CORO1A	0.00036524	14.5877	11.1784	0.211675	0.676165		WASF2	0.000373081	14.9124	5.9774	0.17584	0.562155
MAD2L2	0.000128593	14.5711	63.6625	0.211706	0.676165		STAT6	0.000232206	14.8829	26.8358	0.176427	0.562924
ZNF687	8.38065e-05	14.5711	61.6471	0.211769	0.676165		TIMP1	0.000202706	14.8775	108.962	0.176435	0.562924
CAMK2D	0.00015861	14.5732	36.0375	0.21254	0.677661		ZFYVE21	-0.000184394	14.8782	77.5409	0.176482	0.562924
FKBP8	-0.000167383	14.572	48.5418	0.212688	0.677661		ATRAID	-0.000165767	14.8798	42.35	0.176525	0.562924
GOLGA4	-0.000256441	14.574	37.2054	0.212737	0.677661		NDUFS3	0.000220989	14.8791	55.4192	0.176714	0.56317
PKN2	-0.000252329	14.5736	38.5164	0.212773	0.677661		MED28	0.000235925	14.882	29.5338	0.17704	0.563263
PCMTD1	-0.000226006	14.5731	43.7924	0.213243	0.678501		RBCK1	-0.000154557	14.8775	93.7278	0.177106	0.563263
ADAR	0.000364828	14.5916	9.00243	0.213652	0.678501		POLD4	0.000524227	14.8894	22.9935	0.177152	0.563263
BBX	0.000264828	14.5763	25.279	0.213653	0.678501		TESC	0.000137586	14.8779	68.384	0.177282	0.563263
SETD1B	-0.000102502	14.571	64.163	0.213871	0.678501		TTC14	0.000123451	14.8805	43.036	0.177299	0.563263
PSMD13	-0.000230174	14.5761	24.8858	0.214155	0.678501		SCPEP1	-0.000203268	14.8777	100.333	0.177594	0.563607
IRF9	0.000346001	14.581	17.1123	0.214401	0.678501		NOL4L	-0.00028229	14.8794	61.4944	0.17763	0.563607
VPS13B	-0.00013618	14.5708	77.1647	0.214601	0.678501		IRF2BPL	-0.000123665	14.8786	58.4932	0.178129	0.564838
RIC8A	-0.000118708	14.5712	60.4966	0.214632	0.678501		TCEA1	-0.000268921	14.8804	43.3557	0.178428	0.565431
CCDC28A	-0.000204378	14.5723	49.622	0.21469	0.678501		SYNCRIP	-0.000221165	14.8829	26.144	0.178623	0.565696
MAP2K2	-0.000268318	14.574	38.6803	0.214742	0.678501		PSMD6	0.000166825	14.8772	95.3043	0.178967	0.566431
CHTOP	-0.000193832	14.5731	40.1916	0.214792	0.678501		ILVBL	-0.00018014	14.8775	107.088	0.179421	0.566788
CBX7	-0.000193616	14.5731	40.7529	0.214873	0.678501		INPPL1	0.000174376	14.8806	38.4694	0.179474	0.566788
GMIP	-0.000185693	14.5768	21.6665	0.214911	0.678501		ESRRA	0.00017133	14.8771	102.963	0.179486	0.566788
CNIH1	0.000253877	14.5738	36.32	0.215079	0.678501		ZNF428	0.000121312	14.8771	83.1235	0.179585	0.566788
TLE5	0.000246662	14.5771	22.1199	0.21529	0.678501		ARAF	0.00028987	14.8778	99.1252	0.17964	0.566788
CSDE1	0.000368368	14.6036	5.90717	0.215421	0.678501		EHMT2	0.000149478	14.8772	98.2809	0.179758	0.566807
KCTD12	0.000450105	14.6749	2.57209	0.215446	0.678501		USF3	-0.000200464	14.8786	62.0337	0.17993	0.566893
PHF12	0.000263342	14.5723	55.5161	0.215621	0.678501		SLC44A2	-0.000219908	14.8781	81.2358	0.180096	0.566893
RSF1	-0.000224067	14.5771	21.6781	0.215636	0.678501		UBR4	-0.000170506	14.8771	108.499	0.180121	0.566893
ATMIN	0.000100881	14.5709	61.9891	0.215817	0.678501		TMEM51	-0.000174344	14.8775	99.8861	0.180334	0.567213
RPN2	0.000340725	14.5896	9.5627	0.21585	0.678501		HERC2	-7.69741e-05	14.878	64.0407	0.180635	0.567806
NTRK3	0.000259557	14.5788	18.3532	0.216255	0.678513		WAC-AS1	0.000354055	14.8769	152.847	0.181591	0.570196
RASGEF1C	0.000187652	14.5735	36.888	0.2163	0.678513		RBM8A	0.000206876	14.8825	25.329	0.18162	0.570196
ZKSCAN8	-0.000140309	14.5715	58.3088	0.216411	0.678513		RPL7	0.000455672	14.9377	4.19775	0.182282	0.571108
RNF38	-0.000110839	14.5726	38.1596	0.21642	0.678513		TLR6	0.000296645	14.8816	38.9256	0.182382	0.571108
DDRGK1	-0.000166944	14.5715	61.3105	0.216616	0.678513		CBX6	0.000225387	14.8791	52.6013	0.182388	0.571108
FAM122A	0.000169239	14.5725	45.4097	0.216658	0.678513		ILRUN	0.000168604	14.8806	33.4969	0.182414	0.571108
ARPC1A	0.000186518	14.5712	73.1606	0.217116	0.679528		ADAMTSL2	0.000117992	14.8771	94.4947	0.182475	0.571108
CUL5	0.000251114	14.5726	49.8981	0.21746	0.679997		DCTD	-0.000117879	14.8794	45.7649	0.182762	0.571654
CCAR2	-0.000151057	14.5719	48.285	0.217619	0.679997		SPPL2A	0.000255092	14.8799	52.8714	0.183129	0.572448
MAU2	0.000215779	14.5724	48.2592	0.217677	0.679997		SREK1	0.000213706	14.879	59.662	0.183401	0.572731
TBRG1	0.000277051	14.5733	43.9073	0.217803	0.679997		TNFRSF21	0.000320859	14.8847	24.7565	0.18345	0.572731
NUMA1	0.000381065	14.5824	16.0637	0.217988	0.680156		TRIM44	0.000260651	14.8833	26.2753	0.183559	0.572731
TRPM2	-0.000176251	14.5721	47.1812	0.218699	0.680868		MTMR9	0.00019291	14.8778	70.9005	0.1838	0.573131
ADIPOR2	0.000256442	14.5733	40.8096	0.219041	0.680868		HPS4	0.000168103	14.878	67.2306	0.184196	0.57383
LAT2	-0.000417682	14.5883	11.82	0.219067	0.680868		PCBP1	0.000388363	14.8924	14.3455	0.184355	0.57383
FAM102B	-0.000126615	14.5732	35.689	0.219098	0.680868		CSNK1G2	0.000154	14.8789	57.7589	0.184364	0.57383
YTHDC1	-0.000218641	14.5733	41.4207	0.219244	0.680868		MAN2A1	-0.000241489	14.8801	51.5741	0.184694	0.573953
KHNYN	0.000188153	14.5718	58.7608	0.219255	0.680868		CCT3	0.000212781	14.8803	39.1048	0.184703	0.573953
SSRP1	0.000205801	14.5742	31.6991	0.219337	0.680868		GOLGA8A	0.000193911	14.8777	92.2274	0.184744	0.573953
SFSWAP	0.000109692	14.5709	68.3519	0.21934	0.680868		PLBD2	0.000180307	14.8769	115.698	0.185076	0.574538
TM2D1	-0.000132559	14.5716	59.1571	0.219427	0.680868		XIAP	-0.000312378	14.8891	15.6673	0.185159	0.574538
PCYOX1	-0.000154519	14.5717	53.4638	0.219852	0.681772		CYBA	0.000350925	14.8897	15.9274	0.185375	0.574631
ITGA9	-0.00013634	14.5715	56.7305	0.220192	0.682407		GRIA3	0.000164992	14.8776	97.4922	0.185482	0.574631
TOMM7	-0.000430256	14.6284	3.80642	0.22097	0.6844		CPEB3	0.000235086	14.8789	61.6448	0.18553	0.574631
CUTA	-0.000220911	14.5766	21.4106	0.221699	0.686236		MARK3	0.00020581	14.8793	53.1762	0.185688	0.574708
UBE2K	0.000245897	14.5792	16.8529	0.221915	0.686276		IMP4	0.000336101	14.8769	173.537	0.185781	0.574708
ATG4B	-0.000215358	14.5724	47.2473	0.221983	0.686276		RPS18	-0.000460499	14.9613	3.12544	0.186097	0.575332
SAMD1	0.000406453	14.5739	42.0081	0.222312	0.686462		C7orf50	-0.000202757	14.8789	58.1302	0.186222	0.575369
ENGASE	-0.000182814	14.5732	38.5148	0.222574	0.686462		SF3A1	0.00019537	14.8795	48.7746	0.18634	0.575381
ZNF592	-0.000150768	14.5724	42.8866	0.222681	0.686462		BLMH	-0.000166054	14.8778	78.8375	0.186701	0.575664
CHMP1B	-0.000256164	14.5764	24.3822	0.222686	0.686462		CDC42SE2	0.000212287	14.8803	39.6765	0.186928	0.575664
SLC15A3	-0.000357705	14.5898	9.48916	0.222761	0.686462		UXT	-0.000145913	14.8785	54.5362	0.186955	0.575664
MBD1	0.000134937	14.5712	66.5202	0.222918	0.686462		BCL7C	0.00021231	14.877	115.104	0.187137	0.575664
F11R	-0.00016075	14.5717	54.6218	0.222992	0.686462		EMC8	0.000131441	14.8764	127.24	0.187202	0.575664
SLC39A11	-0.000126246	14.5709	67.1077	0.223378	0.68707		NFATC2	0.00030574	14.882	35.2758	0.187234	0.575664
RPL35	-0.000327276	14.6003	5.73458	0.223516	0.68707		MAT2B	-0.000288079	14.8822	33.2115	0.187286	0.575664
DCTD	0.000234167	14.5745	30.1691	0.223596	0.68707		EML4	0.000212903	14.8827	26.4686	0.187341	0.575664
ATAD1	-0.000142959	14.5709	73.8974	0.223903	0.687333		ATP6V0C	0.000391103	14.9031	8.1339	0.187497	0.575795
EIF3A	0.000278831	14.5776	20.6332	0.224086	0.687333		ACER3	0.000159264	14.8795	43.1686	0.187942	0.576091
AP1S2	-0.000228783	14.5757	26.0252	0.224281	0.687333		SMARCA5	-0.000284319	14.8804	51.1821	0.187969	0.576091
PJA2	-0.000344716	14.5886	9.83099	0.224305	0.687333		ALDH9A1	0.000233614	14.8828	26.8374	0.187997	0.576091
TOMM20	-0.000220462	14.5761	22.3016	0.224481	0.687333		PTPRJ	0.000412961	14.8921	15.6663	0.188049	0.576091
CLIP1	0.000130752	14.5718	50.0915	0.224637	0.687333		ZNF532	0.000226122	14.8773	108.946	0.188359	0.576692
SBNO1	0.000266067	14.5739	36.0877	0.224646	0.687333		ARL2BP	-0.000258701	14.8801	49.4154	0.188479	0.576711
CHD2	-0.000282458	14.5751	31.1619	0.224776	0.687333		ARF3	0.000329677	14.8861	21.0661	0.188594	0.576716
MS4A4A	0.000271696	14.5786	18.3141	0.224903	0.687333		FAM49B	0.000396891	14.9086	6.79175	0.188843	0.577128
HNRNPA1	0.000410723	14.6128	4.78206	0.225314	0.687502		STAT5A	0.000153926	14.879	49.2371	0.189657	0.579266
AP1B1	0.000446823	14.6305	3.80021	0.225391	0.687502		ITPRID2	0.000175004	14.8777	73.7668	0.190301	0.580882
HIF1A	0.000188081	14.5763	20.5762	0.22542	0.687502		UBE2Z	0.000211728	14.8792	56.1119	0.190899	0.582356
THUMPD3	0.000187263	14.5711	63.25	0.225502	0.687502		MDH2	0.000208687	14.884	21.3978	0.191067	0.582519
GGA2	-0.000285008	14.5805	15.7365	0.225755	0.687792		KLHL18	0.000202812	14.8778	84.9962	0.191206	0.582593
NADSYN1	0.000136524	14.5715	53.4778	0.225985	0.687792		OSTC	0.00026113	14.8824	31.2549	0.191491	0.58301
CEP170	-0.00026116	14.5758	25.7373	0.226175	0.687792		NAV3	0.000150228	14.877	109.386	0.191574	0.58301
HNRNPDL	-0.000369337	14.59	9.73306	0.226249	0.687792		GDE1	0.000172824	14.8785	56.5348	0.191829	0.583436
ANP32A	-0.00026952	14.5861	10.2771	0.226276	0.687792		IFITM3	0.000157364	14.8806	35.6075	0.192341	0.584528
MVP	-0.000144696	14.5705	82.9663	0.226445	0.687893		ZNF710	0.000222879	14.8799	43.241	0.192489	0.584528
ELAVL4	0.00010436	14.5717	52.1063	0.226649	0.6881		CIB1	-0.000310235	14.8805	49.1402	0.192586	0.584528
CANX	0.000423758	14.6031	6.38174	0.227201	0.68903		RCSD1	0.000394289	14.8918	14.5566	0.192649	0.584528
TIA1	-0.000154632	14.5727	40.7055	0.227228	0.68903		RAB29	0.000254418	14.8814	31.8224	0.193227	0.58593
RPS6KA1	0.000310522	14.5841	12.6752	0.227764	0.689853		MFSD14C	0.000161597	14.8776	84.5396	0.19337	0.585957
RALGAPB	0.000129361	14.5733	34.6295	0.227771	0.689853		KRAS	-0.000215494	14.881	36.8902	0.193467	0.585957
TUBA1A	0.000215704	14.5744	28.5024	0.228285	0.690689		DGKI	-0.000215867	14.8777	105.325	0.193838	0.586728
MMGT1	-0.000131661	14.5717	52.3668	0.22832	0.690689		SNRNP200	0.000145314	14.8803	35.2152	0.194028	0.586953
UBXN2B	0.000157624	14.5708	76.9042	0.228464	0.690712		IGBP1	-0.000111938	14.8786	51.6078	0.194725	0.588709
SLC66A3	-0.00017539	14.5709	73.3051	0.228815	0.691153		MON2	-0.0001581	14.8769	117.001	0.194892	0.588862
TMCO1	0.000201346	14.5749	26.8262	0.228883	0.691153		SLC39A10	0.000237361	14.8788	59.5184	0.195095	0.588915
AL034397.3	0.000199932	14.5779	17.6648	0.229407	0.691932		AFTPH	0.000177237	14.8785	63.047	0.195291	0.588915
UGP2	-0.000126139	14.5742	28.4614	0.229578	0.691932		GIMAP6	-0.000234668	14.878	91.8044	0.195423	0.588915
KCNJ5	-0.000125003	14.5705	78.8427	0.229706	0.691932		EIF1B	-0.000137891	14.8781	60.36	0.195432	0.588915
TMEM147	-0.000242485	14.5763	24.0077	0.229774	0.691932		LMAN2	0.000325085	14.8823	32.604	0.195606	0.588915
FAM76B	0.000169281	14.5709	72.3557	0.229875	0.691932		ARHGAP18	0.0002277	14.8783	63.9058	0.195636	0.588915
CELF1	-0.000375795	14.5965	7.41884	0.229969	0.691932		CD47	-0.000206149	14.8793	49.5918	0.195723	0.588915
MORF4L1	0.000421862	14.6062	5.65736	0.230232	0.691932		MAP3K11	8.87862e-05	14.8773	68.2548	0.196047	0.589266
C6orf62	0.000483717	14.6157	5.18508	0.230375	0.691932		SYT6	0.000201855	14.8809	33.1204	0.196073	0.589266
RASAL2	-0.000218042	14.5744	29.7562	0.230558	0.691932		RTKN	-4.12087e-05	14.8778	68.6457	0.196314	0.589642
SARAF	0.00039492	14.5909	9.30069	0.23059	0.691932		SRP14	-0.000360719	14.8938	12.0385	0.196504	0.589772
NCOA5	0.000201903	14.5733	36.8963	0.230715	0.691932		SAFB2	0.000237733	14.8786	66.7655	0.196685	0.589772
AFG3L2	-0.000203653	14.5722	50.2688	0.230781	0.691932		LARP7	-0.000202778	14.8789	57.6028	0.196707	0.589772
NDUFB11	0.000223967	14.5722	49.9824	0.231209	0.692805		FBXL16	0.000530977	14.9027	11.44	0.197043	0.59043
DCAF6	0.000177858	14.5714	62.3169	0.231446	0.693106		NDUFAB1	0.000319067	14.8792	64.7645	0.197756	0.592217
TADA3	0.000228884	14.5755	26.2648	0.231642	0.693282		PAK1	0.000233286	14.878	81.3847	0.198071	0.592369
GALNT10	0.000132164	14.5724	40.6223	0.231944	0.693776		AC005670.3	0.000130484	14.8785	48.0479	0.198105	0.592369
PAPOLA	-0.000305225	14.5821	13.5473	0.232326	0.694087		SH3GLB2	0.00017553	14.8772	112.989	0.19833	0.592369
SNF8	-0.000102341	14.5715	51.2962	0.232353	0.694087		WLS	0.000197844	14.8795	43.8918	0.198349	0.592369
ERGIC1	-0.000174304	14.5738	31.7391	0.232459	0.694087		TRAFD1	0.000102333	14.8773	104.399	0.19849	0.592369
ZNF770	0.000191302	14.574	31.6713	0.232868	0.694631		H3F3B	0.000450775	14.9177	5.31163	0.198509	0.592369
GNPDA1	-0.000263583	14.5845	11.1489	0.232915	0.694631		NUDT16	-0.000106781	14.878	58.362	0.198708	0.592613
SEPHS2	-0.000278872	14.5736	37.1583	0.233321	0.69512		TMC8	0.000362287	14.8803	51.3789	0.199449	0.594474
ATR	-0.000184185	14.5712	64.0589	0.2334	0.69512		FAM149A	0.000129263	14.8778	71.2364	0.199636	0.59468
JOSD1	0.00017015	14.5715	57.2415	0.233491	0.69512		SDC3	0.000140044	14.8777	71.0377	0.199811	0.594852
PCGF3	-8.88564e-05	14.5722	40.8722	0.234281	0.696316		PPM1B	0.000261488	14.879	59.8127	0.199995	0.595048
PRAM1	-0.000140301	14.5713	56.9382	0.234524	0.696316		AKAP13	0.000385081	14.8861	22.4881	0.200112	0.595048
KDELR1	0.000265685	14.5795	15.5944	0.234905	0.696316		RHOC	-0.000149332	14.8773	96.7955	0.200403	0.595513
MINK1	-0.000219543	14.5759	22.3594	0.235025	0.696316		NELFB	0.000189238	14.8776	92.3588	0.200504	0.595513
SNRPN	0.000239372	14.5719	55.3215	0.235151	0.696316		CACNB4	0.00039317	14.8888	17.9288	0.200706	0.595766
SLC12A9	0.000201462	14.5729	39.5556	0.235429	0.696316		RNF146	-0.000181885	14.8777	81.6171	0.200831	0.595786
KLHL12	0.000161573	14.5711	68.7076	0.235572	0.696316		NASP	0.0002662	14.8799	47.2415	0.200976	0.595868
NOL11	0.000458822	14.572	70.0616	0.235665	0.696316		SLC11A2	0.000285286	14.8805	39.8923	0.201204	0.595881
PHIP	0.000245039	14.5775	19.6926	0.23575	0.696316		SMARCA2	0.000198883	14.882	26.4944	0.201374	0.595881
BMI1	0.00027644	14.575	28.6115	0.23576	0.696316		ANAPC7	-0.000209234	14.8779	78.622	0.201544	0.595881
CAST	-0.000281188	14.5792	17.393	0.235866	0.696316		ZMPSTE24	-0.000195387	14.8785	56.9995	0.201555	0.595881
VKORC1	0.000239316	14.5762	23.8177	0.235931	0.696316		MAEA	0.000176634	14.8781	58.8484	0.201569	0.595881
DUSP7	-0.00025298	14.5733	37.9124	0.235946	0.696316		MT-ATP8	0.000259598	14.8817	31.5005	0.201732	0.596015
ASPH	-0.000141352	14.5705	83.1396	0.236107	0.696316		MMP2	0.000291026	14.8886	14.4955	0.202221	0.59682
NFYB	-0.000111352	14.571	57.1181	0.236144	0.696316		QDPR	-9.66613e-05	14.8776	70.4529	0.20224	0.59682
EXOC1	-9.81727e-05	14.5722	38.4522	0.236367	0.696316		GPI	0.000134393	14.8786	51.2831	0.202488	0.596884
TIAL1	-0.000263053	14.5745	31.9293	0.23638	0.696316		FOXJ2	-0.000225663	14.8779	83.6953	0.202497	0.596884
PDIA3	0.000365503	14.5925	8.10548	0.236442	0.696316		SORBS3	0.000133153	14.8772	77.9981	0.202739	0.597249
USP16	0.000114456	14.5706	68.2432	0.236602	0.696316		IFI35	-0.000130746	14.8766	124.81	0.202893	0.597354
PPP4R3A	-0.000231506	14.5742	32.0913	0.236643	0.696316		HNRNPR	0.000133788	14.8834	20.5306	0.20305	0.59745
SEC24C	-0.000163025	14.572	49.2573	0.237521	0.698493		RGS10	-0.000547052	14.9289	5.5711	0.20327	0.59745
GTF2H5	0.000255032	14.5748	29.5222	0.238322	0.700443		SIGLEC8	0.000349985	14.8887	16.5893	0.203279	0.59745
PNN	8.71495e-05	14.5743	21.9167	0.238951	0.701885		SP3	0.000210899	14.8789	57.6247	0.20365	0.597478
ANP32B	-0.000333507	14.5906	8.32748	0.239102	0.701919		ACTR1A	0.000203822	14.8786	61.2987	0.203674	0.597478
POLB	-0.000170903	14.5724	43.5516	0.239809	0.703195		ATP6AP2	0.000351641	14.8909	13.4493	0.203712	0.597478
TBC1D10B	0.000139831	14.5719	50.8155	0.23992	0.703195		TLK2	0.000170996	14.877	113.357	0.203761	0.597478
SRSF5	0.000399628	14.5869	11.5125	0.239953	0.703195		GNAS	-0.000474238	14.9189	5.76433	0.204185	0.598324
NUDT1	0.000176188	14.5711	63.4669	0.240256	0.703677		ARFIP1	0.000120285	14.8794	39.208	0.204342	0.598324
MORC3	-0.00018484	14.5731	36.2503	0.240407	0.703711		MIF4GD	0.000164755	14.8769	105.014	0.204404	0.598324
ZC3H7A	-0.00019022	14.5726	41.6749	0.240666	0.703952		LDHB	0.000274358	14.8864	17.6346	0.204644	0.598477
CCDC88B	0.000227862	14.5762	21.1807	0.241054	0.703952		RMND5A	0.000197476	14.8786	60.7037	0.204719	0.598477
OGA	-0.000244792	14.5766	21.7736	0.241088	0.703952		USP34	0.000159066	14.8802	37.0214	0.204829	0.598477
WDFY2	0.000243541	14.5739	34.7919	0.241181	0.703952		PACS1	0.000177974	14.8786	53.7536	0.205013	0.598477
GAA	0.000193774	14.5778	16.9278	0.241184	0.703952		ERLIN2	-9.58877e-05	14.877	97.9261	0.205047	0.598477
PSMC5	0.000190499	14.5757	22.6488	0.241436	0.704282		PIK3IP1	0.000198727	14.8776	88.6539	0.205986	0.600872
IVNS1ABP	-0.000205861	14.575	25.1329	0.241882	0.704866		TBC1D16	0.000158763	14.8793	46.3588	0.206191	0.600927
MRPL27	-9.75801e-05	14.5709	63.2977	0.241915	0.704866		PSME4	-0.00026391	14.8796	51.132	0.206242	0.600927
FAM135A	-0.000112201	14.5724	37.4247	0.242057	0.704875		UBC	0.000349019	14.926	3.73069	0.206925	0.60257
SETBP1	0.000149005	14.5714	57.7421	0.243462	0.707956		ZNF148	-0.000350646	14.8814	39.0483	0.207085	0.602689
PPP2CA	-0.000171592	14.5791	13.8591	0.243499	0.707956		ADPRH	-0.000203662	14.8787	56.7796	0.207335	0.602847
MOB3A	-0.000130595	14.5705	80.0519	0.243812	0.707956		SUCLG1	0.000186059	14.8784	56.3892	0.207377	0.602847
WAC-AS1	0.000129182	14.5708	61.4232	0.244149	0.707956		FGD4	-0.000115187	14.879	38.7184	0.207591	0.603123
TRIM21	-0.000180281	14.573	34.3664	0.244175	0.707956		FBXL20	0.000159814	14.8773	87.112	0.208218	0.604597
PRRG4	0.000222493	14.5741	30.6187	0.244343	0.707956		ZNFX1	-0.000216874	14.8783	66.4254	0.208372	0.604683
GPR137B	-0.000244404	14.5764	22.7156	0.244668	0.707956		LSG1	-0.000111785	14.8767	117.319	0.208497	0.604683
RSU1	-0.000179464	14.5717	53.8408	0.244699	0.707956		ZNF766	-0.000142227	14.8771	94.0307	0.208606	0.604683
ATP13A3	-0.000205858	14.5734	36.1748	0.244789	0.707956		ATRX	-0.000320695	14.8893	15.4032	0.208788	0.604865
SRGAP2B	-0.000215233	14.5728	37.4822	0.245052	0.707956		NF2	0.000219018	14.8785	59.7872	0.209511	0.606613
CBX4	0.000185524	14.5714	56.3267	0.245348	0.707956		CCDC88B	0.000274127	14.8816	34.6293	0.20974	0.606928
CMIP	0.000383848	14.6014	5.86224	0.245497	0.707956		COX4I1	0.000259955	14.8959	7.89773	0.209878	0.606979
ABL1	-0.000185648	14.5741	29.567	0.245576	0.707956		NDUFS7	0.000156067	14.8773	83.0335	0.210001	0.60699
RBM27	0.00020411	14.572	51.4926	0.24573	0.707956		BANF1	-0.000226383	14.885	19.6476	0.210173	0.607139
RIF1	7.82452e-05	14.5734	25.8902	0.245923	0.707956		TRPM2	0.000227682	14.8778	86.96	0.210724	0.608386
GDI1	0.000224656	14.5763	21.2822	0.24595	0.707956		PIGC	0.000141196	14.8773	79.9808	0.211239	0.609523
RPS13	-0.000454282	14.6451	3.14021	0.246051	0.707956		CDK12	0.000167876	14.8793	43.1548	0.211679	0.610253
EIF2AK2	-0.000268798	14.5813	13.5298	0.246073	0.707956		SFXN2	-0.000206935	14.8794	50.2542	0.211784	0.610253
BSDC1	0.000160436	14.5726	37.2808	0.246101	0.707956		PLIN2	-0.000183001	14.8778	72.4984	0.211853	0.610253
RAE1	-1.55693e-05	14.5732	24.6134	0.246132	0.707956		PITPNA	0.000129315	14.8806	32.5736	0.212066	0.610427
EBLN3P	0.000272451	14.5738	36.6385	0.246507	0.707956		HCK	0.000404874	14.8887	17.8626	0.212155	0.610427
TIMMDC1	0.000120967	14.5722	34.7544	0.246571	0.707956		SAMD8	0.000126555	14.877	88.1515	0.212542	0.611019
PTAR1	-0.000141806	14.5725	38.3671	0.24682	0.707956		NANS	-9.74251e-05	14.8784	62.5112	0.212602	0.611019
DLST	0.000184001	14.5712	59.3396	0.246857	0.707956		CD2BP2	0.0002634	14.8774	109.293	0.212784	0.611195
TGFBRAP1	-0.000145432	14.5707	69.8313	0.246863	0.707956		TTC19	-0.000163051	14.8778	75.1826	0.213123	0.611821
CD99	0.00028962	14.5817	13.19	0.246881	0.707956		KLHDC3	-0.000231711	14.8795	46.4828	0.214047	0.613899
RAB2A	-0.00022423	14.5809	12.6616	0.24692	0.707956		SLC2A5	0.000210281	14.8777	77.7818	0.214204	0.613899
RSPRY1	-0.00016774	14.5714	58.588	0.24703	0.707956		IARS2	0.000130303	14.8775	83.2865	0.214227	0.613899
ZC3H6	-0.000126214	14.5718	46.6118	0.247428	0.708696		PRELID1	-0.000166933	14.878	68.7336	0.214388	0.613899
PBX2	0.000153081	14.5728	32.0277	0.24776	0.709247		METTL17	0.000157796	14.8774	76.8567	0.214508	0.613899
CHERP	-0.000203099	14.5713	61.7006	0.24818	0.710046		SH3KBP1	0.000303196	14.8883	15.3371	0.214574	0.613899
NFYC	-0.00019091	14.5729	37.1808	0.249077	0.71197		MFSD10	0.000262132	14.8771	117.949	0.215026	0.614846
MILR1	0.000141764	14.5748	22.8083	0.249133	0.71197		USP47	0.000151734	14.8792	44.1428	0.215316	0.615183
ARIH2	0.000157824	14.5733	27.5696	0.250081	0.714163		NXF1	0.000211327	14.8782	71.5865	0.215456	0.615183
EIF4B	-0.000404514	14.5995	6.37808	0.250183	0.714163		PPM1F	0.000132268	14.8769	90.069	0.215558	0.615183
MKNK1	0.000441626	14.609	5.32948	0.250714	0.714981		C4orf3	-0.000273437	14.8826	28.5458	0.21563	0.615183
SMARCB1	-0.000232187	14.573	40.3194	0.250752	0.714981		NDUFA9	0.000118915	14.8768	101.29	0.216213	0.615558
CASP1	0.000253156	14.5835	10.4895	0.251177	0.715529		CCDC92	0.000106746	14.8772	74.0726	0.21627	0.615558
SUZ12	0.000122129	14.5714	48.6805	0.251226	0.715529		ACY3	0.000275763	14.8787	59.2714	0.216354	0.615558
ETS2	-0.000165528	14.5761	19.637	0.252637	0.717595		SLC25A5	-0.000317011	14.886	19.5983	0.21651	0.615558
ACADVL	-0.000180353	14.576	20.1963	0.252645	0.717595		DLST	0.000138413	14.8769	90.1635	0.216772	0.615558
NUDT3	0.000391309	14.6115	4.40934	0.25285	0.717595		CRTAP	0.000342257	14.8854	20.8957	0.216867	0.615558
DCTN3	-9.19693e-05	14.5712	53.0227	0.252888	0.717595		TP53BP1	0.00017453	14.8771	104.499	0.216985	0.615558
SMARCC2	-0.000192722	14.5748	24.5483	0.252928	0.717595		BRI3BP	0.000347307	14.8821	31.3901	0.216994	0.615558
CPT1A	0.000122736	14.5711	55.4112	0.253089	0.717595		STXBP2	-0.000110949	14.878	55.3488	0.216994	0.615558
ST5	-0.000142068	14.5708	67.1887	0.253102	0.717595		C1QBP	0.000136011	14.8804	35.9032	0.217094	0.615558
SIGLEC14	0.000144807	14.5711	60.0791	0.253276	0.717595		ZNF621	0.000220599	14.8773	91.2324	0.217098	0.615558
APPBP2	0.000227333	14.572	48.2244	0.253454	0.717595		LYST	-0.000301877	14.8859	18.2795	0.217274	0.61563
EXPH5	-0.000124612	14.5712	54.2171	0.253649	0.717595		STAU1	0.00018297	14.8812	30.0708	0.217367	0.61563
KCNK6	-0.000189617	14.5727	38.4984	0.253661	0.717595		C5orf15	0.000256655	14.8786	63.7687	0.21766	0.616116
ADAP2	-0.000357299	14.6044	4.98342	0.253793	0.717595		SEC16A	0.000320596	14.8802	47.0543	0.217882	0.616398
SPOPL	-0.00017621	14.5718	50.1615	0.253883	0.717595		AC004687.1	0.000188411	14.8772	95.5913	0.218085	0.616629
UBTF	-0.000326546	14.584	12.0253	0.254003	0.717595		RPS6KA3	-0.000231997	14.8837	20.8862	0.21837	0.616944
HINT3	-0.000114953	14.5719	44.3548	0.254202	0.717595		MTRNR2L12	-0.000406704	14.8884	18.6408	0.218498	0.616944
DOK1	-0.000110838	14.5766	16.1672	0.254299	0.717595		UBP1	0.000161576	14.8797	38.0798	0.218602	0.616944
PLEKHO2	0.000363144	14.5832	13.0483	0.254434	0.717595		UBE2D2	0.000294823	14.884	25.3182	0.218684	0.616944
GORASP2	-0.000183921	14.5729	35.3861	0.254502	0.717595		CHMP1A	0.000169489	14.8789	49.5253	0.219343	0.618459
TWF2	0.000222779	14.5775	17.6313	0.254827	0.717943		NUDT21	-9.0783e-05	14.878	50.4735	0.219495	0.618494
ABCD4	0.000150872	14.5725	38.6018	0.255126	0.717943		PLAGL2	-2.19018e-05	14.8776	66.5742	0.2196	0.618494
PHF14	-0.000183372	14.5721	45.0634	0.25538	0.717943		PCF11	0.000237703	14.88	41.373	0.21976	0.618602
LCP2	-0.000190736	14.5749	25.8065	0.255434	0.717943		TOLLIP	0.000150411	14.8799	34.1714	0.220074	0.618789
KAT2B	-0.000105942	14.5709	56.4269	0.255746	0.717943		SLC1A5	0.000252536	14.8807	36.5557	0.220245	0.618789
2025-03-01	-0.000318726	14.5803	15.7135	0.255856	0.717943		PRKCSH	-0.000149072	14.8805	29.267	0.220264	0.618789
EVI2B	0.000257139	14.575	25.5816	0.255861	0.717943		D2HGDH	0.000120138	14.8765	108.892	0.220315	0.618789
HNRNPD	0.000385023	14.5897	9.46443	0.255881	0.717943		PCM1	0.000337983	14.8813	36.5305	0.220461	0.618854
ATOX1	-0.000221881	14.5747	27.1497	0.255902	0.717943		BLOC1S1	-0.000208415	14.8798	41.4359	0.220594	0.618886
UBALD2	0.000139364	14.5721	38.4581	0.25612	0.718158		SRSF2	0.000343318	14.8846	23.0255	0.220756	0.618998
PTPN2	-0.000135377	14.5714	53.5803	0.256325	0.718334		HINT1	-0.000360609	14.8867	19.483	0.220911	0.619044
ATP5MC2	-0.000382379	14.6126	4.28748	0.256848	0.718541		GNPTAB	0.000209417	14.8794	46.2443	0.221021	0.619044
PKD2	-0.000127328	14.5714	52.5309	0.256956	0.718541		BABAM1	0.000210985	14.8792	51.3141	0.221139	0.619044
FAR1	0.000239749	14.5752	24.1949	0.257145	0.718541		ZRANB2	-0.000249439	14.8836	23.8708	0.221528	0.619635
COPZ1	-0.000201108	14.5754	22.696	0.257445	0.718541		SLC39A11	0.00014364	14.8772	85.4313	0.221595	0.619635
NFKBIA	-0.000178048	14.5805	12.1377	0.257713	0.718541		ADIPOR1	8.8535e-05	14.8779	51.6082	0.221802	0.619693
MYL6	-0.00035746	14.6269	2.98402	0.257798	0.718541		CASP2	-0.000161193	14.8782	59.4272	0.221861	0.619693
KIAA0930	-0.000336427	14.5886	8.60933	0.257804	0.718541		BECN1	-8.53628e-05	14.8827	20.1846	0.222022	0.619802
TMEM168	-6.73945e-05	14.571	50.5325	0.257812	0.718541		NEDD8	-0.000318055	14.8882	15.719	0.222154	0.619828
LRCH1	-0.000151796	14.5729	35.6303	0.257977	0.718541		SELENON	-0.000208148	14.8786	59.8379	0.222854	0.621015
ARID1A	-0.000308258	14.5813	13.593	0.257989	0.718541		CISD3	0.000265067	14.8774	101.476	0.222959	0.621015
GGNBP2	-0.000205306	14.5739	29.7128	0.258037	0.718541		DAP	-0.000219857	14.8827	24.8501	0.223046	0.621015
MTUS1	0.000133713	14.5746	22.7923	0.258101	0.718541		GMEB1	0.000106413	14.8775	62.3089	0.223099	0.621015
SPIN1	-0.000198615	14.5766	18.242	0.258343	0.718687		POLR1D	0.000294653	14.8793	52.051	0.223193	0.621015
ST3GAL5	-0.000138147	14.5712	57.5902	0.258519	0.718687		WWP2	0.00022049	14.8782	65.6169	0.223511	0.621559
PPHLN1	0.000144241	14.5721	42.8024	0.25858	0.718687		TPMT	0.0001015	14.8772	70.0137	0.224145	0.621712
GOT2	-0.000145677	14.5734	29.2049	0.258896	0.71917		MOB3A	0.000197601	14.8769	100.992	0.224185	0.621712
SMIM14	0.000195711	14.5748	25.7412	0.259144	0.719467		FLI1	-0.000239287	14.8803	39.0676	0.224211	0.621712
CCDC50	-0.000334805	14.5863	10.3244	0.259955	0.72079		ODC1	0.00013527	14.8774	70.3187	0.224365	0.621712
RAB12	-0.000299163	14.5844	10.6445	0.259993	0.72079		TMEM170B	-0.000117064	14.8765	128.462	0.224497	0.621712
PAQR8	0.000199583	14.5765	18.7149	0.260311	0.72079		VAMP2	0.000334287	14.8822	32.6959	0.224631	0.621712
PTGES3	-0.000203918	14.5846	8.97372	0.26035	0.72079		NTAN1	-0.00016228	14.8776	77.1856	0.224637	0.621712
ARPC1B	0.000425761	14.6101	4.8152	0.260461	0.72079		DDAH2	0.000359988	14.8804	44.805	0.22465	0.621712
SERPINB6	0.0003362	14.5906	7.81011	0.260475	0.72079		CLN6	-0.000196056	14.8785	56.4773	0.224671	0.621712
PPP3R1	0.000270828	14.5794	14.8846	0.260864	0.721039		RPL11	-0.000488994	14.943	3.80857	0.225181	0.622749
RASA3	-0.000184984	14.5758	20.6297	0.260884	0.721039		GYPC	-0.000279558	14.8896	12.9965	0.225459	0.622749
LIMD2	0.000109631	14.5717	37.9796	0.260992	0.721039		GGCT	0.000298212	14.8795	50.3027	0.225506	0.622749
RPS25	-0.000409754	14.6387	2.94107	0.26143	0.721821		RFFL	0.000285573	14.8829	26.1278	0.225549	0.622749
CDV3	0.000252594	14.5871	8.12122	0.261667	0.721821		HNRNPL	-0.000411461	14.8881	18.3624	0.225875	0.622749
CTNND1	0.00039778	14.5918	8.32898	0.261706	0.721821		AP3M1	0.000130107	14.8771	84.8644	0.22609	0.622749
BRMS1	0.000164221	14.5709	63.5383	0.261866	0.721821		NEMP1	4.28776e-05	14.8772	69.3457	0.22613	0.622749
SBDS	0.000138133	14.5709	61.7315	0.261988	0.721821		ARFGAP2	0.000184324	14.8777	69.6048	0.226207	0.622749
CNP	0.000243845	14.5753	22.8837	0.262797	0.723299		ACSM5	0.000221361	14.8795	44.301	0.226395	0.622749
AP5M1	0.000320828	14.5714	67.683	0.26281	0.723299		SS18L2	-0.000195454	14.8784	60.4659	0.226437	0.622749
CALR	0.000430494	14.6121	4.71102	0.263235	0.723487		DDX50	0.000157107	14.8775	65.5715	0.226512	0.622749
RNF141	0.000276669	14.58	14.261	0.263324	0.723487		CEP63	0.000224284	14.878	71.9477	0.22653	0.622749
SLC25A1	-5.22192e-05	14.5707	59.5115	0.263356	0.723487		SAMD9	-0.000160884	14.8771	97.2523	0.226711	0.622749
CLPX	5.88429e-05	14.5713	42.1596	0.26345	0.723487		TCF12	0.000165289	14.8789	40.9944	0.226915	0.622749
NBL1	0.000297118	14.5808	14.3737	0.26404	0.724346		CD164	0.000286674	14.8867	17.3409	0.226943	0.622749
CHFR	0.000201328	14.5712	59.506	0.264049	0.724346		SRI	0.000250859	14.8797	45.5686	0.227013	0.622749
SGK1	-0.000209323	14.5725	42.2145	0.264772	0.724955		PGGT1B	-0.000169289	14.8779	64.3171	0.227294	0.62296
HSPH1	-0.000179193	14.5745	23.7378	0.264827	0.724955		FLOT1	-0.000140334	14.8804	32.5829	0.227336	0.62296
RPS6KA3	0.000178937	14.5775	15.4179	0.264845	0.724955		CCDC28A	0.000211856	14.8787	54.4003	0.227874	0.623832
ABRACL	-0.000119537	14.5708	61.2268	0.265068	0.724955		MAP7D1	0.000132826	14.8791	39.9905	0.227901	0.623832
RAB4A	-0.000173889	14.5735	28.3541	0.265097	0.724955		PDCL	-0.000118445	14.8768	100.774	0.228228	0.623863
RNPEPL1	0.00018615	14.5749	21.9399	0.26513	0.724955		SPATS2L	0.000435171	14.8935	13.2265	0.228332	0.623863
ARID1B	-0.000217103	14.5754	22.9693	0.265475	0.724993		SERPINB1	-0.000256353	14.8825	25.9329	0.228453	0.623863
TFCP2L1	9.97831e-05	14.5709	60.1701	0.265493	0.724993		FUBP1	-0.000224247	14.8793	47.0622	0.228464	0.623863
VEZF1	0.000349095	14.5779	20.6368	0.265585	0.724993		SGPP1	0.000136127	14.8775	64.354	0.228528	0.623863
MPDU1	0.000159345	14.5727	33.8191	0.265807	0.724993		CD74	0.000533767	14.912	7.16542	0.228761	0.624164
IL6ST	-0.000231599	14.5941	5.41378	0.266062	0.724993		ANKRD44	0.000249471	14.8861	15.8002	0.228956	0.624241
ADRM1	-0.000155836	14.5711	54.7649	0.266115	0.724993		SPINT2	0.000200665	14.8791	46.185	0.229036	0.624241
PSMA1	-0.000202053	14.5736	29.8267	0.266677	0.724993		MAP3K5	0.000254934	14.8864	16.8293	0.229333	0.624715
ILF2	-0.000168287	14.5752	21.4693	0.266832	0.724993		CYREN	0.000189014	14.877	102.713	0.229744	0.625497
USF2	0.000400929	14.6032	5.42117	0.267018	0.724993		PABPN1	0.000398076	14.8896	16.1819	0.229966	0.625766
TAPBP	0.000350434	14.5831	12.2523	0.267092	0.724993		TAGAP	0.000299114	14.8828	24.5676	0.23028	0.625831
THRAP3	-0.000232625	14.577	18.6472	0.267264	0.724993		ARHGDIA	0.000150141	14.8795	33.2314	0.230288	0.625831
IGBP1	-0.00011848	14.573	29.8036	0.267756	0.724993		PRKD3	0.000179048	14.8782	57.9873	0.230392	0.625831
PCNP	-0.000276157	14.5755	24.2039	0.267967	0.724993		IGIP	0.000128634	14.8772	76.5695	0.230485	0.625831
OSBP	-0.000151673	14.5716	47.1201	0.268187	0.724993		RRAGC	0.000235102	14.8802	43.0521	0.230755	0.626229
ZBTB33	-0.000152184	14.5725	35.6135	0.268304	0.724993		SPCS1	-0.000191007	14.8827	21.3427	0.231377	0.627581
2025-03-06	-0.000203164	14.5776	16.0745	0.268373	0.724993		TMBIM4	0.000395122	14.8813	37.5835	0.231733	0.627774
RMI1	0.000139096	14.5715	50.8826	0.268626	0.724993		MRPL3	0.000116911	14.8775	65.6843	0.231838	0.627774
NFAM1	-0.000204744	14.5726	41.9919	0.268845	0.724993		GPN3	-0.000183759	14.8794	43.1007	0.232018	0.627774
MRPL35	-0.00013659	14.571	56.6396	0.268948	0.724993		AKR7A2	-0.000143223	14.8788	47.1022	0.232234	0.627774
SS18L2	0.000323211	14.5723	49.4653	0.268996	0.724993		PPT1	0.000341586	14.903	6.38472	0.232375	0.627774
EIF5B	-0.000244686	14.5787	14.9705	0.26909	0.724993		WDR70	-0.000124814	14.8767	109.719	0.232393	0.627774
PPIB	-0.000290089	14.5839	10.6487	0.269198	0.724993		ARGLU1	0.000263541	14.8876	13.8717	0.232573	0.627774
ETV6	-0.000223772	14.576	21.2437	0.269218	0.724993		SMIM14	0.000305103	14.881	35.8752	0.232641	0.627774
MSL1	-0.000323487	14.5787	18.1535	0.269244	0.724993		IST1	0.000278108	14.8882	12.894	0.232685	0.627774
IFIT1	0.000185961	14.5732	31.6694	0.26925	0.724993		BMP2K	0.000256011	14.8891	12.6709	0.232688	0.627774
COX17	0.000110778	14.571	47.6721	0.269286	0.724993		ZNF431	-7.9443e-05	14.8777	48.7699	0.233114	0.628588
KHDRBS1	-0.000233538	14.5771	17.8286	0.269362	0.724993		FAM122B	0.000107324	14.8773	88.5564	0.233606	0.629195
GRWD1	0.000127565	14.5714	50.1798	0.269365	0.724993		S100A13	-0.000109684	14.8781	54.7363	0.233698	0.629195
ATP5PF	-0.000211421	14.5784	14.2225	0.269741	0.724993		WWP1	0.00012834	14.8781	50.3048	0.233712	0.629195
BUD23	0.000167942	14.5713	53.0843	0.269791	0.724993		TMEM192	-5.4564e-05	14.8804	30.3456	0.233949	0.629499
IQGAP1	-0.000152582	14.5722	39.5241	0.269856	0.724993		OXR1	-9.55563e-05	14.8783	49.7249	0.234099	0.629569
LSM4	-0.000135717	14.5744	22.6752	0.269896	0.724993		TADA3	0.000109045	14.8816	19.8014	0.234678	0.63079
GID8	0.000277114	14.5747	26.8357	0.269933	0.724993		SART3	-0.000204113	14.8786	57.9827	0.234848	0.630912
CD84	-0.000422743	14.5961	7.20454	0.270011	0.724993		EXOSC6	0.00014485	14.8791	38.1717	0.235296	0.631468
GMFB	-0.000180826	14.5721	41.2261	0.270524	0.725689		ARL6IP5	0.000280914	14.8864	17.3558	0.235304	0.631468
LPCAT1	-0.000142669	14.5722	38.7193	0.270557	0.725689		GPR108	0.000139596	14.8766	106.043	0.235742	0.632251
NUMB	0.000175054	14.5753	20.226	0.270853	0.725793		NOL11	0.000214135	14.8769	103.639	0.235872	0.632251
VIPAS39	0.000122536	14.571	56.5775	0.270883	0.725793		PI4KA	0.000173885	14.877	88.7709	0.23597	0.632251
CREBBP	0.00022179	14.5752	22.1186	0.271167	0.726171		ADA2	0.000347715	14.8846	22.0651	0.236456	0.633217
SELENOP	-0.00031383	14.5814	13.4067	0.273239	0.731112		TMEM170A	-0.000224448	14.8812	30.3917	0.2375	0.635355
EVL	-0.000377643	14.5953	6.7254	0.273449	0.731112		XPR1	-0.000125399	14.8772	77.6491	0.237505	0.635355
VASH1	-0.000353445	14.589	8.64202	0.273569	0.731112		PTDSS1	0.000279723	14.8808	32.1442	0.237862	0.635973
TOR3A	0.000104026	14.571	49.9155	0.273665	0.731112		EEF1D	-0.000450028	14.9121	6.03543	0.238209	0.636538
SPECC1L	-0.000104092	14.5717	39.7658	0.273734	0.731112		SPN	-0.000139534	14.8789	44.2904	0.238642	0.636538
EIF3L	0.000167219	14.5719	41.5813	0.274382	0.731814		API5	0.000193758	14.8807	30.689	0.238738	0.636538
SPART	-0.000132507	14.5709	56.2145	0.274413	0.731814		TMPO	0.000271413	14.883	25.9068	0.238893	0.636538
ZDHHC9	-0.000148688	14.5715	49.3923	0.274518	0.731814		PSMD12	-0.000187054	14.8789	47.7673	0.238941	0.636538
NFE2L1	-0.000229838	14.5762	19.0412	0.274575	0.731814		CYSLTR1	0.000144409	14.8767	107.526	0.238985	0.636538
USP14	-0.000123559	14.5739	22.901	0.274809	0.732054		BAIAP2-DT	0.000184216	14.8774	88.1511	0.239039	0.636538
RRP7A	0.00017854	14.5726	34.3827	0.275532	0.733312		MEIS2	0.000184045	14.8782	66.6129	0.239079	0.636538
SLC39A1	0.000217707	14.5738	28.8756	0.275683	0.733312		RANGRF	0.000102418	14.8776	63.0155	0.239215	0.636566
UPF3A	-0.000148665	14.5724	35.0772	0.275945	0.733312		DHX15	0.000162805	14.8777	65.768	0.239589	0.637081
BMT2	-0.000138354	14.5712	50.7831	0.276048	0.733312		GNPAT	-0.000130739	14.877	85.1369	0.23966	0.637081
RNF19B	0.000204652	14.5739	28.921	0.27616	0.733312		TEX261	0.000226624	14.8779	67.863	0.239899	0.63738
CKAP5	0.00014806	14.573	30.0164	0.276226	0.733312		TNRC6A	-0.000173816	14.879	42.765	0.240107	0.637396
IPO5	0.000126952	14.5726	31.9999	0.276295	0.733312		NCOA6	0.000175555	14.8771	101.335	0.240206	0.637396
CAPZA1	-0.0003109	14.6013	4.68656	0.276798	0.734263		LYRM7	0.000140681	14.877	89.2165	0.240282	0.637396
NCSTN	-0.00020977	14.573	34.7089	0.27731	0.734959		MLH1	0.000131301	14.8771	74.6946	0.240935	0.638793
WIPI1	-0.000116012	14.5709	52.5728	0.277351	0.734959		PANK3	0.000176093	14.8803	30.3988	0.241523	0.639748
TLK1	0.000105855	14.571	56.1958	0.278035	0.736013		MPRIP	0.000122429	14.8775	60.6104	0.241548	0.639748
SPOUT1	0.000106972	14.5708	57.8114	0.27804	0.736013		CASP10	0.000118958	14.8772	72.4361	0.241688	0.639784
NAPRT	-0.000108283	14.5711	49.4928	0.278407	0.736424		TWF2	0.000263331	14.8839	19.4196	0.241862	0.63991
EIF1B	0.000231835	14.5725	38.0794	0.278486	0.736424		CHORDC1	0.000155613	14.8769	95.4386	0.242021	0.639996
SPECC1	0.00026751	14.5752	23.9002	0.279122	0.737722		DENR	-0.000220856	14.8807	32.8144	0.242149	0.640001
AHSA1	0.000179655	14.5758	19.0727	0.279495	0.73802		IKZF1	0.000330391	14.888	14.7437	0.242364	0.640235
IFRD1	0.000135849	14.5705	67.4553	0.279558	0.73802		TAF1	0.000162465	14.8779	61.1458	0.243464	0.642805
PRKX	-0.000206367	14.5801	12.3083	0.279672	0.73802		RAB2B	0.00020025	14.8775	79.5456	0.243658	0.642983
TALDO1	-0.000248672	14.5763	19.9624	0.280926	0.740025		CWC15	-0.000110836	14.8793	33.4876	0.243916	0.643033
FGFR1OP2	0.000259982	14.5737	29.4419	0.280961	0.740025		VMA21	-0.000250046	14.8844	20.3439	0.243931	0.643033
ELOA	-0.000136343	14.5706	62.8848	0.281144	0.740025		GALNT2	0.00025724	14.8824	24.3868	0.244403	0.643426
ERC1	-0.000116885	14.5709	56.0597	0.281149	0.740025		LSM2	0.000184422	14.8786	45.9226	0.244404	0.643426
LTO1	-0.000153773	14.5711	52.6014	0.281272	0.740025		MILR1	0.000161096	14.8802	28.6139	0.244461	0.643426
PCNA	0.000151688	14.5715	44.4522	0.281309	0.740025		EMC4	0.00017171	14.8789	42.75	0.24462	0.643509
LPL	-9.78648e-05	14.5761	14.9356	0.282849	0.743349		THRA	0.000243348	14.8828	23.8465	0.244875	0.643651
YKT6	-0.000183249	14.572	46.1444	0.282902	0.743349		MCM6	0.000180843	14.8774	82.7688	0.24512	0.643651
PLA2G15	-0.000257904	14.5786	14.5495	0.283013	0.743349		HSPA4	0.000199246	14.8797	35.0312	0.245223	0.643651
COX7A2	0.000209516	14.5838	8.19944	0.283387	0.74368		ANAPC16	-0.000208541	14.88	34.2999	0.245404	0.643651
UHRF1BP1L	-0.000166812	14.5712	55.3366	0.283433	0.74368		SELENBP1	0.000217432	14.8782	58.6578	0.245456	0.643651
WDR82	0.000254976	14.5808	11.2535	0.283603	0.743741		TRIB1	0.00017305	14.8784	54.2504	0.245815	0.643651
IGFLR1	0.000135874	14.5718	40.0394	0.28378	0.74382		IRF8	-0.000317778	14.8909	11.706	0.245899	0.643651
CKS1B	0.000151169	14.5715	46.9824	0.284064	0.74418		RRBP1	0.000167482	14.8786	49.0127	0.245995	0.643651
GATAD2B	-0.000215552	14.5745	24.8164	0.284671	0.744745		SETD5	-0.000231725	14.8809	33.9724	0.246074	0.643651
SLC25A36	-0.00015083	14.5721	38.8783	0.285358	0.744745		CAMK1D	0.000223071	14.8813	25.7093	0.246098	0.643651
PPM1B	0.000183437	14.5728	35.4225	0.285476	0.744745		LDHA	-0.000308321	14.8848	19.3925	0.246192	0.643651
CEBPZOS	-0.000117325	14.5709	54.4912	0.285636	0.744745		IFI16	-0.000362037	14.8974	8.8875	0.246246	0.643651
MEMO1	-0.000158695	14.5719	41.2149	0.286195	0.744745		VPS18	0.000214365	14.8797	38.0563	0.246326	0.643651
URI1	-0.000128284	14.571	53.2551	0.286257	0.744745		GLG1	0.000296728	14.8841	21.0142	0.246598	0.643863
SSBP3	-0.000221125	14.5829	9.54272	0.286261	0.744745		SNX4	-5.0077e-05	14.8775	63.9214	0.24672	0.643863
ATP6V1B2	-0.000383237	14.6073	4.43081	0.286356	0.744745		TLR10	0.000297547	14.8868	16.5372	0.246873	0.643863
SEC62	-0.00030851	14.5789	16.0634	0.286452	0.744745		NDUFA11	-0.000257171	14.8848	18.6159	0.246959	0.643863
PPP1R7	0.00016738	14.5719	40.8123	0.286529	0.744745		RPS9	-0.000465472	14.9319	3.97447	0.247258	0.643863
AUP1	-0.000218389	14.5771	17.0153	0.286608	0.744745		MS4A7	0.000295104	14.8931	8.85058	0.247265	0.643863
PPP6R3	-0.00017469	14.572	43.5987	0.286624	0.744745		HIPK3	0.000228048	14.883	20.2039	0.247297	0.643863
SAT1	-0.000387445	14.6604	2.08386	0.286862	0.744745		JAK2	0.000295664	14.8799	43.3825	0.247633	0.644294
GPATCH2L	0.000164847	14.5746	20.5537	0.28697	0.744745		PNPO	0.000285673	14.8849	18.3366	0.247754	0.644294
TPI1	0.00033379	14.5925	6.59567	0.28707	0.744745		ARL6IP1	0.000333953	14.8947	9.42729	0.247969	0.644294
HPS4	0.000166555	14.5713	50.4911	0.287073	0.744745		RPS7	-0.000414166	14.9267	3.8259	0.248057	0.644294
TM9SF3	-0.000316004	14.5849	10.0133	0.28716	0.744745		TNKS2	0.000118751	14.8798	29.521	0.248099	0.644294
ZIC2	-0.00024218	14.5803	12.3908	0.287362	0.744745		MTRNR2L6	0.00014693	14.8805	27.9515	0.248242	0.644334
UQCR11	-0.000346859	14.5847	10.8523	0.287452	0.744745		CAPRIN1	0.000232547	14.8806	31.0653	0.249926	0.648374
SREBF2	0.000150621	14.572	40.8463	0.287527	0.744745		HAVCR2	0.000273871	14.8854	15.8402	0.250162	0.648653
RHOQ	-0.000199511	14.5855	7.36819	0.287613	0.744745		SLC25A39	0.000261197	14.8817	28.3362	0.250424	0.649001
NCK2	-0.000248148	14.5756	21.5606	0.28766	0.744745		TTC1	-0.000321386	14.8795	51.2017	0.25058	0.649072
SKIL	0.000297273	14.594	5.58184	0.287687	0.744745		PBX1	0.000351614	14.8823	29.1443	0.251022	0.649885
BRD2	0.000333405	14.5807	13.4608	0.287824	0.744745		CCR1	0.000298974	14.8895	11.6729	0.25155	0.650461
NUDT4	-0.000152735	14.5719	41.4778	0.287956	0.744745		RANGAP1	0.000149975	14.8785	43.4391	0.251575	0.650461
LMO2	-0.000211683	14.5777	14.7543	0.28857	0.745791		ZBTB44	-0.000301429	14.8798	45.1368	0.251659	0.650461
PFDN2	0.00020593	14.5726	33.8951	0.288655	0.745791		BUB3	0.000162895	14.879	40.3889	0.251758	0.650461
FYTTD1	0.000202652	14.577	16.1039	0.289314	0.746498		SMARCD2	0.000205587	14.8793	40.7764	0.252085	0.650859
POLR2G	-0.000245148	14.5765	18.0227	0.289497	0.746498		ANXA5	0.000261082	14.887	13.9552	0.252261	0.650859
RPS10	-0.000372418	14.6854	1.69222	0.289526	0.746498		TARS	-0.000135418	14.8769	86.7208	0.252379	0.650859
SEPTIN7	0.000254778	14.5774	16.5122	0.289852	0.746498		PSIP1	0.000167376	14.8784	50.6359	0.252426	0.650859
TMEM19	0.000184821	14.5732	29.5159	0.289956	0.746498		HLA-DMA	-7.49254e-05	14.8768	80.2082	0.25282	0.651148
NAB1	-0.000122973	14.5709	54.0928	0.290081	0.746498		MIF	0.000139283	14.8787	44.4636	0.252909	0.651148
ADH5	-0.000165508	14.5711	55.1484	0.290093	0.746498		PNP	0.000140961	14.8769	79.0435	0.252924	0.651148
HYI	0.000102427	14.5726	29.5324	0.290108	0.746498		ACOT9	0.000356133	14.88	46.4542	0.253464	0.651519
CYHR1	-0.000166516	14.5737	26.3087	0.290261	0.746512		PLTP	7.87536e-05	14.879	37.599	0.253512	0.651519
MZT2B	0.000151417	14.5733	26.4764	0.290541	0.746853		IFI44	-0.000141035	14.8777	61.695	0.253573	0.651519
TYK2	-0.000226074	14.5763	18.4637	0.29103	0.747304		NARS	-0.000247741	14.8802	37.4532	0.253583	0.651519
RXRB	-0.000160793	14.5716	46.3104	0.291158	0.747304		AATF	6.90406e-05	14.8774	50.7195	0.253923	0.652063
GTF3C2	0.000145574	14.5719	40.1966	0.291159	0.747304		UBA1	0.000236792	14.8851	16.3066	0.254159	0.652338
FOLR2	-0.000325054	14.603	4.52458	0.291469	0.74763		DYRK2	0.000218046	14.8785	50.576	0.254728	0.653229
C5orf15	-0.000230478	14.5742	26.1558	0.291601	0.74763		ERVK3-1	9.04791e-05	14.877	67.1659	0.254765	0.653229
RTCA	-0.000159683	14.5717	42.8205	0.291867	0.74763		CNPY3	-0.000321708	14.8882	14.6896	0.255	0.653435
CIRBP	0.000292332	14.6089	3.39913	0.291877	0.74763		TIGAR	0.000180893	14.8782	53.568	0.255103	0.653435
QPRT	0.000231315	14.5774	15.5005	0.292788	0.748549		CCNK	0.0002118	14.8786	54.5709	0.25527	0.653534
M6PR	-0.000256927	14.5867	7.94013	0.292808	0.748549		NAA15	0.000199852	14.8787	52.6628	0.255434	0.653622
EIF6	0.000256481	14.5768	18.3993	0.29282	0.748549		RPS6KA1	0.000415385	14.8883	16.3127	0.255668	0.653891
ZMYM4	0.000150951	14.5728	30.2946	0.292827	0.748549		TMEM165	-9.7305e-05	14.8771	76.0396	0.255825	0.653961
RPS3A	-0.000315478	14.6926	1.31858	0.293171	0.748902		DHRS9	-0.000399176	14.8992	8.6219	0.256161	0.65449
C9orf72	-0.000126734	14.5707	54	0.293531	0.748902		NPM1	-0.000347449	14.9102	4.89974	0.256697	0.65489
MERTK	-0.000349194	14.6007	4.98489	0.293607	0.748902		UBE2E1	0.000211363	14.8856	14.3816	0.256831	0.65489
GNA12	-0.000139945	14.5721	34.2195	0.293727	0.748902		ZC3H18	-8.30188e-05	14.8771	62.0013	0.256978	0.65489
CACUL1	0.000226211	14.5759	18.2914	0.293731	0.748902		PIAS1	-0.000411036	14.8847	25.3673	0.256994	0.65489
TMEM59	-0.000232683	14.581	11.0179	0.293915	0.748902		GPD1L	0.000219397	14.8799	37.3662	0.257118	0.65489
RAPGEF1	-0.000253921	14.5835	9.07012	0.294	0.748902		ATP6V1C1	-0.000236502	14.8813	27.2409	0.257148	0.65489
GARS-DT	-0.000181188	14.5744	24.9412	0.294327	0.749251		C6orf89	-0.000151599	14.8787	41.0092	0.257293	0.65489
DGUOK	0.000268713	14.5744	26.1497	0.294509	0.749251		MAP3K2	-0.000284775	14.8873	14.1313	0.257386	0.65489
HMOX1	0.000278365	14.5881	7.14733	0.294581	0.749251		DICER1	-0.000189087	14.8808	30.2839	0.257481	0.65489
SAFB	-0.000214988	14.5736	28.3783	0.294864	0.74958		HNRNPM	0.00032597	14.8871	15.7575	0.257781	0.655077
USP39	0.000136625	14.5729	25.5572	0.295007	0.74958		EPHB2	0.000134137	14.8766	97.1729	0.257814	0.655077
WDR70	-0.000169	14.5711	55.3291	0.295359	0.749823		CD14	0.000181602	14.8803	30.6001	0.258	0.65522
TPM3	-0.000383833	14.6185	3.41066	0.295398	0.749823		TMOD3	0.00023885	14.8793	41.7592	0.25814	0.655249
AC127502.2	3.03681e-05	14.5713	38.6043	0.295683	0.75017		RNF135	0.000250643	14.8822	25.0866	0.258718	0.65621
CAPNS1	0.000279137	14.5807	12.0334	0.29603	0.750549		ACO2	0.000265302	14.8809	30.665	0.258778	0.65621
JPX	-0.000175629	14.5736	24.5584	0.296173	0.750549		DCAF7	0.000225718	14.8853	14.8247	0.259059	0.656595
[truncated: 3,066 more rows]
