# Supplementary material for: The Alzheimer’s therapeutic Lecanemab attenuates Aβ pathology by inducing an amyloid-clearing program in microglia
Source: Nat Neurosci. 2025 Nov 24;29(1):100–10. doi: 10.1038/s41593-025-02125-8 (PMC12779577; doi:10.1038/s41593-025-02125-8)
Supplement: Supplementary file 11 — Statistical source data. [file 41593_2025_2125_MOESM11_ESM.xlsx]

## Sheet: Figure 2
2c			2d			2f i			2f ii			2f iii			2g i			2g ii			2g iii
IgG1	Lec	LecLALAPG	IgG1	Lec	LecLALAPG	IgG1	Lec	LecLALAPG	IgG1	Lec	LecLALAPG	IgG1	Lec	LecLALAPG	IgG1	Lec	LecLALAPG	IgG1	Lec	LecLALAPG	IgG1	Lec	LecLALAPG
0.728287	0.640377	0.886616	1.37542	1.21069	2.19221	6391.16	5144.45	6097.26	2.59002	2.68551	2.40571	76.176	76.8293	77.4758	1.21279	0.789018	1.0971	0.159221	0.117876	0.122503	2.88942	2.85625	3.53117
1.32744	0.530369	1.42381	1.78044	1.76848	1.98778	7843.61	5255.48	5741.76	3.25223	2.72534	2.69797	114.854	69.1593	88.8045	0.996597	1.12805	0.986017	0.1362	0.166666	0.0988919	2.8159	3.4553	3.87462
1.99268	0.534115	1.09211	0.950448	0.237922	2.57688	8287.6	3894.67	5463.55	3.50933	2.46335	2.41864	108.357	66.4962	76.3942	1.99319	0.9819	0.878335	0.2724	0.122485	0.102073	5,63178233061604*	2.86055	3.52039
0.790241	0.724221	1.64637	1.98401	0.204369	1.82439	8128.33	5114.55	5241.73	3.20803	2.3352	2.16735	93.5118	63.5878	68.0928	0.723272	0.714575	0.819331	0.102268	0.0756732	0.114487	2.58668	2.52785	3.72835
0.541205	0.252817	0.995794	1.58321	0.92708	2.01839	6774.38	6025.74	6007.39	3.15905	3.42403	2.62657	111.866	98.5795	84.8509	1.11616	0.908846	0.988212	0.117068	0.139874	0.0933464	3.55007	2.84264	3.5786
1.28355	0.396523	1.11434	2.68151	1.39647	1.3991	7564.54	4478.47	11076.9	3.53496	3.01959	3.50933	127.962	70.4232	145.071	1.22984	1.20214	1.0435	0.177018	0.152717	0.182148	3.53196	3.31283	2.98869
0.668185	0.71331	0.702067	1.0785	0.642447	1.94399	7810.94	5195.91	9644.52	2.25353	2.49087	2.86369	111.774	90.5328	92.6289	0.9808	0.773407	1.0512	0.0874491	0.112452	0.197636	2.8072	1.86553	3.5425
0.529484	0.535896	1.32755	1.35705	1.04312	1.69893	5902.29	4537.1	6052.95	2.7019	2.94107	2.42723	84.8509	86.6397	73.8077	0.886818	0.762307	0.916975	0.11852	0.0899399	0.128387	3.57025	2.54839	4.31105
0.817527	0.642369	1.21885	2.13376	0.770234	1.99294	6435.73	5042.76	6158.73	2.70582	3.09857	2.76027	96.0491	93.3964	100.992	1.04163	1.08039	0.934304	0.131289	0.182148	0.112452	3.55949	2.80449	3.48067
1.0274	0.722151		1.85617	0.361514		9754.67	6330.5	6455.44	3.4694	3.38962	2.92409	135.757	84.1061	97.8188	1.1842	0.693473	0.890173	0.204973	0.119486	0.0691054	3.1137	2.47427	3.24351
	0.45305			0.315037		7282.74	5135.31	14086.1	3.67969	2.79745	3.32087	125.661	70.8121	120.977	1.82035	0.692167	1.092	0.250287	0.121089	0.113099	3.43539	2.4641	2.57036
	0.408103			0.554188			4850.84			2.976			69.795			0.979744			0.142928			2.52235
							6229.23			3.42922			104.982			0.947362			0.1362			3.03002
							6116.77			3.3888			119.042			1.12479			0.066757			3.06825
2i i			2i ii			2i iii			2j i			2j ii			2j iii
IgG2a	Ab158	Ab158-LALAPG	IgG2a	Ab158	Ab158-LALAPG	IgG2a	Ab158	Ab158-LALAPG	IgG2a	Ab158	Ab158-LALAPG	IgG2a	Ab158	Ab158-LALAPG	IgG2a	Ab158	Ab158-LALAPG
3432.48	956.49	12694,0975597271*	4.45012	3.18097	3.65432	38.258	32.8503	46.1366	0.782142	0.693387	0.789666	0.247493	0.178121	0.247493	2.13301	1.7343	1.98224
3405.16	1095.95	4254.68	4.22674	3.37994	5.17366	37.1652	34.6004	40.8928	0.80892	0.652823	0.796099	0.258965	0.166498	0.212907	1.92898	1.78126	1.70427
4622.66	1083.04	4688.66	4.56068	3.45882	4.26418	37.8593	33.6924	37.7261	0.634544	0.641418	0.76486	0.178121	0.14324	0.166498	1.6863	1.76163	1.89727
4600.85	343.791	4198.32	4.77959	2.85725	5.20903	39.5196	31.2711	39.3037	0.962657	0.565642	0.81318	0.258965	0.235992	0.224462	1.96616	1.52316	1.9178
1342.17	632.112	3539.75	4.74331	3.14087	4.59736	39.2889	31.136	38.5616	0.880496	0.693387	0.80892	0.247493	0.258965	0.212907	1.72346	1.65793	2.06914
4237.5	2557,77717761264*	2735.46	5.55886	3.88576	4.77959	42.8118	35.2531	39.4805	0.640274	0.604484	0.76486	0.270406	0.20133	0.270406	1.62222	1.52249	2.00817
2600.46	858.311	13715,5532938266*	4.99567	4.0382	4.56068	38.8404	35.659	46.4449	0.525944	0.639129	0.672073	0.247493	0.178121	0.270406	1.55647	1.74512	1.88543
3146.11	396.307	3306.5	5.90188	4.30154	6.30507	42.168	35.3624	42.2408	0.575133	0.524727	0.663036	0.304524	0.235992	0.235992	1.85232	1.63589	1.79704
12379,8044152409*	1542.23	3078.48	4.88798	4.85193	5.34981	50,3890102376433*	39.7725	40.4182	0.589279	0.516181	0.636838	0.258965	0.212907	0.258965	1.77936	1.62938	1.92836
2m		2n		2o i		2o ii		2o iii		2p i		2p ii		2p iii
IgG1	Lec	IgG1	Lec	IgG1	Lec	IgG1	Lec	IgG1	Lec	IgG1	Lec	IgG1	Lec	IgG1	Lec
0.253516	0.208026	1.76137	2.93629	5023.14	3461.09	2.17568	1.80281	49.7575	39.6685	1.27145	1.31279	0.168833	0.0699919	3.07011	2.80008
0.230339	0.390042	2.04108	2.83057	6357.6	4446.17	2.26523	2.25784	58.319	48.1436	0.98089	1.2085	0.125862	0.0920897	2.90089	3.14391
0.363763	0.437774	2.57684	3.95552	5005.57	5986.98	2.47367	2.53627	53.7007	53.8113	1.08316	1.14106	0.145206	0.136798	3.35088	2.92708
0.193269	0.154848	1.48288	1.68092	5786.64	4452.05	2.55693	2.03731	57.3108	47.376	1.3941	0.850339	0.145206	0.150476	3.2356	2.70198
0.47457	0.211106	3.68452	1.30937	5311.52	5748.21	2.21324	2.45963	52.1219	60.9357	1.00143	1.0037	0.10143	0.10394	2.67663	3.22946
0.349923	0.31173	1.63407	3.48408	5105.99	5535.09	2.24303	2.63858	74.6291	69.1593	1.31793	1.0139	0.128229	0.0912295	3.09503	2.73212
0.282136	0.509806	3.13725	2.95582	5592.63	4792.45	2.34556	2.01374	55.3301	44.1447	1.13131	0.899393	0.131364	0.119486	3.34404	2.86344
	0.512825		1.98583	7004.11	6003.35	2.35279	2.88121	59.1099	76.3397	1.05655	1.51984	0.150476	0.160109	1,44076177347265*	3.57837
	0.300474		3.44833	6935.49	5479.09	2.67215	2.19826	62.6935	55.6488	1.10295	1.20108	0.169553	0.132924	3.231	3.60003
				6811.1	5201	2.41723	1.37556	61.5908	62.9653	0.801423	1.02969	0.111377	0.122686	3.24174	3.18793
					6374.52		2.63183		68.7581		1.15833		0.144448		3.45982
					5231.9		2.33833		56.798		1.03419		0.108913		3.30978
*statistical outliers (caused by technical errors) were identified using the ROUT test in Prism10 (Q = 1%) and excluded from further analysis

## Sheet: Figure 2e
Bin Center	IgG1	Lec	LecLALAPG
0	158	109	135
20	389	192	351
40	112	78	103
60	50	47	58
80	23	24	48
100	22	24	31
120	18	25	12
140	19	20	10
160	16	14	22
180	6	14	14
200	11	18	12
220	11	7	13
240	9	3	7
260	7	14	7
280	8	9	9
300	10	11	7
320	8	10	8
340	9	9	6
360	6	3	3
380	7	5	1
400	3	2	7
420	4	7	5
440	5	4	3
460	2	7	2
480	4	8	4
500	0	5	1
520	2	8	6
540	2	2	3
560	0	6	3
580	3	6	3
600	2	3	1
620	3	3	3
640	2	2	5
660	1	3	4
680	5	4	1
700	7	1	1
720	0	2	0
740	2	1	3
760	1	0	2
780	2	1	4
800	1	0	2
820	0	1	1
840	2	2	2
860	1	4	1
880	0	1	2
900	0	1	0
920	2	3	1
940	4	0	0
960	1	1	1
980	1	1	1
1000	2	0	2
1020	0	2	0
1040	0	0	2
1060	1	0	1
1080	0	0	0
1100	1	0	0
1120	1	0	1
1140	1	1	1
1160	0	0	0
1180	0	2	0
1200	1	0	0
1220	2	0	0
1240	0	0	1
1260	1	0	0
1280	0	0	0
1300	0	0	1
1320	0	0	0
1340	0	0	0
1360	0	0	1
1380	0	0	0
1400	0	0	0
1420	0	0	0
1440	0	0	1
1460	0	0	0
1480	0	0	0
1500	0	0	2
1520	1	0	0
1540	0	0	0
1560	0	0	0
1580	1	0	0
1600	0	0	0
1620	0	0	0
1640	0	0	0
1660	0	0	0
1680	0	0	0
1700	0	0	0
1720	1	0	0
1740	0	1	0
1760	0	0	0
1780	0	0	0
1800	0	0	0
1820	0	0	0
1840	0	0	0
1860	0	0	0
1880	0	0	0
1900	0	0	0
1920	0	0	0
1940	0	0	0
1960	0	0	0
1980	0	0	0
2000	1	0	0
