# Supplementary material for: The Alzheimer’s therapeutic Lecanemab attenuates Aβ pathology by inducing an amyloid-clearing program in microglia
Source: Nat Neurosci. 2025 Nov 24;29(1):100–10. doi: 10.1038/s41593-025-02125-8 (PMC12779577; doi:10.1038/s41593-025-02125-8)
Supplement: Supplementary file 12 — Statistical source data. [file 41593_2025_2125_MOESM12_ESM.xlsx]

## Sheet: Figure 3
3b		3c		3e			3f			3g			3i			3j			3k
IgG1	Lec	IgG1	Lec	IgG1	Lec	LecLALAPG	IgG1	Lec	LecLALAPG	IgG1	Lec	LecLALAPG	IgG1	Lec	LecLALAPG	IgG1	Lec	LecLALAPG	IgG1	Lec	LecLALAPG
0.71	1.27	17.9	24.2	0.550447	0.501874	0.422624	0.729094	0.987014	0.607304	0.311114	0.292753	0.203411	0.798661	0.550983	1.46013	17.2751	14.846	18.8576	6.78488	4.53869	14.724
1.04	0.82	24.1	25	0.494279	0.384664	0.427253	0.757027	0.802943	0.665498	0.279863	0.225819	0.249484	0.931315	0.60045	1.27417	22.0759	11.1025	25.6301	5.36019	10.67	11.5473
1.69	1.83	9.09	29.4	0.335732	0.431537	0.496075	0.786841	0.926709	0.773682	0.227857	0.262752	0.324013	0.611413	0.799388	0.784067	15.0914	24.9613	26.681	7.29085	7.25511	11.1208
0.29	1.51	20	27.9	0.37368	0.335609	0.282618	0.553371	0.816329	0.672311	0.160413	0.238443	0.195913	1.05177	0.437823	0.730921	22.3234	16.9922	16.5915	11.059	6.87279	7.47441
0.77	2.17	24.4	34.7	0.591216	0.518388	0.439009	0.753717	0.680032	0.871884	0.314763	0.203843	0.275586	0.31131	0.153399	0.663005	8.43824	7.18615	26.2092	7.57468	7.85838	5.96059
1	0.92	24	21.9	0.5094	0.419781	0.409511	0.748021	0.848077	0.730377	0.278566	0.257171	0.34101	0.856372	0.18682	1.16221	16.9054	12.2348	22.7427	7.70657	6.56114	7.62436
0.93	1.47	22.6	31.5	0.455159	0.381521	0.405557	0.842175	0.933586	0.659278	0.252559	0.322748	0.258426	1.14613	0.750693	0.598655	27.8999	19.5481	15.9963	4.83226	9.94539	5.40583
0.89		20.1		0.398819	0.459462	0.462875	0.824854	0.684317	0.685616	0.205038	0.298836	0.171583	0.951188	0.0579965	0.60324	26.9554	3.26804	18.6131	7.68965	4.79606	5.59632
				0.374848	0.39289	0.431716	0.759469	0.862489	0.6209	0.272049	0.248654	0.205352	0.925359	0.95097	0.781055	16.0904	35.3507	19.872	11.252	6.00484	7.30114
				0.623725	0.448944		0.631175	0.860486		0.168293	0.247474		0.813329	0.224884		15.0652	16.7837		10.6022	8.07657
					0.419571			0.790696			0.261642			0.837272			22.7484			5.08049
					0.316761			0.802947			0.229303			0.631815			23.4235			5.85038
