# Supplementary material for: The Alzheimer’s therapeutic Lecanemab attenuates Aβ pathology by inducing an amyloid-clearing program in microglia
Source: Nat Neurosci. 2025 Nov 24;29(1):100–10. doi: 10.1038/s41593-025-02125-8 (PMC12779577; doi:10.1038/s41593-025-02125-8)
Supplement: Supplementary file 13 — Statistical source data. [file 41593_2025_2125_MOESM13_ESM.xlsx]

## Sheet: Figure 4a
Gene	p_val	avg_log2FC	pct.1	pct.2	p_val_adj
ITM2B	2.99613e-84	-0.153659	0.998	0.999	3.88358e-80
S100A9	1.99721e-74	0.125156	0.063	0.016	2.58878e-70
SPP1	2.16986e-52	0.497154	0.927	0.898	2.81257e-48
HSPA5	2.17702e-51	0.331445	0.657	0.603	2.82185e-47
S100A8	3.09043e-49	0.109099	0.046	0.013	4.00581e-45
ANKRD22	2.6552e-48	0.0697038	0.071	0.028	3.44167e-44
MS4A7	2.9609e-43	0.184206	0.662	0.587	3.83791e-39
IL3RA	1.77339e-40	-0.126116	0.334	0.419	2.29866e-36
CALR	1.78438e-37	0.18838	0.701	0.639	2.31292e-33
FCGRT	2.81126e-37	-0.13652	0.904	0.925	3.64395e-33
LINC00996	1.7434e-36	-0.142332	0.372	0.455	2.25979e-32
C1QB	2.01909e-36	0.155742	0.982	0.98	2.61715e-32
TPT1	9.77304e-36	-0.126399	0.991	0.994	1.26678e-31
VSIG4	2.69996e-35	0.205221	0.559	0.491	3.49969e-31
IFI6	5.38005e-35	0.186839	0.419	0.339	6.97362e-31
IFNGR1	2.23024e-34	-0.140781	0.895	0.924	2.89083e-30
P2RY12	8.61113e-34	-0.121202	0.89	0.933	1.11617e-29
HSP90B1	4.0337e-33	0.219735	0.774	0.741	5.22848e-29
B2M	2.39018e-32	0.109538	1	1	3.09815e-28
EEF1A1	4.83682e-32	-0.118972	0.992	0.995	6.26949e-28
RGS10	1.04919e-30	-0.117447	0.815	0.848	1.35996e-26
BST2	9.05716e-28	0.143856	0.732	0.688	1.17399e-23
ITM2C	3.18863e-27	-0.113108	0.541	0.605	4.1331e-23
MT2A	4.32604e-27	0.0973812	0.08	0.045	5.60742e-23
P2RY13	7.07465e-26	-0.119633	0.87	0.904	9.17016e-22
ABCG2	1.98518e-25	-0.0906796	0.299	0.366	2.57319e-21
IFITM3	3.76499e-25	0.15706	0.36	0.301	4.88018e-21
DHRS9	7.39042e-25	-0.127932	0.506	0.566	9.57947e-21
TYMP	6.40025e-23	0.126432	0.386	0.329	8.29601e-19
ISG15	1.81053e-22	0.18889	0.348	0.291	2.34681e-18
LINC02513	3.842e-22	0.0161174	0.012	0.001	4.98001e-18
MS4A6A	1.10224e-21	0.133878	0.4	0.341	1.42873e-17
BCL2A1	1.39912e-21	0.0676422	0.101	0.066	1.81354e-17
SCIN	1.5819e-21	0.0527384	0.052	0.027	2.05046e-17
LTC4S	2.3362e-21	-0.120562	0.757	0.797	3.02818e-17
HMGB1	3.23282e-21	-0.0956705	0.809	0.844	4.19038e-17
RPL34	1.02904e-20	-0.107445	0.946	0.959	1.33384e-16
TMEM176B	3.96232e-20	0.0886568	0.17	0.127	5.13596e-16
TMIGD3	6.97365e-20	0.116104	0.572	0.529	9.03925e-16
PPA1	2.63932e-19	0.0426561	0.063	0.037	3.42108e-15
GPR183	2.75457e-19	-0.0984065	0.558	0.617	3.57047e-15
HLA-DRA	1.85635e-18	0.175823	0.28	0.231	2.4062e-14
ACY3	2.50889e-18	-0.073844	0.202	0.25	3.25202e-14
PNRC1	8.78738e-18	-0.0962272	0.626	0.673	1.13902e-13
SIGLEC1	8.97082e-18	0.0400262	0.058	0.034	1.1628e-13
ZFP36L1	2.46756e-17	0.13033	0.834	0.813	3.19846e-13
VMP1	2.57149e-17	0.121695	0.357	0.313	3.33317e-13
TMSB10	3.347e-17	0.158994	0.893	0.894	4.33838e-13
IPCEF1	9.9059e-17	-0.0798468	0.329	0.381	1.284e-12
IFI44L	1.50599e-16	0.101912	0.413	0.36	1.95207e-12
HLA-C	3.63975e-16	0.104812	0.793	0.767	4.71785e-12
IFIT3	4.48266e-16	0.0431433	0.251	0.204	5.81043e-12
IFITM1	4.77882e-16	0.0296129	0.023	0.009	6.19431e-12
ID2	6.99979e-16	0.127873	0.412	0.367	9.07313e-12
S100A11	8.22271e-16	0.137693	0.824	0.814	1.06583e-11
ADGRG1	8.72092e-16	-0.0714837	0.241	0.288	1.13041e-11
MRC1	1.136e-15	-0.0857459	0.401	0.454	1.47248e-11
FCGR3A	3.50089e-15	0.0944812	0.885	0.866	4.53786e-11
TYROBP	4.41127e-15	-0.0712592	0.986	0.988	5.71789e-11
DNAJB1	4.93629e-15	-0.111862	0.185	0.223	6.39842e-11
PDIA3	5.86394e-15	0.112389	0.724	0.699	7.60085e-11
TMEM176A	1.33938e-14	0.0415571	0.08	0.054	1.7361e-10
LAP3	1.88851e-14	0.0820699	0.352	0.309	2.44788e-10
MANF	4.39669e-14	0.0960361	0.281	0.242	5.69899e-10
HSP90AB1	8.0496e-14	0.134635	0.683	0.661	1.04339e-09
IFIT1	8.82204e-14	0.0842778	0.254	0.211	1.14351e-09
HAMP	9.91466e-14	0.0690277	0.09	0.064	1.28514e-09
MAP4K4	9.9365e-14	-0.0807275	0.437	0.482	1.28797e-09
HTRA1	1.29994e-13	-0.0771344	0.832	0.849	1.68498e-09
APBB1IP	2.01818e-13	-0.0804637	0.757	0.785	2.61597e-09
XAF1	2.4593e-13	0.0988283	0.377	0.335	3.18774e-09
RPS15A	3.20375e-13	-0.0681682	0.93	0.945	4.1527e-09
ALOX5AP	4.04593e-13	-0.076933	0.835	0.861	5.24434e-09
PMEPA1	7.9116e-13	-0.0615054	0.323	0.369	1.0255e-08
MIS18BP1	8.21505e-13	-0.0738157	0.416	0.461	1.06484e-08
MT-CO2	8.90911e-13	0.109039	0.993	0.994	1.1548e-08
PDIA6	1.0841e-12	0.109938	0.584	0.557	1.40521e-08
NAA20	1.46295e-12	-0.0667318	0.458	0.503	1.89628e-08
ADRB2	1.75749e-12	-0.0757331	0.471	0.515	2.27806e-08
CD81	2.0141e-12	-0.0644886	0.971	0.978	2.61068e-08
CD74	2.25837e-12	0.116007	0.758	0.725	2.9273e-08
FOLR2	2.69664e-12	-0.0784188	0.836	0.861	3.49538e-08
MIF	3.09538e-12	0.117061	0.404	0.372	4.01223e-08
CD84	3.19075e-12	-0.0642859	0.58	0.626	4.13586e-08
GPR34	3.6014e-12	-0.0624713	0.973	0.982	4.66814e-08
LNCAROD	3.90069e-12	0.0443651	0.149	0.117	5.05608e-08
ATP2B1-AS1	4.47929e-12	-0.078224	0.321	0.364	5.80606e-08
HCST	5.72384e-12	0.0994501	0.403	0.369	7.41924e-08
PLD3	5.83089e-12	-0.0651212	0.742	0.779	7.558e-08
BIN2	6.32701e-12	-0.0647182	0.417	0.46	8.20107e-08
RGS18	6.46707e-12	-0.0585706	0.295	0.34	8.38262e-08
HLA-DRB5	6.58269e-12	0.10072	0.215	0.179	8.53248e-08
S100A4	9.83342e-12	0.0461453	0.078	0.056	1.27461e-07
C12orf75	1.10349e-11	-0.0717837	0.419	0.462	1.43034e-07
MTRNR2L12	1.19537e-11	0.119832	0.739	0.716	1.54944e-07
RPL11	1.2025e-11	-0.0687355	0.952	0.961	1.55868e-07
INKA1	1.43066e-11	-0.0541304	0.268	0.31	1.85442e-07
FCGBP	1.75022e-11	0.0977524	0.135	0.106	2.26864e-07
MIR503HG	2.16837e-11	-0.0842398	0.341	0.381	2.81064e-07
PSME2	2.49092e-11	0.0810461	0.272	0.237	3.22873e-07
PLXDC1	2.75732e-11	-0.0518615	0.239	0.278	3.57403e-07
SLC12A5	2.95264e-11	-0.0559212	0.218	0.255	3.82722e-07
CIRBP	4.58618e-11	-0.0664813	0.592	0.632	5.94461e-07
FMNL3	4.60227e-11	-0.0562736	0.341	0.383	5.96546e-07
RNASE2	7.31714e-11	0.03681	0.082	0.06	9.48448e-07
EIF1B	8.17173e-11	-0.0548587	0.296	0.336	1.05922e-06
CST3	9.42929e-11	-0.0821578	0.92	0.922	1.22222e-06
GPR84	1.36418e-10	0.0337984	0.072	0.051	1.76826e-06
SMAP2	1.46484e-10	-0.065005	0.376	0.415	1.89873e-06
OAS3	2.5683e-10	0.0382158	0.097	0.074	3.32903e-06
ALDH2	2.57388e-10	-0.0528529	0.364	0.405	3.33626e-06
PPP1R10	2.83045e-10	-0.0749844	0.503	0.541	3.66883e-06
SLC39A10	2.83311e-10	-0.0592933	0.347	0.389	3.67228e-06
HLA-DPA1	3.48529e-10	0.107372	0.217	0.185	4.51764e-06
DBI	3.89091e-10	0.0801947	0.333	0.298	5.04339e-06
MYC	4.17898e-10	0.0214758	0.028	0.016	5.4168e-06
CRYBB1	4.32598e-10	-0.0456631	0.173	0.205	5.60733e-06
RPS28	4.50004e-10	-0.0571119	0.96	0.969	5.83295e-06
TAP2	4.72013e-10	0.0316549	0.085	0.063	6.11823e-06
ZEB2-AS1	5.24203e-10	-0.0582872	0.211	0.246	6.79472e-06
JUN	5.90097e-10	-0.093057	0.413	0.451	7.64884e-06
CTSC	6.24795e-10	0.0824985	0.838	0.829	8.09859e-06
EVI2B	6.84196e-10	-0.0572919	0.407	0.447	8.86855e-06
CDK2AP2	7.01718e-10	0.0428765	0.145	0.117	9.09567e-06
HYOU1	7.03953e-10	0.0414784	0.118	0.093	9.12464e-06
AL355881.1	1.1106e-09	-0.0445865	0.115	0.142	1.43957e-05
GAPDH	1.19656e-09	0.0948107	0.743	0.734	1.55098e-05
PSMB9	1.38957e-09	0.0478365	0.178	0.149	1.80116e-05
RPL35A	1.41174e-09	-0.0589251	0.871	0.892	1.82989e-05
MX1	1.41802e-09	0.0375201	0.28	0.244	1.83804e-05
DDX24	1.62139e-09	-0.049824	0.423	0.465	2.10164e-05
FEZ2	1.72307e-09	-0.0549945	0.333	0.37	2.23344e-05
ORMDL1	1.73014e-09	-0.0548802	0.339	0.376	2.2426e-05
LMO4	1.78568e-09	-0.0488462	0.229	0.264	2.3146e-05
C3AR1	1.88863e-09	0.0737448	0.556	0.523	2.44804e-05
JAK1	2.15845e-09	-0.0471957	0.284	0.32	2.79778e-05
SDF2L1	2.21342e-09	0.0866109	0.312	0.282	2.86903e-05
WASF2	2.28893e-09	-0.0588938	0.562	0.598	2.96691e-05
LINC01645	2.3979e-09	-0.0257391	0.04	0.058	3.10816e-05
MAF	2.82903e-09	-0.0578135	0.916	0.937	3.66699e-05
C12orf57	3.25994e-09	-0.0534397	0.228	0.262	4.22553e-05
LYL1	3.89293e-09	-0.0469552	0.373	0.414	5.04601e-05
NACA	3.93116e-09	-0.0634082	0.82	0.841	5.09556e-05
NEAT1	4.23376e-09	0.0982487	0.791	0.777	5.4878e-05
PLD4	4.48624e-09	-0.0540652	0.822	0.846	5.81507e-05
IL21R	4.5567e-09	0.0185553	0.028	0.016	5.90639e-05
RSAD2	4.65135e-09	0.0577921	0.156	0.129	6.02908e-05
SERF2	4.90183e-09	0.086889	0.871	0.869	6.35375e-05
PARP14	4.94815e-09	0.0580385	0.463	0.427	6.41379e-05
LINC01235	5.35536e-09	0.0232179	0.04	0.026	6.94162e-05
OLR1	5.35868e-09	-0.0736374	0.683	0.711	6.94592e-05
LIMS1	5.49786e-09	-0.0546171	0.385	0.423	7.12632e-05
ARG2	5.55242e-09	0.0145123	0.022	0.012	7.19704e-05
HSPH1	5.56216e-09	0.0649829	0.262	0.231	7.20968e-05
YWHAH	5.71049e-09	-0.0593939	0.651	0.683	7.40193e-05
TIAM1	5.8303e-09	-0.0544024	0.352	0.389	7.55724e-05
EIF2AK2	6.20466e-09	0.049689	0.345	0.311	8.04248e-05
TBXAS1	6.4673e-09	-0.0481875	0.523	0.563	8.38292e-05
RASAL3	6.6664e-09	-0.0423172	0.191	0.222	8.64099e-05
EGFL7	7.0443e-09	-0.0460481	0.273	0.309	9.13082e-05
GIMAP4	8.0421e-09	-0.0541963	0.48	0.517	0.000104242
HHEX	9.40394e-09	-0.0496985	0.281	0.315	0.000121894
OAS2	9.76014e-09	0.0340787	0.138	0.112	0.000126511
SLC11A1	1.07479e-08	0.048359	0.17	0.143	0.000139314
EPN1	1.08151e-08	-0.0453206	0.205	0.237	0.000140186
RGS1	1.17153e-08	0.0805404	0.508	0.477	0.000151854
NOP53	1.41601e-08	-0.0502791	0.295	0.329	0.000183543
HLA-B	1.44116e-08	0.0822619	0.72	0.697	0.000186804
MAGED2	1.52246e-08	-0.0488652	0.247	0.279	0.000197341
AOAH	1.73847e-08	-0.047631	0.508	0.548	0.00022534
RAP2A	1.77926e-08	-0.0397597	0.168	0.197	0.000230627
TUBA1B	1.94654e-08	0.102968	0.741	0.732	0.000252311
PADI2	1.99844e-08	0.0172862	0.031	0.019	0.000259037
HNRNPD	2.09307e-08	-0.0467862	0.318	0.353	0.000271303
TNFRSF13C	2.12146e-08	-0.0398264	0.174	0.203	0.000274984
MT-ND4	2.19523e-08	0.0916654	0.972	0.968	0.000284546
ODF3B	2.25585e-08	0.0339648	0.124	0.1	0.000292403
CITED2	2.2673e-08	-0.0571452	0.233	0.264	0.000293888
PARP9	2.45291e-08	0.0502581	0.227	0.198	0.000317947
CD36	2.56023e-08	0.0751332	0.198	0.171	0.000331857
SDSL	2.71783e-08	0.0282334	0.091	0.071	0.000352286
AP005530.1	2.72478e-08	-0.047054	0.21	0.241	0.000353186
TMEM35B	3.5728e-08	-0.0491174	0.407	0.443	0.000463107
TMEM14C	3.84326e-08	-0.0519265	0.402	0.437	0.000498163
PELI1	4.0989e-08	-0.0531075	0.327	0.362	0.000531299
CD14	4.11043e-08	0.142338	0.416	0.391	0.000532795
ATP2A2	4.51233e-08	0.0440524	0.217	0.188	0.000584888
LPIN2	4.71833e-08	-0.0480166	0.44	0.476	0.00061159
SLC40A1	4.99873e-08	-0.04009	0.265	0.3	0.000647935
TAX1BP1	5.20972e-08	-0.0432128	0.373	0.412	0.000675284
MYL6	5.48789e-08	0.0825143	0.736	0.725	0.000711341
JUND	6.21488e-08	-0.0564438	0.527	0.563	0.000805572
FGL2	6.35322e-08	-0.0547357	0.368	0.404	0.000823504
STAT1	6.50806e-08	0.0404439	0.223	0.193	0.000843575
C1QA	7.52602e-08	0.0602783	0.978	0.976	0.000975523
METTL9	7.55628e-08	-0.0478244	0.321	0.353	0.000979445
ATOX1	9.36771e-08	0.062849	0.338	0.308	0.00121424
KHDRBS1	9.92999e-08	-0.0412119	0.227	0.257	0.00128713
NME1	1.00707e-07	0.0316783	0.097	0.077	0.00130537
TMSB4X	1.0385e-07	0.0938043	0.999	0.999	0.0013461
TMIGD2	1.14341e-07	-0.0419332	0.189	0.217	0.00148209
AL499604.1	1.17049e-07	-0.0560727	0.213	0.242	0.00151719
RPS27	1.19453e-07	-0.0773599	0.963	0.97	0.00154834
HLA-DQB1	1.2033e-07	0.0427539	0.1	0.08	0.00155972
JAG1	1.28493e-07	-0.0462808	0.375	0.411	0.00166553
RNF130	1.50694e-07	-0.0581577	0.561	0.59	0.0019533
RPS23	1.50765e-07	-0.0499448	0.957	0.969	0.00195422
RBBP7	1.51566e-07	-0.0418358	0.311	0.345	0.0019646
LY6E	1.53301e-07	0.0571229	0.259	0.23	0.00198709
IRF7	1.53313e-07	0.0407047	0.204	0.176	0.00198724
FRMD4A	1.56013e-07	-0.0593512	0.537	0.57	0.00202224
STAG2	1.56835e-07	-0.0493221	0.458	0.492	0.00203289
PPIB	1.72275e-07	0.0802275	0.733	0.72	0.00223303
KCNA5	1.73282e-07	-0.0197247	0.029	0.042	0.00224608
SENP6	1.82285e-07	-0.0406282	0.261	0.292	0.00236278
TLR4	1.98381e-07	-0.0599729	0.646	0.677	0.00257141
JAK3	2.04142e-07	0.0268993	0.069	0.053	0.00264608
TCEA1	2.05533e-07	-0.0491233	0.299	0.33	0.00266412
USP53	2.11384e-07	-0.065739	0.495	0.528	0.00273996
FOXN3	2.34751e-07	-0.0457306	0.49	0.527	0.00304284
RIN2	2.39864e-07	-0.044152	0.448	0.482	0.00310912
SRGN	2.60369e-07	0.0765827	0.81	0.795	0.0033749
ALDH9A1	2.67809e-07	-0.0375616	0.19	0.218	0.00347134
MMRN1	2.69754e-07	-0.0386339	0.122	0.145	0.00349655
NME2	2.70773e-07	0.0800655	0.553	0.535	0.00350976
RPL5	2.73689e-07	-0.0511883	0.81	0.83	0.00354756
SP110	2.94406e-07	0.045513	0.326	0.294	0.00381609
IFI16	3.01171e-07	-0.0443261	0.762	0.789	0.00390378
SLC3A2	3.22417e-07	-0.044204	0.427	0.462	0.00417917
HLA-DRB1	3.34484e-07	0.100591	0.298	0.273	0.00433559
AL512625.3	3.41638e-07	-0.0302614	0.104	0.125	0.00442831
ERC2	3.54714e-07	0.0095827	0.011	0.005	0.0045978
HSPA1B	3.55635e-07	-0.115654	0.266	0.291	0.00460974
LINC01141	3.57092e-07	0.02987	0.073	0.056	0.00462862
HEXA	3.60365e-07	-0.0446716	0.405	0.436	0.00467106
RPL36AL	4.09714e-07	-0.0503589	0.624	0.656	0.00531071
RPL19	4.30893e-07	-0.0482386	0.938	0.948	0.00558524
GSTP1	4.37046e-07	-0.0452535	0.451	0.486	0.00566498
CKB	4.40037e-07	-0.0522949	0.687	0.713	0.00570376
AC023157.3	4.9547e-07	-0.0312982	0.08	0.099	0.00642228
GM2A	5.17034e-07	-0.0429686	0.282	0.313	0.0067018
KCNJ2	5.2103e-07	0.0277105	0.111	0.09	0.0067536
HCG22	5.31524e-07	-0.0392527	0.193	0.22	0.00688962
FKBP4	5.47069e-07	0.0284931	0.11	0.09	0.0070911
TGFB1	5.48203e-07	-0.0485997	0.35	0.381	0.00710581
ADAM28	5.71332e-07	-0.0432346	0.656	0.682	0.00740561
HNRNPA0	5.96288e-07	-0.0375472	0.254	0.284	0.00772909
KLF2	6.16089e-07	-0.0927707	0.32	0.346	0.00798575
BTF3	6.48172e-07	-0.0453982	0.599	0.638	0.00840161
EIF3F	6.71497e-07	-0.0465912	0.35	0.38	0.00870394
UQCRB	6.74917e-07	-0.0461785	0.58	0.617	0.00874828
SALL1	6.81848e-07	-0.0406934	0.297	0.328	0.00883811
RPL30	8.31898e-07	-0.0539377	0.94	0.95	0.0107831
NDUFB3	8.40853e-07	0.0479711	0.279	0.252	0.0108991
SAMD9L	9.00241e-07	0.0361315	0.236	0.209	0.0116689
LILRB1	9.90198e-07	0.0360535	0.161	0.138	0.0128349
SELENOP	9.97149e-07	-0.030768	0.1	0.12	0.012925
HIST1H4C	1.01704e-06	-0.0641554	0.269	0.297	0.0131829
CACNB4	1.04542e-06	-0.0459882	0.482	0.517	0.0135508
DTX3L	1.08318e-06	0.040619	0.183	0.16	0.0140401
RBM19	1.15571e-06	-0.0337692	0.155	0.179	0.0149803
TRPV2	1.23525e-06	0.0237393	0.062	0.047	0.0160113
NDUFA4	1.24874e-06	0.0782177	0.52	0.503	0.0161862
GNB4	1.27683e-06	-0.044933	0.531	0.563	0.0165503
LGALS1	1.30112e-06	0.0936181	0.111	0.092	0.0168651
LY96	1.33427e-06	0.0613051	0.412	0.387	0.0172948
RSRP1	1.34458e-06	-0.0509444	0.567	0.599	0.0174285
MT-CO1	1.52226e-06	-0.0539212	0.999	0.998	0.0197316
UQCR11	1.53397e-06	0.0783289	0.566	0.553	0.0198833
IRF8	1.66301e-06	-0.0436122	0.387	0.417	0.021556
CCL5	1.66637e-06	0.0110152	0.01	0.005	0.0215995
MICOS10	1.77282e-06	0.0578958	0.464	0.439	0.0229793
RBM22	1.83678e-06	-0.0376496	0.179	0.203	0.0238084
FCGR1B	2.07945e-06	-0.0559873	0.492	0.517	0.0269538
HSP90AA1	2.13342e-06	0.0559797	0.849	0.833	0.0276534
GATM	2.15123e-06	-0.05108	0.441	0.47	0.0278842
MYLIP	2.17674e-06	-0.0333017	0.142	0.165	0.0282149
AC005837.1	2.26531e-06	-0.0200292	0.027	0.038	0.029363
METTL7A	2.3503e-06	-0.0465216	0.374	0.404	0.0304646
ANKRD44	2.41594e-06	-0.0477616	0.44	0.471	0.0313154
ATP5F1E	2.51855e-06	0.0780173	0.86	0.862	0.0326454
STARD4	2.53393e-06	0.0155701	0.029	0.02	0.0328448
FAU	2.56844e-06	-0.0509235	0.923	0.931	0.0332921
FUS	2.70624e-06	-0.0375696	0.598	0.633	0.0350783
TMEM44-AS1	2.96558e-06	-0.025238	0.102	0.122	0.0384399
IFITM2	3.01626e-06	0.0544226	0.372	0.347	0.0390967
LEMD3	3.24154e-06	-0.0292646	0.099	0.119	0.0420168
ABCA1	3.50901e-06	-0.0390951	0.238	0.264	0.0454838
CIR1	3.5982e-06	-0.0379944	0.229	0.256	0.0466399
GINM1	3.73336e-06	-0.0340945	0.204	0.229	0.0483918
RPL26	3.75357e-06	-0.0444379	0.936	0.95	0.0486538
LINC02712	3.78945e-06	-0.0505525	0.577	0.607	0.0491188
FTH1	3.85759e-06	0.109808	0.994	0.993	0.0500021
RPS27A	3.98432e-06	-0.0414041	0.954	0.961	0.0516448
CD163	4.03771e-06	0.0107926	0.021	0.013	0.0523368
PHPT1	4.15976e-06	0.0379486	0.164	0.142	0.0539188
HNRNPK	4.84623e-06	-0.0461489	0.501	0.527	0.0628169
RPS14	4.86912e-06	-0.0417375	0.934	0.942	0.0631135
HCLS1	5.04844e-06	0.0460526	0.421	0.394	0.0654379
AL021155.5	5.25986e-06	-0.0488298	0.207	0.231	0.0681783
A2M	5.57411e-06	-0.0461712	0.95	0.961	0.0722516
AL451085.1	5.59082e-06	-0.0157634	0.026	0.036	0.0724683
PURA	5.6499e-06	-0.0306954	0.252	0.28	0.0732341
UBE2M	5.85345e-06	-0.029614	0.163	0.187	0.0758724
NR3C1	5.90223e-06	-0.0342463	0.271	0.3	0.0765047
MT1X	5.92602e-06	0.0253001	0.072	0.057	0.076813
GSN	6.10829e-06	-0.0449092	0.547	0.575	0.0791756
H3F3B	6.23097e-06	-0.0458309	0.888	0.898	0.0807658
NAGLU	6.25083e-06	-0.0327162	0.169	0.192	0.0810233
OPRM1	6.46382e-06	-0.0240836	0.061	0.076	0.083784
GIMAP8	6.49235e-06	-0.0279559	0.093	0.111	0.0841538
CFAP97	6.52894e-06	-0.035557	0.2	0.224	0.0846282
ESD	6.69737e-06	-0.035128	0.201	0.225	0.0868114
SPINT2	6.94009e-06	-0.042292	0.337	0.363	0.0899575
TOMM7	7.29306e-06	-0.0440088	0.616	0.647	0.0945326
CYFIP1	7.50407e-06	-0.0427697	0.442	0.471	0.0972678
HVCN1	7.51678e-06	-0.0283381	0.136	0.157	0.0974324
CCL4	7.59471e-06	0.270106	0.335	0.311	0.0984426
HNRNPF	7.59907e-06	-0.0397697	0.397	0.426	0.0984991
U62317.4	7.66989e-06	0.0215858	0.061	0.048	0.0994172
CSF3R	8.46188e-06	-0.039099	0.591	0.621	0.109683
EPS8	8.59242e-06	-0.0342155	0.168	0.19	0.111375
SNX5	8.86737e-06	-0.039902	0.322	0.349	0.114939
SERPINA1	9.06739e-06	0.0641661	0.492	0.47	0.117532
ZBTB7A	9.11785e-06	-0.0311983	0.173	0.196	0.118186
ELK3	9.14392e-06	-0.0319398	0.302	0.331	0.118524
ZFP36	9.42359e-06	0.102318	0.462	0.442	0.122149
AC008691.1	1.05743e-05	-0.025086	0.115	0.135	0.137064
RPS8	1.07066e-05	-0.0349119	0.962	0.969	0.138779
NDUFS3	1.07116e-05	-0.0319037	0.204	0.228	0.138843
NDUFB2	1.08333e-05	0.0641357	0.454	0.436	0.140421
CYSLTR1	1.08739e-05	-0.0399368	0.308	0.335	0.140948
CCR5AS	1.09815e-05	0.0203904	0.065	0.051	0.142342
ZFHX3	1.11222e-05	-0.0359054	0.456	0.487	0.144166
FABP5	1.11274e-05	0.0429415	0.1	0.083	0.144233
ATP2C1	1.11502e-05	-0.0417049	0.353	0.38	0.144528
ANXA2	1.13543e-05	0.0117101	0.014	0.008	0.147174
CITED4	1.18745e-05	-0.0277791	0.113	0.132	0.153917
LAPTM5	1.19512e-05	-0.0446421	0.92	0.925	0.154911
STIP1	1.23023e-05	0.033443	0.176	0.155	0.159463
LINC02611	1.23218e-05	0.0177168	0.056	0.043	0.159716
S100A13	1.24422e-05	-0.0256943	0.076	0.092	0.161276
SMC3	1.26502e-05	-0.0325302	0.201	0.225	0.163972
ACER3	1.28534e-05	0.0346936	0.163	0.142	0.166606
SIGLEC10	1.32751e-05	-0.0350471	0.522	0.555	0.172071
TMEM9B	1.36968e-05	-0.0366016	0.347	0.375	0.177538
IFT74	1.38794e-05	-0.0352058	0.158	0.179	0.179905
CRELD2	1.40894e-05	0.0316442	0.127	0.108	0.182627
SKIL	1.44674e-05	-0.0358594	0.47	0.502	0.187527
CCDC26	1.4674e-05	0.00929646	0.016	0.009	0.190204
SHISA5	1.48284e-05	0.028891	0.127	0.108	0.192205
BTG2	1.49973e-05	-0.0639156	0.499	0.528	0.194396
HLA-A	1.54317e-05	0.0629506	0.729	0.72	0.200025
RNF41	1.55051e-05	-0.0316544	0.143	0.163	0.200977
GIMAP1	1.56014e-05	-0.0286588	0.258	0.286	0.202225
DDX46	1.58676e-05	-0.0319654	0.343	0.372	0.205676
MIR646HG	1.64717e-05	-0.0234349	0.092	0.11	0.213506
TMEM109	1.67961e-05	-0.0355586	0.265	0.29	0.217711
PEBP1	1.73683e-05	-0.0378332	0.373	0.401	0.225127
RPL13	1.79835e-05	-0.0299256	0.972	0.976	0.233102
STK4	1.80739e-05	-0.0427874	0.43	0.456	0.234274
DNAJB11	1.81994e-05	0.0451792	0.26	0.238	0.2359
CPQ	1.83772e-05	-0.032188	0.211	0.235	0.238205
PCBD1	1.83839e-05	0.0217692	0.071	0.057	0.238293
SOWAHD	1.88598e-05	-0.0228126	0.098	0.115	0.24446
JTB	1.96445e-05	-0.0331066	0.367	0.396	0.254633
PAK2	1.96614e-05	-0.0327056	0.331	0.359	0.254851
RPL24	2.00171e-05	-0.0427956	0.799	0.817	0.259462
DDX3X	2.02532e-05	-0.049146	0.58	0.603	0.262522
DOCK8	2.03765e-05	-0.0413256	0.482	0.508	0.26412
ABCC4	2.06626e-05	-0.031256	0.252	0.279	0.267828
VASP	2.15264e-05	-0.0286733	0.209	0.233	0.279025
BLOC1S1	2.21042e-05	0.0487512	0.301	0.279	0.286515
TSPAN33	2.25236e-05	0.011262	0.023	0.015	0.291951
RSL1D1	2.29065e-05	-0.0322028	0.199	0.222	0.296914
SELPLG	2.30628e-05	-0.0417896	0.471	0.5	0.29894
C1orf54	2.30857e-05	0.0365451	0.125	0.108	0.299237
ZNF821	2.38936e-05	-0.0212705	0.069	0.084	0.309709
PDK4	2.39528e-05	-0.0475554	0.288	0.314	0.310476
TMEM173	2.40413e-05	-0.047224	0.446	0.473	0.311624
RACK1	2.41316e-05	-0.0445621	0.795	0.816	0.312794
RSRC2	2.46366e-05	-0.0348523	0.383	0.412	0.319339
APEX1	2.52568e-05	-0.0420863	0.348	0.373	0.327379
PRPF4B	2.5363e-05	-0.0371377	0.381	0.408	0.328756
NIPSNAP2	2.57188e-05	-0.0264546	0.179	0.201	0.333367
STAT2	2.62232e-05	0.0351093	0.222	0.2	0.339906
ABCG1	2.64978e-05	-0.0268577	0.154	0.175	0.343465
LDHA	2.68398e-05	0.046624	0.241	0.22	0.347897
VEGFA	2.68868e-05	0.00781143	0.01	0.005	0.348507
CAPG	2.72128e-05	-0.0417813	0.397	0.424	0.352733
SMS	2.7948e-05	-0.030887	0.436	0.467	0.362261
EPSTI1	2.79571e-05	0.0456452	0.313	0.29	0.362379
SLC25A19	2.80216e-05	0.0216567	0.074	0.06	0.363216
FKBP8	2.80378e-05	-0.030094	0.218	0.242	0.363426
YTHDC2	2.86082e-05	-0.0247636	0.182	0.204	0.370819
ITGA9-AS1	2.93099e-05	0.0134761	0.027	0.019	0.379915
HSD17B11	2.93557e-05	-0.036024	0.315	0.343	0.380509
VAMP8	2.94025e-05	0.0562171	0.504	0.487	0.381115
NSA2	2.94056e-05	-0.0458778	0.321	0.345	0.381155
KANK2	2.97294e-05	-0.0237161	0.083	0.099	0.385352
LINC01136	2.97391e-05	-0.0147855	0.028	0.038	0.385478
MEPCE	3.03267e-05	-0.0270311	0.085	0.101	0.393095
NCL	3.03804e-05	-0.0332293	0.406	0.435	0.393791
AC025171.1	3.04503e-05	-0.0141629	0.033	0.044	0.394697
TMEM248	3.10947e-05	-0.0300135	0.223	0.247	0.403049
SLC7A7	3.11927e-05	-0.0364129	0.364	0.391	0.40432
ALKBH7	3.12995e-05	-0.0318593	0.243	0.267	0.405705
LINC02397	3.1673e-05	0.0114079	0.02	0.013	0.410545
FGF11	3.42113e-05	0.00778353	0.012	0.007	0.443447
RPL7L1	3.503e-05	-0.0313144	0.242	0.266	0.454059
LINC01146	3.54763e-05	0.00948207	0.016	0.009	0.459844
AF127936.1	3.63157e-05	-0.026263	0.115	0.134	0.470724
AC132192.2	3.77784e-05	-0.0193895	0.052	0.065	0.489684
TOR1B	3.88044e-05	0.0171872	0.059	0.046	0.502982
NAMPT	3.93132e-05	0.0305352	0.129	0.112	0.509578
IL4R	3.9379e-05	0.0226798	0.097	0.082	0.510431
RHOBTB2	3.94811e-05	-0.0224741	0.096	0.113	0.511754
SLC2A3	4.02022e-05	0.0170637	0.048	0.037	0.521101
RGS19	4.06395e-05	-0.038588	0.379	0.404	0.52677
SNX2	4.13043e-05	-0.0350198	0.404	0.43	0.535386
AC012368.1	4.17128e-05	-0.0288867	0.323	0.349	0.540682
ORAI3	4.18548e-05	-0.0278804	0.164	0.184	0.542522
SARAF	4.33137e-05	-0.0407331	0.658	0.685	0.561432
AC008050.1	4.48173e-05	-0.0176379	0.043	0.054	0.580922
ARHGAP12	4.5291e-05	-0.0367223	0.317	0.343	0.587062
HERC6	4.57962e-05	0.0210877	0.059	0.047	0.59361
CEBPZOS	4.59333e-05	-0.0201115	0.077	0.092	0.595388
PIH1D1	4.61924e-05	-0.0391694	0.436	0.461	0.598746
RBM3	4.62378e-05	-0.0353058	0.293	0.318	0.599334
TREM2	4.75696e-05	-0.0405637	0.835	0.846	0.616597
ARL6IP5	4.8128e-05	-0.0416765	0.749	0.764	0.623835
CTBP2	4.83049e-05	-0.0235216	0.174	0.196	0.626128
PILRA	4.83354e-05	-0.0260924	0.256	0.282	0.626524
RILPL2	4.83776e-05	-0.0239975	0.102	0.119	0.62707
CCNI	4.83783e-05	-0.0341893	0.454	0.484	0.627079
NIBAN1	4.88308e-05	0.0194625	0.058	0.046	0.632945
MALAT1	4.93642e-05	-0.045241	0.985	0.992	0.639859
RAC1	5.13906e-05	-0.0409981	0.842	0.851	0.666125
TMEM205	5.19079e-05	-0.0310567	0.227	0.249	0.672831
UBE2I	5.45879e-05	-0.0318116	0.276	0.301	0.707569
UQCRQ	5.80251e-05	0.0517367	0.435	0.415	0.752121
SNRPB2	5.99826e-05	-0.0350838	0.309	0.334	0.777494
DUSP7	6.14539e-05	-0.0213353	0.072	0.087	0.796566
METAP2	6.21393e-05	-0.0406452	0.269	0.291	0.805449
AHCYL1	6.28814e-05	-0.0297676	0.216	0.239	0.815068
PCMTD1	6.36706e-05	-0.0305988	0.243	0.267	0.825298
CD48	6.39942e-05	0.0143876	0.035	0.025	0.829492
NFE2L2	6.44594e-05	-0.0354062	0.378	0.403	0.835523
MTDH	6.47324e-05	-0.0399123	0.615	0.639	0.839062
SCARF1	6.47656e-05	-0.0238422	0.126	0.144	0.839492
HIST1H2BD	6.50848e-05	0.012736	0.03	0.022	0.843629
IL18BP	6.5217e-05	-0.0254273	0.122	0.14	0.845343
CABIN1	6.604e-05	-0.0234126	0.097	0.113	0.85601
IRF9	6.66277e-05	0.0394014	0.338	0.315	0.863628
FHAD1	6.85239e-05	-0.0149179	0.036	0.046	0.888207
CD28	7.07918e-05	0.0136733	0.029	0.02	0.917603
STOM	7.08096e-05	0.0448007	0.316	0.295	0.917834
HNRNPH2	7.08601e-05	-0.0265852	0.184	0.205	0.918488
PPP1R14B	7.2248e-05	0.0301279	0.17	0.151	0.936479
NKILA	7.25498e-05	-0.0145225	0.024	0.033	0.940391
BNIP3L	7.26605e-05	-0.0297968	0.268	0.292	0.941825
HSPA1A	7.2741e-05	-0.256141	0.444	0.455	0.942869
RPS4X	7.36601e-05	-0.0265757	0.939	0.945	0.954782
SNHG32	7.44554e-05	-0.0320649	0.216	0.237	0.965091
RPS3A	7.69435e-05	-0.0261978	0.932	0.946	0.997342
SFPQ	7.76946e-05	-0.0372232	0.377	0.403	1
YIPF4	7.81451e-05	-0.0297527	0.292	0.317	1
FAM110B	7.8723e-05	0.0117003	0.028	0.02	1
UTP6	7.91584e-05	-0.0322559	0.238	0.261	1
EIF4B	7.91874e-05	-0.0328943	0.283	0.306	1
EIF3H	7.96259e-05	-0.034993	0.314	0.337	1
PIGC	8.27616e-05	-0.0274218	0.12	0.138	1
RPL39	8.29453e-05	-0.0313105	0.964	0.97	1
TRIM22	8.32515e-05	0.0410025	0.382	0.359	1
UBE2L6	8.35016e-05	0.0278974	0.178	0.159	1
GALNT1	8.56995e-05	-0.0406348	0.425	0.451	1
ARMCX3	8.63665e-05	-0.0297696	0.214	0.236	1
PCF11	8.72194e-05	-0.0294684	0.246	0.269	1
MOB4	8.77619e-05	-0.0250712	0.166	0.187	1
GNG7	9.0084e-05	-0.0328123	0.362	0.388	1
RGS16	9.15899e-05	0.0416479	0.063	0.051	1
ERO1B	9.29493e-05	0.0247117	0.119	0.103	1
KLF4	9.30902e-05	0.0119296	0.03	0.022	1
PHF23	9.31189e-05	-0.0258714	0.112	0.129	1
ARRB2	9.33094e-05	-0.0288315	0.447	0.476	1
TAF7	9.4044e-05	-0.0251613	0.249	0.273	1
PSMC4	9.50366e-05	0.0447735	0.304	0.283	1
CD7	9.6232e-05	-0.0205648	0.07	0.084	1
TSEN34	9.64674e-05	-0.0215334	0.117	0.134	1
PTPRE	9.68167e-05	-0.0314188	0.367	0.394	1
GABARAP	9.91012e-05	-0.0349498	0.837	0.85	1
RPL14	9.92478e-05	-0.0379588	0.815	0.832	1
DLEU1	9.98536e-05	-0.0481935	0.347	0.368	1
EIF5	0.000100017	-0.0320671	0.322	0.347	1
PTPN6	0.000100176	-0.0279142	0.199	0.221	1
CCL3	0.000100524	0.164638	0.399	0.38	1
RPS10	0.000102019	-0.0299497	0.717	0.743	1
TNFRSF21	0.00010205	-0.024003	0.103	0.119	1
PIP4P1	0.000102195	-0.0252205	0.146	0.165	1
TLR2	0.000106983	0.0213132	0.1	0.085	1
ACPP	0.000107008	0.0182908	0.064	0.052	1
BEX4	0.000109662	-0.02897	0.305	0.331	1
GNAS	0.000109667	-0.0390565	0.81	0.822	1
RPS3	0.000110702	-0.0284877	0.902	0.92	1
CLIC4	0.000110877	0.0103861	0.023	0.016	1
UFSP2	0.000112488	-0.0225796	0.081	0.095	1
DNAJC10	0.000114464	-0.025035	0.274	0.298	1
TOPORS	0.000115035	-0.023596	0.133	0.151	1
NMRAL1	0.000115488	-0.0179936	0.058	0.071	1
UVRAG	0.000121741	-0.0253895	0.166	0.186	1
SYPL1	0.000122697	-0.0269403	0.309	0.334	1
SUMO2	0.000123023	-0.0424729	0.593	0.618	1
CHMP3	0.000123277	-0.0280914	0.242	0.264	1
KCNMA1	0.00012504	0.0143956	0.044	0.034	1
HNRNPR	0.000126996	-0.0335215	0.297	0.32	1
TECR	0.000127519	-0.0360961	0.334	0.357	1
CTBS	0.000127623	-0.0265644	0.258	0.282	1
RAPGEF6	0.000127663	-0.0268625	0.271	0.296	1
LILRA2	0.000131186	0.0145804	0.04	0.031	1
BCAP29	0.000131728	-0.0278241	0.201	0.222	1
AC007952.4	0.000132775	-0.0488419	0.37	0.393	1
SNW1	0.000135138	-0.031015	0.279	0.302	1
VPS4B	0.000135897	-0.0314867	0.223	0.244	1
PCED1B	0.000137052	-0.028112	0.217	0.238	1
CRTAP	0.000137165	-0.0293759	0.182	0.202	1
LAT2	0.00013947	-0.0332482	0.446	0.474	1
LCP1	0.000139775	-0.0378169	0.362	0.386	1
PLOD1	0.000139913	0.01788	0.065	0.053	1
AL357522.1	0.000141667	0.0202002	0.075	0.062	1
C3	0.000147558	0.0582395	0.955	0.95	1
AP2M1	0.000147563	-0.0338425	0.298	0.321	1
DNAJC21	0.000149048	-0.0258384	0.13	0.147	1
XRCC6	0.000149156	-0.0261418	0.279	0.303	1
NIFK	0.000151117	-0.0331789	0.196	0.215	1
CD27-AS1	0.000151379	0.0163668	0.062	0.051	1
WLS	0.000151774	-0.0289074	0.217	0.239	1
ZNF706	0.000152757	-0.029662	0.307	0.33	1
TMEM50B	0.000152758	0.0313562	0.236	0.215	1
ADAMTS4	0.000154655	-0.0153947	0.04	0.051	1
KPNA4	0.000155367	-0.0287117	0.197	0.217	1
ARID4B	0.000156284	-0.0307644	0.236	0.258	1
GAS5	0.000156491	-0.034467	0.305	0.327	1
YY1	0.000158833	-0.0233135	0.25	0.273	1
RPS25	0.000159739	-0.0366611	0.911	0.92	1
SCAMP2	0.000160656	-0.0351733	0.597	0.617	1
ATP13A1	0.000162153	0.0230344	0.11	0.095	1
M6PR	0.000163469	-0.0327629	0.48	0.507	1
RNF13	0.000163888	-0.0317752	0.451	0.476	1
EEF1D	0.000166323	-0.0356601	0.531	0.558	1
RPL6	0.000166375	-0.0423395	0.862	0.869	1
SMAP1	0.000166533	-0.0265587	0.168	0.187	1
HNRNPDL	0.000169162	-0.0380244	0.532	0.553	1
POLR1D	0.000170533	-0.0220343	0.233	0.255	1
AIG1	0.000175588	-0.0325979	0.366	0.391	1
SEMA4D	0.000175892	-0.0235639	0.211	0.233	1
RNASE4	0.000179306	-0.0171302	0.063	0.076	1
RNASEH2B-AS1	0.000182448	-0.0278582	0.1	0.115	1
LIMA1	0.000182457	0.0180182	0.071	0.058	1
SERTAD3	0.000182616	-0.0247725	0.125	0.142	1
WAC-AS1	0.000183466	-0.0207296	0.118	0.135	1
RPS6KA5	0.000184175	-0.0241874	0.119	0.135	1
RPL22	0.000184809	-0.0335362	0.798	0.811	1
SRP72	0.000187351	-0.0282282	0.177	0.196	1
FCER1G	0.000190033	0.0479517	0.839	0.83	1
P4HB	0.000190852	0.0346056	0.271	0.251	1
RSF1	0.000191143	-0.0264773	0.244	0.267	1
AC092069.1	0.000194011	0.0269811	0.115	0.1	1
NBPF26	0.000199837	0.00933447	0.022	0.016	1
NFKBIZ	0.000201911	0.0298928	0.091	0.077	1
CALM2	0.000203388	-0.0319514	0.832	0.841	1
PSMB10	0.000206543	-0.0298305	0.306	0.329	1
NR4A1	0.000207352	-0.0212443	0.049	0.06	1
CX3CR1	0.000212921	-0.024458	0.944	0.958	1
TFAM	0.000216368	-0.0265576	0.14	0.157	1
ANAPC11	0.00021953	0.0400436	0.289	0.27	1
TMEM14B	0.000224206	-0.0273403	0.241	0.263	1
NTPCR	0.000226001	-0.017895	0.066	0.079	1
GAMT	0.000230121	0.0225085	0.126	0.11	1
TRIR	0.00023045	-0.0367042	0.344	0.366	1
CD302	0.000233199	-0.0356186	0.565	0.592	1
ITGAL	0.000234171	0.0231	0.134	0.118	1
C1QC	0.000235144	0.0420339	0.995	0.995	1
CCDC12	0.000236497	-0.0299152	0.204	0.224	1
TMCO1	0.000241796	-0.0232865	0.376	0.402	1
SKP2	0.00025107	0.0150136	0.052	0.041	1
CCDC59	0.000255058	-0.0275057	0.165	0.183	1
SBNO1	0.000257295	-0.0264417	0.124	0.14	1
SRRM1	0.000263333	-0.0341553	0.498	0.523	1
RAD50	0.000267697	-0.024879	0.187	0.207	1
RPL4	0.00027367	-0.0305051	0.488	0.513	1
C3orf38	0.000278014	-0.024805	0.165	0.184	1
TIMP2	0.000278788	-0.034032	0.515	0.537	1
MRPL23	0.000284056	0.0172779	0.076	0.063	1
CCDC47	0.000288346	-0.0307221	0.408	0.433	1
CHMP5	0.000296761	0.0334931	0.301	0.281	1
FNTA	0.000298081	-0.0231809	0.188	0.208	1
MT-ND3	0.000300132	0.0663523	0.985	0.986	1
DYNLL1	0.000302961	0.0435056	0.482	0.465	1
RPS19	0.000307206	0.0786934	0.938	0.95	1
CHCHD7	0.000307994	0.0408095	0.297	0.278	1
STARD7	0.000311665	0.0214403	0.142	0.125	1
EIF4A3	0.000314423	-0.0246006	0.189	0.208	1
CH25H	0.000314481	0.0664969	0.481	0.46	1
TCEAL3	0.000318226	-0.035071	0.281	0.302	1
SMAD7	0.000320644	-0.0329957	0.244	0.264	1
UBB	0.000323433	-0.0383585	0.579	0.601	1
KIAA0355	0.000325974	-0.0239375	0.165	0.183	1
EID1	0.000326129	-0.033272	0.365	0.388	1
PLAT	0.00032906	-0.0276286	0.135	0.152	1
DDX60L	0.000330255	0.02786	0.19	0.172	1
IKBIP	0.000332569	-0.0255659	0.24	0.261	1
ERBIN	0.000334075	-0.022228	0.192	0.212	1
TLN1	0.000337185	-0.0356733	0.442	0.466	1
RTF1	0.000338319	-0.02563	0.229	0.25	1
DAB2	0.000339361	-0.0323949	0.319	0.341	1
SQLE	0.000344761	0.0123694	0.027	0.02	1
SH3BP1	0.000347049	-0.0236291	0.196	0.215	1
FER	0.000347746	-0.0226091	0.146	0.164	1
HIST1H2AG	0.000351394	-0.0140266	0.037	0.047	1
ING1	0.00035267	-0.0159715	0.052	0.063	1
SOCS3	0.000353317	0.00743017	0.011	0.006	1
GPATCH11	0.000359166	-0.0220067	0.095	0.109	1
RUNX3	0.000359571	-0.0215866	0.083	0.097	1
PABPC1	0.000360353	-0.0366049	0.614	0.636	1
TLE4	0.000362757	-0.0361783	0.357	0.38	1
NT5C	0.000367361	-0.0235656	0.311	0.335	1
PMAIP1	0.000367555	-0.0255352	0.055	0.067	1
PDIA4	0.000368873	0.0393017	0.253	0.235	1
SH3BGRL3	0.00036907	0.0616991	0.544	0.534	1
BRAT1	0.000373834	-0.0186754	0.097	0.111	1
AL031283.2	0.000374518	-0.00726162	0.008	0.013	1
PSMB1	0.000382913	-0.0245237	0.362	0.387	1
RPN2	0.000383529	-0.0311277	0.619	0.644	1
AKR1B1	0.000385768	-0.0256019	0.281	0.304	1
CLK1	0.000387145	-0.0279079	0.279	0.3	1
IWS1	0.000387797	-0.0248761	0.145	0.162	1
RHBDF2	0.000390797	0.029399	0.22	0.201	1
SPRY2	0.000395608	-0.0298919	0.153	0.169	1
AC007032.1	0.00039651	0.0109559	0.029	0.021	1
SERTAD1	0.000397032	-0.0201289	0.075	0.088	1
ZNF148	0.000399186	-0.0270784	0.234	0.254	1
RPL37	0.00040027	-0.0418332	0.956	0.961	1
JADE2	0.000400279	-0.0149141	0.054	0.065	1
HNRNPAB	0.000408211	-0.0263089	0.237	0.258	1
RAP1A	0.000408263	-0.0277361	0.365	0.389	1
FGD5-AS1	0.000410071	-0.0237617	0.182	0.201	1
CAMK1	0.000413915	-0.0187801	0.123	0.139	1
PAG1	0.000417349	-0.0285237	0.397	0.421	1
HOMER3	0.000419982	-0.025235	0.248	0.269	1
RPL3	0.0004214	-0.0284724	0.88	0.899	1
LYN	0.000421626	-0.0287966	0.342	0.364	1
SETD2	0.000423672	-0.0232497	0.218	0.239	1
SLC29A3	0.000424719	-0.0290534	0.244	0.264	1
AC020909.2	0.000430013	0.00876766	0.017	0.012	1
MRPL53	0.000431545	0.00893575	0.021	0.015	1
NMRK1	0.000432054	-0.0509756	0.21	0.226	1
NRIP1	0.00043208	-0.0350538	0.444	0.467	1
GABARAPL2	0.000432484	-0.0331377	0.299	0.32	1
BRIX1	0.000437042	-0.0188241	0.096	0.11	1
DLEU7	0.000439125	-0.024505	0.143	0.16	1
MEF2A	0.000440397	-0.0266709	0.632	0.661	1
MAGEH1	0.000441345	-0.0188784	0.094	0.108	1
CTNND1	0.000445103	-0.0323678	0.406	0.429	1
ATMIN	0.000446502	-0.0152102	0.052	0.063	1
HIST1H1A	0.000451588	-0.00812725	0.007	0.012	1
TSC22D1	0.000452824	-0.0180613	0.054	0.065	1
GAK	0.000461724	-0.0247666	0.154	0.171	1
LYRM4	0.000467143	0.0143207	0.06	0.049	1
MTMR4	0.000467896	0.0386849	0.2	0.184	1
LGALS3	0.000472398	0.0136908	0.053	0.043	1
LEPROT	0.000472553	-0.0280809	0.368	0.392	1
MORF4L1	0.000476323	-0.0338985	0.5	0.525	1
SPRY1	0.000481085	-0.0296688	0.183	0.201	1
SNX10	0.00049126	-0.0187947	0.092	0.106	1
AL627171.1	0.000491664	-0.0155415	0.055	0.066	1
SMG6	0.000493614	-0.0155758	0.067	0.079	1
RHBDD3	0.000497168	0.0132793	0.047	0.038	1
ALG13	0.000497182	-0.0240839	0.35	0.372	1
SMYD3	0.000497308	-0.0241456	0.31	0.335	1
EIF3E	0.000504006	-0.0273676	0.372	0.398	1
RPS24	0.000504138	-0.0247342	0.968	0.972	1
DISP1	0.000510872	0.0303521	0.194	0.176	1
TIGD4	0.000511982	-0.0190974	0.079	0.092	1
TMEM223	0.000525928	-0.023878	0.163	0.18	1
CD164	0.000528866	-0.0230352	0.526	0.555	1
RBMX	0.000529515	-0.0297807	0.419	0.443	1
OLFML2B	0.000533197	0.0234853	0.141	0.125	1
RTKN	0.00053646	-0.0141844	0.051	0.061	1
RFC1	0.00053818	-0.0222994	0.188	0.208	1
ASH1L	0.000546878	-0.0244639	0.347	0.371	1
IKBKE	0.000550081	0.0113146	0.034	0.026	1
JOSD2	0.000552144	0.0192891	0.11	0.096	1
PTPRO	0.00055386	0.0207591	0.096	0.083	1
FOXRED2	0.000554696	0.0109198	0.029	0.022	1
STAB1	0.000566704	-0.0339861	0.348	0.37	1
OSBPL11	0.000567899	-0.0272574	0.313	0.335	1
GNPDA1	0.0005685	-0.0219416	0.252	0.274	1
SMNDC1	0.00056963	-0.0239785	0.156	0.173	1
PSMF1	0.000579348	-0.0190978	0.113	0.128	1
PLAC8	0.0005796	0.0189078	0.031	0.024	1
TMEM179B	0.000584243	-0.026105	0.344	0.367	1
UBA7	0.000587	0.0226418	0.159	0.143	1
CKS1B	0.00058869	0.0203547	0.086	0.074	1
WNT5A	0.000588701	0.0217751	0.107	0.093	1
PRKX	0.00059829	-0.0249673	0.169	0.187	1
DPM3	0.000601442	-0.024451	0.232	0.252	1
SPATA6	0.000604506	0.025304	0.118	0.104	1
C11orf58	0.000605894	-0.0272791	0.442	0.467	1
C2	0.000608167	0.0420484	0.339	0.322	1
PFKP	0.000608653	0.0066402	0.015	0.01	1
GNPTG	0.000610139	-0.0202459	0.207	0.227	1
TCF7L2	0.000611724	-0.0199655	0.131	0.147	1
CSF2RA	0.000612312	-0.0264311	0.69	0.714	1
URI1	0.000620302	-0.0203735	0.129	0.145	1
SMIM19	0.000622504	-0.0220919	0.133	0.148	1
PNRC2	0.000624778	-0.0313261	0.271	0.29	1
GIMAP7	0.000624861	-0.0207103	0.1	0.114	1
PYCARD	0.000624949	-0.0320552	0.499	0.521	1
RDX	0.000627384	-0.0239496	0.208	0.228	1
MYOZ2	0.000633689	0.0204852	0.093	0.08	1
B4GALT1	0.000634481	-0.0268067	0.348	0.37	1
CAPZB	0.000634882	-0.0366869	0.628	0.645	1
WSB1	0.000640577	-0.0378604	0.737	0.76	1
VDAC1	0.000641392	-0.0366215	0.463	0.483	1
ANXA7	0.000641934	-0.0236979	0.186	0.204	1
FGF20	0.000642126	-0.0272486	0.221	0.24	1
SF3B4	0.000648825	-0.0201869	0.137	0.153	1
HDAC9	0.000648993	0.0252049	0.134	0.119	1
P4HA1	0.000656133	0.0402397	0.283	0.266	1
COL14A1	0.000659689	-0.0120669	0.012	0.018	1
SLC36A1	0.000663162	0.00970887	0.029	0.021	1
STIM2	0.0006909	-0.0213619	0.143	0.16	1
MAPK3	0.000692267	0.0172576	0.09	0.077	1
RASL10A	0.00069286	-0.0149171	0.065	0.076	1
DERL3	0.000694978	0.0177448	0.063	0.052	1
TAP1	0.000700657	0.0194705	0.068	0.057	1
OASL	0.000702177	0.0147452	0.056	0.046	1
SLC25A6	0.00070344	-0.0316199	0.451	0.474	1
HLA-DQA1	0.000713644	0.0317129	0.043	0.034	1
RBM33	0.0007292	-0.0199449	0.146	0.163	1
DOCK2	0.000736399	-0.0253711	0.239	0.258	1
SIVA1	0.000744888	-0.0216844	0.217	0.237	1
CISD1	0.000751048	0.0170611	0.075	0.063	1
ZFYVE19	0.000754593	0.0138639	0.045	0.036	1
TNFAIP8L2	0.000755475	-0.0219713	0.18	0.197	1
AC016957.2	0.000757726	-0.00667611	0.008	0.012	1
CHCHD2	0.000759667	0.047545	0.352	0.335	1
PPP1R15A	0.000761038	-0.0261741	0.168	0.185	1
IST1	0.000762889	-0.0269495	0.284	0.304	1
SHISA8	0.000766264	-0.0091184	0.014	0.02	1
EPB41L4A-AS1	0.000769203	-0.0188727	0.091	0.104	1
AL592429.2	0.00077133	-0.0097358	0.02	0.027	1
HEXB	0.000771671	-0.0240399	0.25	0.271	1
AC091271.1	0.000773597	-0.0240858	0.134	0.15	1
CACNA1D	0.000778872	0.023547	0.127	0.113	1
UBXN1	0.000784907	-0.0236741	0.36	0.382	1
CCL3L1	0.000785253	-0.0808278	0.357	0.378	1
CHPT1	0.000785442	-0.0232677	0.107	0.121	1
TRIM69	0.000785969	0.0165789	0.086	0.074	1
RPL29	0.000789626	-0.023332	0.883	0.896	1
LINC00891	0.00079038	-0.0146322	0.05	0.06	1
BHLHE41	0.000790403	-0.0353984	0.651	0.672	1
RAPGEF1	0.000791226	-0.021135	0.121	0.136	1
AL135960.1	0.000794085	-0.0237825	0.076	0.088	1
ACTR2	0.000800903	-0.0265875	0.648	0.668	1
POLE3	0.000805808	-0.0206083	0.13	0.145	1
TNFSF13B	0.000807157	0.0261849	0.153	0.138	1
RNF167	0.00081098	-0.0207186	0.203	0.222	1
RAP2C-AS1	0.000813437	-0.0120449	0.033	0.041	1
COX7B	0.000825395	0.0504966	0.379	0.365	1
LRRK1	0.000826637	-0.0261301	0.207	0.225	1
UBE2E1	0.000836601	-0.0250864	0.166	0.183	1
IL7R	0.000841856	0.0227102	0.103	0.09	1
LMBRD1	0.000844414	-0.0253105	0.225	0.244	1
RPL12	0.000849441	-0.025239	0.903	0.919	1
ENTPD1	0.00086357	-0.0293724	0.604	0.624	1
ATP5MF	0.00086655	0.0505309	0.445	0.433	1
MIR99AHG	0.00086957	-0.0182743	0.196	0.215	1
ARRDC2	0.000874806	-0.0177709	0.097	0.111	1
ZNF561-AS1	0.000876709	0.0151859	0.051	0.041	1
U2SURP	0.000880352	-0.0275855	0.334	0.356	1
PIEZO2	0.000884008	0.011958	0.025	0.019	1
BIN1	0.000889131	-0.0319623	0.591	0.613	1
AMD 1.00	0.000890969	-0.0268075	0.332	0.354	1
CNBP	0.000891447	-0.0287219	0.327	0.347	1
UQCC2	0.000891689	0.0229588	0.163	0.147	1
TSC22D2	0.000894314	-0.023092	0.148	0.164	1
SIGLEC12	0.000900482	-0.0144259	0.043	0.052	1
EIF3K	0.000907818	-0.0221737	0.457	0.484	1
DAP3	0.000909002	-0.0248146	0.19	0.208	1
PRNP	0.000911153	-0.02229	0.249	0.269	1
DNAJA1	0.000928355	0.0395435	0.428	0.41	1
HES1	0.000936932	-0.0374507	0.098	0.111	1
MTHFD2	0.000946259	0.0206513	0.122	0.108	1
IVD	0.000948857	-0.0268489	0.196	0.214	1
S100B	0.000952011	0.0107596	0.025	0.018	1
TSPAN14	0.000974365	-0.0265172	0.217	0.235	1
RNF213	0.000977109	0.048953	0.47	0.456	1
C9orf78	0.000979304	-0.0216573	0.206	0.224	1
APPL1	0.00100145	-0.0264084	0.254	0.273	1
MT-CYB	0.00100639	-0.0366411	0.987	0.987	1
EIF3L	0.00101587	-0.0251034	0.229	0.248	1
ZNF322	0.00101695	-0.0188622	0.115	0.13	1
HSD17B14	0.00102212	-0.0194344	0.108	0.122	1
AL136038.3	0.0010231	-0.00727373	0.01	0.015	1
OCIAD1	0.00102744	-0.0265799	0.422	0.445	1
CLECL1	0.00103005	0.0116579	0.029	0.022	1
BOD1L1	0.00103584	-0.0301863	0.393	0.416	1
SYNGR2	0.00105644	-0.0226294	0.462	0.486	1
POLB	0.00105937	-0.0198327	0.117	0.131	1
PER3	0.00106286	-0.0201509	0.088	0.101	1
SLC23A2	0.00107181	-0.0179083	0.112	0.126	1
HLA-DMB	0.00107965	0.045068	0.291	0.275	1
LPAR1	0.00108228	-0.0223045	0.105	0.119	1
PYCR2	0.00108799	-0.0190416	0.105	0.119	1
SEC24D	0.00108948	0.017562	0.104	0.091	1
ZRANB1	0.00109115	-0.0204754	0.11	0.123	1
DNAJB12	0.00109128	-0.0230928	0.164	0.18	1
GRN	0.00109834	-0.0314343	0.771	0.79	1
TENT2	0.00110259	-0.0262341	0.22	0.238	1
AFF3	0.00110684	-0.0189617	0.088	0.101	1
RNMT	0.00111586	-0.0235159	0.265	0.285	1
RERE	0.0011182	-0.0265558	0.233	0.252	1
HSBP1L1	0.00111867	-0.0213446	0.092	0.105	1
OSGEP	0.0011192	-0.0240365	0.229	0.248	1
PLAGL2	0.00112034	-0.0148594	0.067	0.079	1
WTAP	0.00112077	-0.0266077	0.231	0.249	1
STON2	0.00112161	-0.0143893	0.052	0.062	1
AC083880.1	0.00114662	-0.00750318	0.014	0.019	1
LARP7	0.00114867	-0.0330031	0.269	0.287	1
AC004148.1	0.00115124	0.00677162	0.014	0.01	1
CCR1	0.00116705	0.0432558	0.418	0.402	1
GABARAPL1	0.00116763	-0.0323674	0.171	0.186	1
NR2C1	0.00116902	-0.0149354	0.097	0.111	1
MTCH1	0.00116957	-0.0272712	0.255	0.273	1
SSR1	0.00117173	-0.0221109	0.42	0.446	1
CD99	0.00117939	-0.0342765	0.485	0.502	1
GP9	0.00118105	-0.0121324	0.028	0.035	1
OXA1L	0.00118205	-0.0231643	0.197	0.214	1
PLVAP	0.00119055	-0.0226642	0.186	0.203	1
ADGRE1	0.00119267	0.00613079	0.014	0.009	1
NUP210	0.00119559	0.0110916	0.033	0.026	1
COX6C	0.00120566	0.055665	0.452	0.442	1
FAM110A	0.00120744	-0.01272	0.049	0.059	1
CRELD1	0.00123526	0.0190127	0.095	0.082	1
CBX3	0.0012494	-0.0285713	0.353	0.374	1
SPART	0.00126787	-0.0225148	0.139	0.154	1
EPOR	0.0012687	-0.0141055	0.061	0.072	1
AC072061.1	0.00127066	-0.00827513	0.019	0.025	1
NCK1-DT	0.00127753	-0.0242991	0.313	0.334	1
SVBP	0.0012853	-0.0299502	0.327	0.347	1
HACD4	0.00128818	0.0171384	0.096	0.084	1
TSPAN3	0.0013018	-0.0279198	0.287	0.306	1
GATAD1	0.00132009	-0.0285792	0.334	0.354	1
CMPK2	0.00132366	0.0181732	0.109	0.096	1
IL13RA1	0.00132908	-0.0259578	0.445	0.467	1
SNHG6	0.00133711	-0.0306009	0.393	0.413	1
KDM7A	0.00134319	-0.0218497	0.178	0.195	1
TXNL1	0.00134608	-0.0228025	0.211	0.229	1
KRCC1	0.00136461	-0.024977	0.211	0.229	1
GUCY1A1	0.00136694	-0.0245118	0.134	0.148	1
SNX3	0.00137284	0.0337115	0.438	0.419	1
DYNC1LI1	0.0013762	-0.025024	0.191	0.208	1
ARL6IP1	0.001377	-0.023714	0.593	0.615	1
TM2D3	0.00137968	-0.0192539	0.258	0.278	1
RLF	0.00138339	-0.0181178	0.095	0.108	1
AC103691.1	0.0013856	0.0101486	0.029	0.022	1
OSBPL8	0.00138888	-0.0214378	0.168	0.184	1
ERCC1	0.00139315	-0.0236407	0.318	0.34	1
POLR2L	0.00141536	0.0463476	0.252	0.238	1
HLA-DPB1	0.00141911	0.0246255	0.101	0.088	1
LINC00824	0.00142031	0.0109877	0.036	0.028	1
AL109840.2	0.0014258	-0.0091884	0.012	0.017	1
SPN	0.00142839	-0.019799	0.12	0.134	1
LRCH1	0.00143278	-0.0212211	0.118	0.132	1
ANKRD13D	0.00143562	-0.0213361	0.186	0.203	1
ZNF655	0.0014447	-0.0192597	0.198	0.216	1
ITGAV	0.00144913	0.0377113	0.297	0.28	1
HLA-DMA	0.00145144	0.0311743	0.159	0.144	1
SIAH1	0.00145394	-0.0199542	0.142	0.157	1
CPED1	0.00145625	-0.0239956	0.349	0.372	1
SPCS3	0.00145627	0.0399747	0.425	0.41	1
ASTN1	0.00146091	-0.0069514	0.013	0.018	1
ASH1L-AS1	0.00146778	0.00747194	0.018	0.012	1
EXOC6	0.00146842	-0.0188838	0.094	0.106	1
UCP2	0.00147226	0.0431217	0.45	0.436	1
KMT2E-AS1	0.00147232	-0.024183	0.105	0.118	1
HNRNPM	0.0014763	-0.022054	0.3	0.32	1
RIC1	0.00147734	0.0150406	0.074	0.063	1
MKLN1	0.00147953	-0.0214699	0.191	0.208	1
YPEL5	0.00148015	-0.0205205	0.197	0.214	1
THUMPD1	0.00148789	-0.0209083	0.194	0.211	1
FKTN	0.00149603	0.0136549	0.046	0.037	1
SNHG9	0.00152105	-0.0190352	0.084	0.097	1
TSPYL1	0.00152326	-0.0227925	0.2	0.217	1
H1F0	0.00153738	-0.0246203	0.266	0.286	1
SBNO1-AS1	0.00154317	0.0107879	0.033	0.026	1
DCUN1D4	0.00154439	-0.0144016	0.05	0.059	1
IDS	0.00154765	-0.0195291	0.247	0.267	1
FAM89A	0.00155169	-0.0210574	0.236	0.255	1
ATP5MD	0.00155604	0.0415311	0.399	0.382	1
KIAA2013	0.0015607	-0.022888	0.171	0.187	1
FAM3B	0.00156308	-0.0149951	0.067	0.078	1
ATP2B1	0.00157076	-0.0239246	0.364	0.387	1
CTDNEP1	0.00157506	-0.0209943	0.217	0.235	1
ARL2BP	0.00158632	-0.0180648	0.119	0.133	1
LAMP1	0.00158794	-0.027375	0.483	0.504	1
PTMA	0.0015887	-0.0289554	0.946	0.954	1
AC009961.4	0.00159306	-0.00721986	0.014	0.019	1
TRIM25	0.00160945	0.0157098	0.089	0.078	1
RPS13	0.00161235	-0.0273473	0.9	0.914	1
RNF145	0.00161657	-0.0225796	0.216	0.234	1
GLIPR1	0.00162013	-0.0258915	0.677	0.697	1
ARID5A	0.00162404	-0.0207541	0.167	0.183	1
HERPUD1	0.00162535	0.0630476	0.573	0.568	1
SON	0.00163117	-0.0282373	0.719	0.737	1
SF3B1	0.00163454	-0.0237872	0.495	0.522	1
ENGASE	0.00163723	0.0171657	0.083	0.072	1
XRCC5	0.00163756	-0.0290076	0.43	0.452	1
AC092445.1	0.00164326	0.00605912	0.012	0.008	1
PTTG1IP	0.0016483	-0.0260023	0.436	0.457	1
SYS1	0.00165415	-0.0208924	0.166	0.182	1
TMEM144	0.00165421	-0.0259432	0.139	0.153	1
RUFY2	0.00165632	-0.0173012	0.098	0.111	1
IGF1	0.00165756	-0.0383033	0.643	0.658	1
CDC34	0.00165985	-0.0156997	0.063	0.073	1
NOL7	0.00168038	-0.022805	0.324	0.345	1
MYL12B	0.00168962	-0.0286915	0.529	0.551	1
LINC00667	0.00169288	-0.0215204	0.12	0.134	1
AL139246.5	0.00170911	-0.00723607	0.01	0.014	1
TOMM20	0.00171339	-0.0286716	0.339	0.359	1
DARS	0.00172035	-0.0221473	0.168	0.184	1
YPEL3	0.00173167	-0.0229519	0.285	0.304	1
DEPTOR	0.00173262	-0.022355	0.202	0.219	1
PHACTR1	0.00174023	-0.0639894	0.452	0.466	1
TBC1D9	0.00174763	-0.023839	0.158	0.173	1
ITGB5	0.00176386	-0.0213591	0.113	0.126	1
TNRC6B	0.00176556	-0.0289975	0.371	0.393	1
TGFBR2	0.00177405	-0.0200735	0.4	0.424	1
REEP4	0.00177887	-0.0233469	0.231	0.248	1
MCM8	0.00179691	0.00826158	0.022	0.016	1
TMEM60	0.00180266	-0.0200434	0.127	0.141	1
MALT1	0.00181426	-0.0193669	0.094	0.107	1
OLFML3	0.00185829	-0.0424183	0.825	0.834	1
UQCR10	0.00188017	0.0462123	0.535	0.526	1
PSMB8-AS1	0.0018825	0.0107236	0.039	0.032	1
RABGAP1L	0.00188441	0.0314522	0.27	0.252	1
PPT1	0.00188849	-0.0252174	0.569	0.593	1
EIF4H	0.00189947	-0.0227834	0.149	0.164	1
ECH1	0.00190128	-0.0206159	0.217	0.235	1
RIOK3	0.00191286	-0.0232035	0.165	0.18	1
ATRAID	0.00193942	-0.0225804	0.372	0.393	1
GYS1	0.00194046	0.00749837	0.017	0.012	1
RPS17	0.00195688	0.0579448	0.518	0.514	1
AC243960.3	0.00196445	-0.00961647	0.024	0.031	1
HS3ST1	0.00197155	0.0215195	0.098	0.087	1
ASCL2	0.00197185	-0.019799	0.124	0.138	1
C17orf80	0.00197343	-0.013246	0.055	0.065	1
VASH1	0.00197864	-0.0276525	0.313	0.332	1
TCF12	0.00199494	0.0284767	0.219	0.203	1
TMC8	0.00200242	-0.01832	0.161	0.177	1
PLAAT3	0.00200824	-0.0205592	0.229	0.247	1
EIF1	0.00200997	-0.0263679	0.857	0.874	1
RPL21	0.00201215	-0.0216657	0.949	0.959	1
ERAP1	0.00201651	0.0193022	0.104	0.092	1
PPP1CC	0.00201869	-0.0194395	0.192	0.209	1
MTPN	0.00202531	-0.0241978	0.239	0.257	1
ANOS1	0.00205385	0.0184821	0.123	0.11	1
AC092944.1	0.0020572	-0.0210349	0.092	0.104	1
CHMP2B	0.00206707	-0.0202986	0.151	0.166	1
ZNF385A	0.00206993	-0.0202894	0.122	0.136	1
SAT2	0.00208056	-0.0232514	0.412	0.435	1
NT5DC2	0.0020812	0.00604938	0.011	0.007	1
SUSD3	0.00210505	-0.0317581	0.346	0.365	1
DTWD2	0.00211332	-0.0134009	0.045	0.054	1
TMEM220	0.00212577	-0.0149668	0.075	0.086	1
RPL18	0.00216404	-0.0246085	0.883	0.896	1
TNFAIP2	0.00216553	-0.0158764	0.079	0.091	1
APOL6	0.00216878	0.0250649	0.159	0.145	1
PAIP1	0.00217296	-0.0185623	0.141	0.156	1
SERPINB6	0.00217357	-0.0266286	0.518	0.538	1
RALY	0.00217449	-0.0213427	0.193	0.209	1
MLEC	0.00217459	0.0411414	0.38	0.366	1
PRRC2C	0.00220926	-0.0235354	0.461	0.485	1
HIST1H2AK	0.00223633	-0.00844059	0.016	0.021	1
SCML1	0.00224708	-0.0175315	0.074	0.085	1
PAK1	0.00224849	0.0211652	0.132	0.119	1
AL136295.7	0.00225637	0.00546745	0.01	0.007	1
ZNF689	0.00226172	-0.0144483	0.102	0.115	1
BATF	0.00226938	0.0112778	0.039	0.032	1
TRMT112	0.00228795	-0.0253248	0.366	0.386	1
SREK1	0.00230096	-0.0230942	0.179	0.194	1
SMARCE1	0.00230167	-0.0197443	0.232	0.25	1
APOBEC3C	0.00230563	-0.0202039	0.126	0.139	1
RSL24D1	0.00231429	-0.0231372	0.232	0.25	1
ATP5F1B	0.00233005	-0.0225307	0.346	0.367	1
LMAN2L	0.00233784	0.00816618	0.022	0.017	1
CIAO2A	0.00235374	-0.0224188	0.264	0.282	1
ZBTB20-AS2	0.00235738	-0.00875669	0.019	0.025	1
EPM2A	0.00235798	-0.0102815	0.028	0.036	1
SYF2	0.00238518	-0.033008	0.295	0.313	1
NR4A2	0.00239575	-0.0329978	0.148	0.162	1
PIK3R6	0.00239892	0.0124983	0.055	0.046	1
CXorf56	0.00240299	-0.0114094	0.038	0.046	1
SATB2	0.00240775	0.00570553	0.01	0.007	1
TMBIM4	0.00241126	-0.0260214	0.53	0.551	1
TAF1D	0.00241254	-0.024579	0.401	0.423	1
NUPR1	0.00241963	0.0145684	0.015	0.01	1
SNHG3	0.0024299	0.0172239	0.108	0.095	1
FUCA1	0.00243922	-0.0200019	0.232	0.25	1
AC079807.1	0.00244002	-0.0073578	0.014	0.019	1
TFIP11	0.00244357	-0.0129856	0.047	0.056	1
NDFIP1	0.00246884	-0.0258254	0.352	0.37	1
POLN	0.00247021	-0.00677032	0.012	0.016	1
CD300A	0.00247966	-0.0217413	0.421	0.445	1
MPDZ	0.00248898	0.0126681	0.05	0.042	1
LPP-AS2	0.00252942	-0.00674983	0.01	0.015	1
TP53I11	0.0025405	-0.0165833	0.097	0.11	1
TRIM3	0.00255205	-0.00715506	0.012	0.016	1
DHRS7	0.00255292	0.0365411	0.462	0.445	1
SYT17	0.00255383	0.0184133	0.108	0.096	1
SLU7	0.00257047	-0.0236511	0.151	0.165	1
ZNF33A	0.00257918	-0.0212852	0.15	0.164	1
HAVCR2	0.00259548	0.0351612	0.478	0.462	1
LRRC4	0.00259598	-0.0223453	0.194	0.21	1
AC116667.1	0.00260271	-0.0155591	0.135	0.15	1
GSTA4	0.00262106	-0.0108917	0.033	0.04	1
PTGER4	0.0026394	0.0138224	0.052	0.043	1
PTPN13	0.00265798	-0.00701936	0.01	0.014	1
CCT3	0.00268189	0.0282474	0.274	0.257	1
ANKH	0.00269091	-0.0156262	0.131	0.145	1
LINC01003	0.00269344	-0.0141505	0.049	0.058	1
STRADA	0.0026945	-0.0228459	0.207	0.223	1
TSEN15	0.00270338	0.0132782	0.074	0.064	1
IK	0.00270817	-0.0216391	0.26	0.279	1
CXCL10	0.00273034	0.18017	0.035	0.028	1
HYI	0.00274014	-0.0175778	0.107	0.119	1
CORO1B	0.00279105	-0.0196071	0.276	0.295	1
FBXO7	0.00279498	-0.0188622	0.183	0.199	1
GABPB1-IT1	0.00279844	-0.0123328	0.091	0.104	1
TXNIP	0.00281244	-0.0273732	0.448	0.47	1
GSDMD	0.00282274	0.0207015	0.145	0.132	1
JMY	0.00282763	-0.0102173	0.021	0.027	1
IL4I1	0.00282812	0.0210257	0.053	0.044	1
CMTR1	0.00283559	0.0127588	0.06	0.051	1
XPO1	0.00284753	0.0273571	0.248	0.232	1
ZFPM2-AS1	0.00284935	0.00919173	0.022	0.016	1
CTSB	0.00284951	0.0356526	0.9	0.893	1
RINL	0.00285503	-0.0139288	0.052	0.061	1
ZFP36L2	0.00287148	-0.0352403	0.84	0.858	1
ATP6V0C	0.00287594	-0.0257873	0.7	0.715	1
OTUD6B-AS1	0.00287873	-0.0258853	0.214	0.23	1
ZDHHC8	0.00288018	0.00992665	0.033	0.027	1
NFIC	0.00288043	-0.0238809	0.272	0.29	1
NPEPL1	0.00288436	-0.0171179	0.072	0.083	1
WBP11	0.00289875	-0.0176048	0.137	0.151	1
RAB32	0.00290842	-0.0203086	0.451	0.475	1
RBM25	0.00291114	-0.0187709	0.411	0.433	1
AC009053.2	0.0029235	-0.00631266	0.008	0.012	1
CMTM6	0.00292799	-0.0236759	0.487	0.508	1
BCL6	0.00293566	0.0115024	0.04	0.033	1
MCUB	0.00293897	0.0108981	0.035	0.028	1
CPVL	0.00295186	-0.0248378	0.617	0.641	1
LYST	0.00295831	-0.011691	0.344	0.367	1
FADS1	0.00297133	0.02184	0.098	0.086	1
PSMC6	0.00299035	-0.0169026	0.227	0.245	1
AC084018.2	0.00301714	-0.00611759	0.01	0.014	1
AC103719.1	0.00303384	-0.0158748	0.111	0.124	1
SOS 2	0.00304919	-0.0141964	0.085	0.096	1
BICD1	0.00305253	0.0136877	0.055	0.046	1
INHBA	0.00306379	-0.0148303	0.04	0.048	1
TARSL2	0.00307271	-0.0124588	0.044	0.052	1
TMEM30A	0.00308384	-0.021677	0.262	0.281	1
AIMP1	0.00311414	-0.0230103	0.287	0.307	1
FYTTD1	0.00312217	-0.0199375	0.187	0.203	1
FHIT	0.00313083	-0.0192745	0.118	0.131	1
PGM2	0.00314133	-0.0201739	0.196	0.213	1
MVP	0.00314944	0.012629	0.064	0.054	1
ACSL5	0.0031544	0.0119591	0.053	0.044	1
ABHD17A	0.00316391	-0.0225108	0.19	0.206	1
TLR6	0.00317039	-0.0238115	0.264	0.282	1
PPP1R2	0.00320741	-0.0204386	0.208	0.225	1
BIRC7	0.00325091	-0.00816347	0.021	0.027	1
RASSF8-AS1	0.00327552	-0.017179	0.098	0.11	1
CPM	0.00327649	0.0116867	0.059	0.05	1
APPL2	0.00327895	-0.026232	0.315	0.333	1
HSBP1	0.00329243	0.0335745	0.379	0.364	1
QKI	0.00329348	0.0382776	0.625	0.613	1
CD276	0.00331195	-0.0181444	0.136	0.149	1
SNHG19	0.00331798	0.00784184	0.024	0.018	1
TNRC6A	0.00332084	-0.0210675	0.186	0.201	1
UBL5	0.003323	0.043682	0.49	0.48	1
CYP3A5	0.00333672	0.00994722	0.029	0.023	1
NUS1	0.00334428	0.0142661	0.069	0.059	1
AC003102.1	0.00334676	-0.0130224	0.04	0.048	1
IL6ST	0.00335287	-0.030669	0.651	0.67	1
HYLS1	0.00338928	-0.010415	0.038	0.046	1
GLA	0.00340731	0.0186977	0.15	0.136	1
NQO1	0.0034107	0.00570698	0.012	0.008	1
CSNK1G2	0.0034148	-0.0179062	0.124	0.137	1
ZFPM1	0.00341896	-0.0165837	0.083	0.094	1
HTATSF1	0.00342957	-0.016599	0.079	0.09	1
SLC1A3	0.00345096	-0.0464153	0.433	0.449	1
DNAJB4	0.003459	-0.0191044	0.117	0.13	1
PPM1G	0.0034866	-0.0243316	0.196	0.212	1
LINC01578	0.00348684	-0.0241726	0.324	0.343	1
CCDC84	0.00349453	-0.0158148	0.085	0.096	1
SMPDL3A	0.00353195	-0.00755549	0.014	0.019	1
H6PD	0.00353819	-0.0159115	0.103	0.115	1
UBTF	0.00354302	-0.0220984	0.16	0.174	1
HMGA1	0.00355595	-0.0221048	0.221	0.237	1
MPC2	0.00356116	0.020397	0.241	0.224	1
DDX18	0.00356543	-0.025757	0.333	0.352	1
TMEM123	0.00357109	-0.0220568	0.364	0.383	1
ZNF398	0.00357214	-0.0102883	0.034	0.041	1
FUCA2	0.00357256	-0.0214893	0.304	0.323	1
CHKB	0.00358745	-0.0140033	0.083	0.094	1
PCBP1	0.00362849	-0.0235729	0.42	0.441	1
RASA3	0.00363658	-0.0163901	0.088	0.099	1
SINHCAF	0.00363919	-0.0192979	0.172	0.187	1
AC008760.2	0.0036537	0.017447	0.074	0.064	1
ARHGAP26	0.00365495	0.0220608	0.192	0.177	1
RAB38	0.00366018	0.00760816	0.022	0.017	1
SRSF11	0.00366375	-0.0277676	0.328	0.346	1
AC074032.1	0.003669	-0.00901789	0.031	0.039	1
IL6R	0.00367088	-0.0230238	0.365	0.385	1
BRD4	0.003681	-0.0199737	0.212	0.229	1
POGLUT3	0.00368188	-0.0132594	0.176	0.192	1
BCLAF1	0.0036958	-0.0225333	0.32	0.34	1
STAU1	0.00371023	-0.0228619	0.165	0.179	1
NME3	0.00373329	-0.023653	0.379	0.397	1
ARID1A	0.00374414	-0.0213447	0.233	0.249	1
SCO2	0.00379561	0.0161801	0.086	0.075	1
SEMA6B	0.00379624	0.0058389	0.012	0.008	1
XBP1	0.00379777	0.0335278	0.426	0.411	1
MCFD2	0.00379817	-0.0198019	0.129	0.142	1
OPA1	0.00381371	-0.016089	0.094	0.105	1
ANP32B	0.0038163	-0.0258374	0.288	0.306	1
C1QBP	0.00381645	-0.0157169	0.224	0.241	1
SERBP1	0.00381706	-0.0274706	0.402	0.421	1
KRTCAP2	0.00381833	-0.0294907	0.527	0.546	1
SWAP70	0.00385963	-0.0212998	0.279	0.296	1
DHX58	0.00387849	0.0131814	0.057	0.049	1
NOXA1	0.0038913	-0.0105671	0.027	0.034	1
BRINP2	0.00389312	-0.00870472	0.026	0.033	1
PPIG	0.0038962	-0.0341124	0.394	0.41	1
MRPS10	0.00393127	-0.0195444	0.135	0.148	1
EHD4	0.00393432	0.016881	0.112	0.1	1
ANKZF1	0.00398174	-0.0136748	0.066	0.076	1
CYB561A3	0.00398894	-0.0197873	0.135	0.149	1
FUNDC1	0.0040265	-0.0178715	0.11	0.122	1
HSPB11	0.00402871	-0.022101	0.201	0.217	1
TASOR2	0.00403332	-0.013469	0.092	0.103	1
CHID1	0.0040357	-0.0167974	0.145	0.159	1
MPEG1	0.00403591	-0.0263628	0.319	0.337	1
VPS16	0.00403917	0.0116964	0.046	0.038	1
AL157392.3	0.00404203	-0.0105369	0.053	0.062	1
PTAFR	0.00407579	0.0373802	0.555	0.54	1
TMX1	0.00408783	-0.0251131	0.393	0.411	1
CAPN7	0.00409407	-0.0167667	0.083	0.094	1
ABCC5	0.0040989	0.0140504	0.114	0.102	1
ADAR	0.00409986	0.0293046	0.314	0.298	1
TOB1-AS1	0.00411015	-0.00926624	0.026	0.032	1
RNF2	0.00414734	-0.0146913	0.09	0.101	1
EAPP	0.0041525	-0.0251888	0.197	0.212	1
INSR	0.00415682	-0.00838998	0.019	0.025	1
SAMSN1	0.00418056	-0.0274269	0.79	0.798	1
RAD51C	0.00418684	-0.0138716	0.054	0.063	1
SLC31A2	0.00418927	0.0208371	0.103	0.092	1
OFD1	0.00421768	-0.0255277	0.334	0.353	1
AL135925.1	0.00423597	-0.0131652	0.047	0.055	1
COMTD1	0.00423793	0.00704151	0.026	0.02	1
MEGF8	0.00429963	0.0103421	0.041	0.034	1
AL118516.1	0.00430207	-0.0312083	0.158	0.172	1
SRSF4	0.00431218	-0.0252116	0.236	0.253	1
USP34	0.00431389	-0.0177412	0.196	0.212	1
RBMX2	0.00431592	-0.0195953	0.138	0.152	1
EML1	0.0043258	-0.0144588	0.068	0.078	1
KIAA0895L	0.00434039	0.00705126	0.021	0.015	1
USP1	0.00434935	-0.0165655	0.096	0.108	1
TMEM134	0.00435342	-0.0179353	0.135	0.148	1
ARF1	0.00437614	-0.0204992	0.347	0.366	1
MSMO1	0.00438937	0.0114748	0.054	0.046	1
DENND11	0.00439585	-0.0211533	0.263	0.281	1
PPP1R18	0.00443555	-0.0231427	0.302	0.319	1
TIMELESS	0.00453592	0.00814522	0.025	0.019	1
INTS10	0.00454882	-0.0179114	0.16	0.174	1
SLBP	0.00455871	-0.0178776	0.138	0.152	1
APOL2	0.00457316	0.0140059	0.065	0.056	1
CDV3	0.00461323	-0.0269293	0.335	0.353	1
PCM1	0.00462019	-0.0219763	0.288	0.305	1
TSPYL2	0.00463207	-0.0101466	0.032	0.039	1
CAPN15	0.0046387	0.0112489	0.043	0.035	1
SLC35E3	0.00465057	-0.0158043	0.094	0.105	1
GCNT2	0.00468732	-0.0254183	0.231	0.248	1
MIR34AHG	0.00469965	0.0075441	0.027	0.021	1
B3GALT4	0.00471458	-0.0146787	0.094	0.106	1
NDST2	0.00471538	0.0137178	0.081	0.071	1
SCARB1	0.00472698	-0.0151027	0.089	0.1	1
ZMYM2	0.00473391	-0.0176054	0.201	0.217	1
TMEM99	0.00475556	0.00832158	0.023	0.018	1
TBRG1	0.00475786	-0.0234208	0.166	0.179	1
SSH2	0.00476729	0.0195485	0.133	0.12	1
DKC1	0.00478385	-0.0194124	0.113	0.125	1
GSDME	0.00478624	0.00896681	0.025	0.019	1
EIF3M	0.00479888	-0.022069	0.257	0.274	1
CD33	0.0048136	-0.0223615	0.268	0.285	1
WWP1	0.00481596	-0.0124256	0.052	0.06	1
PLEKHG2	0.00483189	0.00525734	0.011	0.007	1
MORN2	0.00484325	0.00800018	0.022	0.017	1
ZNF143	0.00484404	-0.0147876	0.073	0.083	1
ARHGAP20	0.00484622	-0.0131707	0.058	0.067	1
DDX55	0.00485781	-0.0114141	0.061	0.071	1
WFS1	0.00490585	0.0109339	0.045	0.037	1
DNAJC2	0.00491037	-0.0192046	0.143	0.156	1
ANXA11	0.00491447	-0.0229096	0.22	0.236	1
UBC	0.00492015	-0.0344972	0.809	0.817	1
AC093484.2	0.0049269	-0.0065921	0.012	0.017	1
ZIK1	0.00493023	-0.00687843	0.012	0.016	1
TLR1	0.0049327	-0.0187583	0.383	0.403	1
PQBP1	0.00493629	-0.0184078	0.158	0.172	1
AP001056.1	0.00497115	-0.00906268	0.039	0.047	1
SAMD9	0.00498319	-0.0260542	0.237	0.252	1
SIPA1L1	0.0050304	0.00919766	0.024	0.018	1
SRSF5	0.00506394	-0.0276144	0.488	0.506	1
LMNB2	0.00507585	0.00898724	0.025	0.02	1
AL355999.1	0.00508005	0.0050972	0.01	0.007	1
LRRC58	0.00508192	-0.0185035	0.126	0.138	1
FSCN1	0.00511884	-0.0250189	0.382	0.4	1
EIF5A	0.00521895	0.0259819	0.223	0.208	1
AC100810.1	0.00523453	-0.0179272	0.164	0.178	1
SNRPA1	0.00526521	-0.0152648	0.114	0.126	1
CEBPB	0.00526994	-0.0149655	0.474	0.499	1
RND3	0.00529536	-0.0180044	0.047	0.055	1
MS4A14	0.00531934	0.0116782	0.055	0.047	1
STX7	0.00533266	-0.0183005	0.393	0.414	1
SMUG1	0.00534614	0.0111753	0.058	0.05	1
ACKR2	0.00535877	-0.00697885	0.023	0.029	1
STK17A	0.00538535	-0.0221743	0.169	0.183	1
MEX3C	0.0054055	-0.00937592	0.028	0.035	1
PSIP1	0.00540945	-0.020953	0.131	0.143	1
EXOSC7	0.0054218	-0.0172401	0.086	0.097	1
AREL1	0.00545912	0.0100312	0.039	0.032	1
SUMO1	0.00546428	-0.0193297	0.27	0.288	1
SORL1	0.0054665	0.0385914	0.682	0.668	1
SUMO3	0.00546713	-0.0179537	0.178	0.192	1
AC073195.1	0.00547296	-0.00585642	0.009	0.013	1
AL360012.1	0.00547905	-0.0192653	0.119	0.132	1
LUC7L3	0.0055126	-0.0252687	0.46	0.481	1
ATP11C	0.0055776	-0.0168242	0.13	0.143	1
ADGRE2	0.00558017	0.00853698	0.034	0.027	1
DPCD	0.00558111	0.00711114	0.025	0.019	1
AC009283.1	0.00559263	0.00605039	0.012	0.008	1
SUCNR1	0.00559757	-0.0200438	0.244	0.26	1
CHMP1B	0.00563105	-0.0232398	0.197	0.213	1
TCF25	0.0056502	-0.0214248	0.397	0.416	1
SEC24A	0.00565628	0.0120629	0.058	0.049	1
NCF2	0.00566708	-0.0186596	0.154	0.168	1
ARF4	0.00566876	-0.0204357	0.257	0.273	1
IFI30	0.0057026	0.0210535	0.497	0.48	1
QSER1	0.0057139	-0.0199198	0.185	0.2	1
TM6SF1	0.00577714	-0.0186189	0.331	0.35	1
HMOX1	0.00578121	0.0400664	0.359	0.343	1
ATP6V1G1	0.00578715	-0.0206894	0.456	0.477	1
JOSD1	0.00579101	-0.0155506	0.149	0.163	1
HEBP1	0.0057965	-0.0159348	0.112	0.124	1
DAAM1	0.00581245	0.0213903	0.169	0.155	1
UXT	0.00584358	-0.0194063	0.242	0.259	1
CD151	0.00584366	0.01036	0.046	0.038	1
LY86	0.00584708	-0.0325064	0.756	0.767	1
ZFP14	0.00590596	-0.0186189	0.133	0.146	1
TMED4	0.00592174	-0.0261635	0.313	0.33	1
NMT2	0.00592207	0.00527868	0.013	0.009	1
DDX51	0.00593344	0.00778558	0.028	0.022	1
RPL36	0.00595412	0.0585392	0.835	0.843	1
TNFSF8	0.00595896	-0.0112419	0.055	0.064	1
TRIM14	0.00600522	0.0105674	0.044	0.037	1
RASGRP2	0.00602511	-0.00673032	0.013	0.017	1
AC091563.1	0.00602651	-0.00807095	0.022	0.028	1
KCTD17	0.00604605	0.00958082	0.031	0.025	1
TMEM50A	0.00606933	-0.0221285	0.421	0.44	1
IQGAP1	0.00608239	0.0189997	0.114	0.102	1
ULK3	0.006094	-0.0132055	0.086	0.096	1
PPP1CA	0.00609563	-0.0211422	0.254	0.271	1
CFD	0.0061007	-0.0160745	0.142	0.156	1
RFFL	0.00611861	-0.0175255	0.091	0.102	1
DDX6	0.00612928	-0.0228576	0.355	0.374	1
STMN1	0.00613471	-0.0279176	0.279	0.296	1
SLC25A3	0.00614539	-0.0263401	0.429	0.445	1
2025-03-06	0.00618489	-0.0219024	0.222	0.237	1
VAMP2	0.00619135	-0.020023	0.244	0.26	1
CLPB	0.00620726	0.0144403	0.089	0.079	1
ANKS1A	0.00621937	0.0115448	0.047	0.039	1
AC245407.2	0.00624098	-0.0115197	0.045	0.052	1
CSK	0.00624964	-0.0196093	0.209	0.225	1
PTPA	0.00626794	0.0119013	0.06	0.051	1
ZBTB4	0.00627385	-0.0151059	0.095	0.106	1
HIST1H4A	0.00628972	-0.00797559	0.018	0.023	1
RAB31	0.00630733	-0.0261742	0.323	0.339	1
RAP1B	0.0063091	-0.017785	0.311	0.329	1
IMP3	0.00633295	-0.0200808	0.194	0.209	1
ACOT8	0.00636344	0.0115101	0.055	0.047	1
DNAJC8	0.00637301	-0.0303631	0.322	0.337	1
SIPA1L2	0.00639839	-0.0168836	0.238	0.254	1
KCTD7	0.00640053	-0.0160297	0.143	0.156	1
SEC11C	0.00641848	0.0268646	0.266	0.251	1
AC083973.1	0.00643062	-0.0121487	0.034	0.041	1
OGFR	0.00647308	-0.0205084	0.155	0.168	1
APAF1	0.00652359	-0.0189714	0.16	0.173	1
USP8	0.00653141	-0.0161269	0.237	0.254	1
SHCBP1	0.00659084	0.00879487	0.025	0.02	1
MTHFD1L	0.00659403	-0.0157455	0.114	0.126	1
ETNK1	0.00660337	-0.0176435	0.388	0.408	1
PHACTR4	0.00669168	-0.0185732	0.175	0.189	1
SORT1	0.00669863	-0.0179354	0.244	0.26	1
CCDC66	0.00670061	-0.0173434	0.187	0.202	1
PHF3	0.00671736	-0.0139968	0.343	0.363	1
SEPTIN2	0.00674522	-0.0229158	0.355	0.373	1
KIAA1109	0.00675383	0.0228421	0.202	0.189	1
KCTD5	0.00679412	-0.0155555	0.108	0.119	1
MX2	0.00679438	0.0145675	0.149	0.137	1
METRN	0.00680212	0.0159326	0.121	0.11	1
DMAC1	0.00683731	0.0144934	0.149	0.136	1
GNL3L	0.0068725	-0.0130959	0.169	0.183	1
DNAJC18	0.00691121	-0.0117514	0.066	0.075	1
ATG14	0.0069249	-0.0142646	0.067	0.076	1
SCD	0.00694649	0.00872279	0.036	0.03	1
AC093425.1	0.00696635	-0.00989709	0.029	0.035	1
NUP43	0.00696894	-0.0143216	0.081	0.091	1
CD93	0.0069719	0.0110814	0.04	0.033	1
TMED5	0.00699409	0.0232575	0.235	0.22	1
EVI2A	0.00699495	-0.0182464	0.399	0.417	1
MAP3K5	0.00699683	-0.0226858	0.197	0.211	1
AC004982.2	0.00703646	-0.00905589	0.023	0.028	1
PDHB	0.00707834	-0.0143583	0.115	0.127	1
AARS	0.00708891	0.0180151	0.12	0.109	1
CDCP1	0.00710241	0.00630951	0.02	0.015	1
TCEAL4	0.00714673	-0.0173212	0.317	0.336	1
NLRC4	0.00717756	0.0128323	0.067	0.059	1
C7orf50	0.00718936	-0.0195779	0.132	0.145	1
C1orf43	0.00719888	-0.0196742	0.283	0.3	1
GPX4	0.00721506	-0.0214396	0.617	0.643	1
SIRPA	0.00723377	-0.0211533	0.275	0.292	1
GTF2B	0.0072348	-0.0174148	0.201	0.216	1
GINS4	0.00726965	0.00644039	0.02	0.015	1
RPL23	0.00729159	-0.021162	0.699	0.725	1
ADCK2	0.00730361	-0.0197104	0.177	0.191	1
CENPX	0.00732082	0.0178402	0.122	0.111	1
AC098679.1	0.00738571	-0.0213912	0.197	0.211	1
TMEM186	0.00742776	0.00864607	0.042	0.035	1
NUDT3	0.00743438	-0.0236778	0.332	0.349	1
CNGA1	0.00747009	-0.015565	0.046	0.054	1
PSMG2	0.00747016	-0.0209123	0.225	0.24	1
CTSO	0.00747637	-0.0109056	0.052	0.061	1
AC020911.2	0.00748946	-0.016305	0.069	0.078	1
ANKRD46	0.00751212	-0.0110169	0.053	0.061	1
ZNF738	0.00751508	0.0111049	0.051	0.043	1
AKAP9	0.00753694	-0.0256911	0.271	0.286	1
RESF1	0.00754408	-0.0176028	0.413	0.433	1
TMEM170A	0.00755012	-0.0204771	0.214	0.229	1
CRBN	0.00757348	-0.016308	0.178	0.193	1
ADORA3	0.00759016	-0.0245165	0.49	0.508	1
PREX1	0.00761208	-0.023693	0.247	0.262	1
C4orf3	0.00763979	0.0331366	0.343	0.33	1
CD69	0.00766528	0.013893	0.201	0.187	1
EIF2S2	0.00768807	-0.0292325	0.343	0.359	1
LY6G5B	0.00774267	-0.00852005	0.024	0.03	1
SUPV3L1	0.00775924	-0.0109939	0.047	0.055	1
C4orf19	0.00776171	-0.0103583	0.039	0.046	1
EXOC1	0.00778128	-0.0197134	0.152	0.165	1
BBS2	0.00781138	-0.00963986	0.039	0.046	1
CDK5RAP3	0.0078285	0.0222455	0.178	0.165	1
RBIS	0.00784429	-0.0170658	0.273	0.29	1
CXXC5	0.00785693	-0.0147299	0.072	0.082	1
KDM1A	0.0078614	-0.0124705	0.072	0.081	1
ZNF292	0.00788467	-0.0203688	0.27	0.286	1
TSTD1	0.00790428	0.00552468	0.013	0.009	1
SYNGR1	0.00791102	-0.0187636	0.191	0.205	1
RTF2	0.00791187	-0.0184584	0.247	0.262	1
THUMPD3-AS1	0.00792107	0.0351065	0.227	0.214	1
GPI	0.00794852	0.0153572	0.101	0.091	1
NSL1	0.00795923	-0.018821	0.308	0.326	1
RPL10	0.00796281	-0.0142046	0.975	0.98	1
KLHDC2	0.00797038	-0.0120678	0.122	0.134	1
P3H2	0.00798982	-0.0149084	0.164	0.177	1
EIF4EBP3	0.00800079	-0.0131491	0.102	0.113	1
CCNL2	0.0080022	-0.019234	0.169	0.182	1
ACAP2	0.00801381	-0.0147562	0.303	0.322	1
CD300C	0.00801771	-0.0160869	0.1	0.111	1
SF3A2	0.00802973	-0.0165599	0.089	0.1	1
REPS1	0.00803324	-0.00944306	0.04	0.048	1
SRSF7	0.00804501	-0.0251365	0.538	0.558	1
LINC01004	0.00804838	-0.00569378	0.01	0.013	1
CPNE3	0.00807265	-0.0142807	0.159	0.173	1
EMB	0.00809058	-0.0178855	0.181	0.195	1
NCK1	0.00812495	-0.0192442	0.229	0.244	1
PARN	0.00813329	-0.0165833	0.098	0.109	1
RPP38	0.00813555	-0.0179824	0.138	0.15	1
MRPS35	0.00813972	-0.0171048	0.089	0.099	1
CDK12	0.00816002	-0.017567	0.175	0.188	1
SPATA13	0.00817907	0.0185465	0.105	0.095	1
PLXDC2	0.00819357	-0.0280877	0.852	0.862	1
TNFRSF11A	0.00819386	0.0102182	0.04	0.033	1
GGNBP2	0.00820684	-0.017003	0.195	0.21	1
TMEM106A	0.00820691	0.0228816	0.229	0.215	1
SYT11	0.00826436	0.0157011	0.076	0.067	1
ISOC2	0.00828123	0.0136361	0.078	0.068	1
FAM120AOS	0.00832168	-0.0153411	0.17	0.184	1
UBE2E3	0.00834647	-0.0198155	0.181	0.195	1
MILR1	0.00838678	-0.0176059	0.366	0.386	1
CSDE1	0.00842985	-0.0229664	0.283	0.298	1
ACAD10	0.0084768	0.0106174	0.037	0.031	1
APH1A	0.0084905	-0.0189504	0.225	0.239	1
NDUFB10	0.008494	-0.0203181	0.273	0.289	1
HDLBP	0.00851405	0.0195903	0.15	0.138	1
DMAC2L	0.00853882	-0.0127041	0.078	0.087	1
EPB41L2	0.00858678	0.0205417	0.469	0.451	1
C19orf38	0.00859911	-0.0149668	0.145	0.158	1
SPNS2	0.00862541	-0.0221102	0.17	0.183	1
THRAP3	0.00862606	-0.018215	0.293	0.31	1
MYCL	0.0086447	-0.0110368	0.037	0.044	1
DUT	0.0086807	-0.0169735	0.23	0.246	1
THUMPD2	0.00871259	-0.0167278	0.155	0.168	1
METTL16	0.00872153	-0.0187528	0.096	0.106	1
COX19	0.00872397	-0.0166906	0.158	0.172	1
TNFRSF1B	0.00874122	-0.0230447	0.357	0.374	1
TMEM11	0.00875606	-0.0160024	0.095	0.105	1
PLA2G4A	0.00876415	0.016398	0.096	0.086	1
ZNF580	0.00880737	-0.0167803	0.134	0.146	1
CTSS	0.00885841	0.0305649	0.823	0.817	1
BMI1	0.00888763	-0.0180386	0.131	0.142	1
C4orf48	0.00890392	0.0321517	0.333	0.32	1
ARMC7	0.00895406	-0.0103369	0.044	0.051	1
PAQR7	0.00901825	-0.0131922	0.081	0.091	1
DZIP3	0.00910785	0.00889042	0.038	0.031	1
DYNC1LI2	0.00911705	-0.0192603	0.151	0.163	1
EAF2	0.00915688	0.0124276	0.08	0.07	1
ZCCHC3	0.00916301	-0.0156267	0.082	0.092	1
SAP18	0.00917375	-0.0186068	0.352	0.369	1
SELL	0.00917889	0.0134809	0.082	0.073	1
PPIL4	0.00919734	-0.0167561	0.185	0.199	1
AC087239.1	0.00921222	-0.0136889	0.095	0.105	1
ARGLU1	0.00927527	-0.0221954	0.637	0.655	1
LINC01678	0.00929389	-0.0135231	0.146	0.16	1
AC093249.6	0.00929792	-0.0062821	0.015	0.019	1
SEC11A	0.00932023	-0.0169296	0.476	0.498	1
MAT2A	0.0093362	-0.0233302	0.281	0.296	1
CD59	0.00943846	-0.0226487	0.42	0.439	1
RMRP	0.00945132	0.00929136	0.036	0.03	1
MLF 2.00	0.00945592	-0.0185067	0.207	0.222	1
ZNF696	0.00945666	-0.00743803	0.019	0.024	1
LDB1	0.0094649	-0.0126532	0.094	0.104	1
DSE	0.00947194	0.0189729	0.122	0.111	1
RNF113A	0.00950543	-0.0137736	0.096	0.106	1
FAM106A	0.00951123	0.0068244	0.02	0.015	1
NGRN	0.00952428	-0.0203153	0.123	0.135	1
CMYA5	0.00952825	-0.00681925	0.015	0.019	1
ARHGAP19	0.00961548	-0.0105938	0.05	0.058	1
AC021092.1	0.00961662	-0.00552381	0.011	0.014	1
RABEP1	0.00963377	-0.0169092	0.212	0.226	1
MEF2C	0.00965769	-0.00895931	0.898	0.911	1
PRAM1	0.00967629	-0.0124387	0.086	0.096	1
KCTD9	0.00968186	0.0103997	0.06	0.052	1
TRAPPC6B	0.00968341	-0.0131532	0.1	0.111	1
TINF2	0.0097469	-0.0134773	0.086	0.096	1
SLC38A7	0.00974822	0.0115683	0.082	0.073	1
WDR73	0.0097647	0.0139988	0.113	0.102	1
FKBP14	0.00976779	0.0123764	0.069	0.061	1
HPGDS	0.00979789	0.0347617	0.566	0.558	1
ITGB1	0.00980365	-0.0218851	0.492	0.509	1
FBXO6	0.00983597	0.00861817	0.027	0.022	1
VPS35	0.00984082	-0.0150205	0.328	0.347	1
ETV5	0.00985146	-0.0207566	0.201	0.215	1
AFAP1	0.00989418	0.00688552	0.019	0.015	1
CMTM7	0.00990603	-0.0146804	0.233	0.249	1
AC079209.1	0.00991397	-0.00946113	0.027	0.033	1
CLDND2	0.00993724	-0.00758327	0.022	0.027	1
EXOSC10	0.00994902	-0.0119483	0.068	0.077	1
FUBP3	0.00995108	-0.0118317	0.073	0.082	1
TMCO3	0.00995366	-0.0109217	0.04	0.047	1
SPCS1	0.00996506	-0.0244923	0.477	0.492	1
BLOC1S4	0.00997367	-0.0147478	0.099	0.11	1
DENND10	0.0100183	-0.016613	0.136	0.148	1
RNASE1	0.0100258	0.100613	0.268	0.256	1
ZC3H12D	0.0100332	0.00778277	0.022	0.017	1
GSPT1	0.0100421	-0.0191779	0.16	0.173	1
AC010378.2	0.0100575	-0.0233399	0.461	0.48	1
KYNU	0.0100847	0.00733687	0.025	0.02	1
GPANK1	0.0101126	-0.0157783	0.094	0.105	1
MAPRE2	0.0101301	0.0141587	0.067	0.059	1
CORO7	0.0101706	-0.0130577	0.111	0.122	1
INPP5D	0.0102377	-0.0222152	0.393	0.411	1
AC124283.1	0.0102394	-0.011032	0.04	0.047	1
TMEM63A	0.010244	0.0122605	0.075	0.067	1
CEBPG	0.0102556	-0.0162732	0.167	0.181	1
GLCE	0.0102883	-0.0167223	0.171	0.184	1
AC079015.1	0.010293	-0.0210123	0.197	0.21	1
HNRNPA1	0.0103139	-0.0235069	0.476	0.492	1
AC004556.3	0.0103239	0.00831867	0.038	0.031	1
RPRD1A	0.0103698	0.0143004	0.087	0.078	1
FOSB	0.0104149	-0.0328315	0.262	0.276	1
ANKRD35	0.0104607	0.00663226	0.019	0.015	1
FAM204A	0.0104827	-0.0218132	0.198	0.212	1
COX7A2L	0.0104875	-0.0148212	0.203	0.217	1
VIM	0.0104952	0.0171522	0.01	0.007	1
TNFSF12	0.0105137	-0.0186932	0.215	0.229	1
GOLGB1	0.0105558	-0.0303691	0.309	0.324	1
CUEDC2	0.0105724	-0.0144801	0.109	0.119	1
ZCCHC9	0.0105787	0.0144356	0.106	0.096	1
STT3A	0.0106068	0.0167687	0.126	0.115	1
TOX4	0.0106502	-0.0156532	0.192	0.206	1
SPSB2	0.0106525	-0.00851325	0.028	0.034	1
CHD7	0.0107495	-0.0229884	0.296	0.312	1
ZNF224	0.0107595	-0.0153831	0.137	0.149	1
SIPA1	0.0107966	-0.0197433	0.233	0.248	1
FILIP1L	0.0108003	-0.0193627	0.092	0.101	1
ARPC2	0.0108468	-0.0244671	0.723	0.738	1
DNAJA2	0.010869	-0.0187535	0.179	0.192	1
DNPEP	0.0108798	-0.014239	0.083	0.093	1
BCL10	0.0108965	-0.016851	0.131	0.143	1
RAB21	0.0109427	-0.0199299	0.131	0.143	1
MAML3	0.0109846	-0.0160764	0.151	0.163	1
RIF1	0.011031	-0.0172874	0.184	0.197	1
AC087564.1	0.0110393	-0.0122774	0.053	0.061	1
KIF3C	0.0110505	-0.00812569	0.024	0.029	1
PRUNE2	0.01106	-0.00591473	0.014	0.018	1
AL845472.1	0.0110803	-0.0156362	0.128	0.139	1
DCTN3	0.0111121	0.0169048	0.132	0.121	1
MACORIS	0.0111223	-0.0100694	0.116	0.128	1
DEK	0.0111556	-0.0233805	0.354	0.37	1
PLK3	0.0111589	-0.0139098	0.091	0.101	1
EPB41	0.0112243	-0.0149927	0.186	0.2	1
CDK19	0.011256	-0.0143733	0.141	0.153	1
SLC18B1	0.0112614	-0.013367	0.106	0.117	1
TUBGCP3	0.0112803	-0.0117233	0.085	0.095	1
ACTN1	0.0112969	0.0053325	0.014	0.011	1
PPP4R2	0.0113042	-0.0180145	0.154	0.167	1
RPS20	0.0113179	-0.0163494	0.728	0.75	1
BTG1	0.0113197	-0.0333326	0.544	0.56	1
IFT46	0.0114046	0.00609202	0.021	0.016	1
PSMD11	0.0114136	-0.0175585	0.166	0.179	1
HELLS	0.0114686	0.0128082	0.051	0.044	1
KTN1	0.011491	-0.0177694	0.583	0.602	1
SOCS6	0.0115195	-0.0291014	0.438	0.452	1
ATM	0.0115493	0.0388457	0.621	0.614	1
GNB2	0.0115651	-0.0175063	0.267	0.282	1
ERLIN2	0.0116006	-0.0155884	0.109	0.12	1
AC020916.1	0.0116148	-0.0417944	0.255	0.269	1
MPV17	0.0116162	0.0164492	0.16	0.148	1
WASHC3	0.0116444	-0.0170485	0.15	0.163	1
RUSC1	0.0116898	0.00821765	0.036	0.03	1
LLPH	0.011695	0.0191427	0.185	0.172	1
SOX12	0.0117018	-0.01107	0.047	0.055	1
FKBP1B	0.0117761	0.00644859	0.018	0.014	1
AC112907.3	0.0117896	-0.00805217	0.023	0.028	1
RIPK1	0.0118091	-0.0116331	0.054	0.062	1
LINC00847	0.0118114	-0.0118188	0.064	0.072	1
LYSMD2	0.0118498	-0.0173733	0.214	0.228	1
AC008115.3	0.0118752	-0.00773095	0.021	0.026	1
SLC38A6	0.0118793	0.00649168	0.016	0.012	1
PLRG1	0.0119158	-0.0146665	0.109	0.12	1
MED9	0.0119499	-0.00940503	0.037	0.044	1
SYNE1	0.0119524	0.00840694	0.029	0.024	1
ADGRD1	0.0119999	-0.00958305	0.038	0.045	1
RIDA	0.0120418	0.00882182	0.043	0.037	1
SHPK	0.0120567	-0.00702145	0.017	0.022	1
UNC50	0.0120576	-0.0199966	0.268	0.284	1
BNIP2	0.0120798	-0.0183962	0.256	0.271	1
PLOD3	0.0121142	0.0117192	0.058	0.051	1
PUF60	0.0121376	-0.0175068	0.157	0.169	1
PRKAG2-AS1	0.01214	0.00814029	0.028	0.023	1
PEBP4	0.0121707	-0.0123137	0.067	0.075	1
FNDC3B	0.0121795	0.0179966	0.101	0.091	1
TRIM8	0.0121974	-0.0137121	0.256	0.272	1
ARL4D	0.0122327	-0.00566245	0.011	0.015	1
INTS6L	0.0122663	0.0116634	0.057	0.049	1
CCDC14	0.0122739	0.0156313	0.127	0.116	1
RBX1	0.0123269	0.0316252	0.379	0.368	1
NCKAP5	0.0123428	-0.0121845	0.133	0.145	1
AC026356.2	0.0123461	0.00597416	0.015	0.011	1
TPMT	0.012369	0.012654	0.085	0.076	1
ABCF1	0.0124061	-0.0123493	0.109	0.12	1
NUDT17	0.0124243	-0.00787498	0.024	0.029	1
AC009403.1	0.0124415	-0.00965215	0.047	0.054	1
ULK4	0.0124916	0.00845626	0.037	0.031	1
AP001437.1	0.0125173	-0.00546232	0.01	0.014	1
LINC01353	0.0125425	-0.0078197	0.022	0.027	1
C1D	0.0125447	-0.0164393	0.201	0.214	1
ASL	0.0125869	0.0133738	0.092	0.082	1
SYP	0.0126199	-0.00555172	0.018	0.022	1
LPL	0.0126388	-0.0153963	0.097	0.107	1
RNF215	0.012676	0.00809489	0.03	0.025	1
POMGNT2	0.0127226	0.00686801	0.021	0.016	1
ARL5C	0.0127604	-0.00691418	0.022	0.027	1
EFHB	0.0128013	-0.00619244	0.013	0.016	1
LINC02315	0.0128182	-0.00658425	0.018	0.023	1
ICA1	0.0128471	0.0119764	0.079	0.07	1
METTL23	0.0128546	-0.0152328	0.151	0.163	1
MAPK8	0.0129452	-0.00915613	0.036	0.042	1
GPATCH4	0.0129569	0.0118602	0.067	0.058	1
RPS12	0.0130146	0.0687308	0.939	0.948	1
WDR82	0.0130243	-0.0194834	0.161	0.173	1
PRDM10	0.0131263	0.00586753	0.014	0.01	1
MAF 1.00	0.0131356	-0.0163143	0.168	0.181	1
AL137060.3	0.0131482	-0.0100048	0.033	0.039	1
FDXR	0.0131532	0.00642354	0.022	0.017	1
ADO	0.013173	-0.00889692	0.043	0.049	1
TMEM80	0.0132	-0.0166462	0.115	0.126	1
PCSK7	0.0132516	0.0153126	0.15	0.138	1
CTSD	0.0132595	-0.0204092	0.631	0.646	1
TXNDC17	0.0133261	0.0196454	0.216	0.202	1
NT5C3B	0.0133399	0.00589603	0.016	0.012	1
WDR74	0.0133922	-0.0187318	0.169	0.181	1
NAA15	0.0134179	-0.0181002	0.155	0.167	1
NAIP	0.0134312	0.0380646	0.6	0.594	1
PIK3CG	0.0134593	0.0149057	0.136	0.125	1
CTU2	0.0134671	0.0060795	0.016	0.012	1
NBDY	0.0134839	0.0179814	0.172	0.16	1
AC012181.1	0.0135022	0.00582539	0.016	0.012	1
ARL8B	0.0135602	-0.0160423	0.178	0.191	1
NDRG2	0.0136011	-0.014231	0.156	0.169	1
DCTPP1	0.0136119	0.00941749	0.074	0.066	1
RHEB	0.013686	-0.016952	0.246	0.261	1
POU2F2	0.013698	0.0345973	0.276	0.263	1
ADD3	0.0137115	-0.00739577	0.023	0.029	1
SLC8A1-AS1	0.0137189	0.00672879	0.023	0.019	1
BCO2	0.0137715	-0.0113551	0.069	0.077	1
NSMCE3	0.0138454	-0.0187268	0.162	0.173	1
CCDC86	0.0138666	-0.00693401	0.019	0.024	1
ZMIZ2	0.0138944	0.00985074	0.041	0.035	1
SFI1	0.0138951	0.0067897	0.024	0.019	1
VKORC1	0.0139147	-0.0192969	0.282	0.297	1
AGAP3	0.0139516	-0.0055913	0.016	0.02	1
LSM 12.00	0.0139551	-0.016765	0.16	0.173	1
C12orf65	0.0140614	-0.0116657	0.094	0.104	1
ANXA4	0.0140624	-0.0149393	0.181	0.194	1
PBRM1	0.0140681	-0.013774	0.232	0.247	1
REV3L	0.0140734	-0.0149263	0.131	0.142	1
ATP6V1C1	0.0141392	-0.0160265	0.166	0.178	1
CDKN2AIP	0.0141591	-0.0137812	0.116	0.127	1
NRP1	0.0142283	0.026511	0.269	0.255	1
SRRD	0.0142343	-0.00913568	0.043	0.05	1
MED10	0.0142709	-0.0174299	0.177	0.189	1
ENG	0.0142768	-0.0212255	0.194	0.206	1
SPIN1	0.014288	-0.0136666	0.137	0.149	1
AC009060.1	0.0144188	0.0057413	0.027	0.022	1
AL118558.3	0.0144273	-0.00910214	0.038	0.044	1
ZNF26	0.0144605	-0.0124505	0.065	0.073	1
AC026979.2	0.0145185	-0.0107354	0.056	0.064	1
FPR3	0.0145402	0.00533922	0.012	0.008	1
PTPN14	0.0145796	-0.0123848	0.072	0.081	1
EFCAB14	0.0146023	-0.0151375	0.208	0.221	1
MFNG	0.0146088	-0.0118934	0.061	0.069	1
DYM	0.0146216	-0.0136353	0.073	0.082	1
FTL	0.0146395	0.0164799	1	1	1
ATG12	0.014669	-0.016687	0.235	0.249	1
RBM17	0.014669	-0.0157151	0.192	0.206	1
LDLRAP1	0.0146815	0.00883669	0.035	0.029	1
NCOA7	0.0146866	-0.0145448	0.155	0.167	1
MRPS34	0.0147067	-0.0168339	0.22	0.234	1
TSR2	0.0147075	-0.017906	0.118	0.129	1
IFT57	0.0147095	0.00651868	0.019	0.015	1
KMT2C	0.0147437	-0.0219431	0.255	0.269	1
CCSAP	0.014785	-0.0127936	0.076	0.085	1
MAP3K8	0.014793	0.0117939	0.086	0.077	1
SNAI3	0.0148549	-0.00854236	0.029	0.035	1
ZNF766	0.0148871	-0.0122169	0.094	0.104	1
NSF	0.0149377	-0.0122165	0.126	0.138	1
SQSTM1	0.0149418	-0.0173291	0.275	0.291	1
CD274	0.0149449	-0.0124999	0.053	0.061	1
TMEM165	0.0149647	-0.0155066	0.339	0.356	1
RAB34	0.0149947	-0.0129054	0.104	0.114	1
AMPD2	0.0150196	0.0108381	0.051	0.044	1
TAF1A	0.0150959	-0.00769489	0.029	0.034	1
RXYLT1	0.0151009	-0.0136403	0.063	0.071	1
VPS13A	0.0151114	0.00994602	0.045	0.039	1
TAGAP	0.0151188	-0.02459	0.262	0.276	1
IFT52	0.0151611	-0.00933051	0.041	0.047	1
FKBP3	0.0152282	0.0158533	0.18	0.167	1
SNX11	0.0152369	0.0175398	0.121	0.111	1
SMIM3	0.0152892	0.00782189	0.035	0.03	1
SIRT2	0.0152989	0.0146912	0.116	0.106	1
CD180	0.0153042	0.018385	0.141	0.13	1
SEC63	0.0153284	-0.0190782	0.22	0.233	1
MGMT	0.0153607	-0.0156284	0.114	0.124	1
NCAPD3	0.0153726	-0.0103552	0.064	0.072	1
MBNL1	0.0153733	-0.0168869	0.526	0.545	1
AZIN2	0.0153868	-0.0127531	0.134	0.146	1
BSDC1	0.0154035	-0.0128771	0.101	0.111	1
AMOT	0.0154057	0.0140817	0.091	0.082	1
NPTN	0.0154153	-0.016592	0.291	0.307	1
DDX60	0.0154215	0.0138428	0.103	0.093	1
CTSZ	0.0154465	0.0302591	0.667	0.661	1
KDSR	0.0154626	-0.0141873	0.15	0.162	1
TRIT1	0.0154684	-0.00910007	0.042	0.049	1
VAMP3	0.0154849	-0.016492	0.158	0.17	1
COCH	0.0155206	-0.00938536	0.046	0.053	1
BZW1	0.0155561	-0.0203119	0.261	0.276	1
STX11	0.0155875	0.00559177	0.018	0.014	1
ZNF467	0.0155942	-0.012792	0.083	0.092	1
TRAP1	0.0156136	-0.00987496	0.047	0.054	1
AC108488.3	0.0156389	0.0061084	0.02	0.015	1
FRAT2	0.0156453	-0.0133464	0.102	0.112	1
AC011472.2	0.0156748	-0.00540075	0.01	0.013	1
ILF3-DT	0.0156944	-0.0135225	0.136	0.147	1
ACSM5	0.0157009	-0.0155365	0.155	0.167	1
MRPL1	0.0157018	0.0137113	0.113	0.103	1
PRPF6	0.0157045	-0.0116799	0.135	0.146	1
CLK3	0.0157179	-0.0117164	0.081	0.09	1
CXorf40A	0.0157242	0.00639808	0.023	0.019	1
C15orf39	0.0157312	-0.00821865	0.031	0.037	1
UBXN2B	0.0157618	0.0123512	0.086	0.077	1
MYL6B	0.0157869	-0.0121443	0.076	0.085	1
RCOR3	0.0158091	-0.0157318	0.115	0.126	1
SUMO4	0.015877	0.0115604	0.055	0.048	1
CAMLG	0.0158933	-0.0208134	0.145	0.156	1
TMEM37	0.0159263	0.00869294	0.029	0.023	1
GAS6-AS1	0.0159298	-0.0109407	0.062	0.07	1
HLA-F	0.0159323	0.0138309	0.075	0.066	1
ZBTB39	0.0159377	-0.00754621	0.022	0.027	1
CGAS	0.0159419	-0.00996247	0.127	0.138	1
TOR1A	0.0159484	-0.0129957	0.157	0.169	1
RPL13A	0.0159621	-0.0210227	0.895	0.909	1
AL355075.4	0.0159882	0.0225644	0.161	0.149	1
RAC2	0.0160433	0.0109448	0.073	0.065	1
SET	0.0160651	-0.0204044	0.463	0.482	1
FBP1	0.0160941	-0.011442	0.046	0.053	1
MIR222HG	0.0161042	-0.0161243	0.211	0.224	1
WNK1	0.0161114	-0.0164657	0.253	0.268	1
AC100793.2	0.0161392	0.00729554	0.02	0.015	1
CDC42SE1	0.0161966	0.0272442	0.434	0.422	1
TPR	0.0162095	-0.0179058	0.237	0.251	1
LPAR2	0.0162464	0.00799729	0.04	0.034	1
CD1D	0.0162493	0.00923257	0.038	0.032	1
PELI2	0.0162676	-0.00524637	0.012	0.016	1
UBALD2	0.0163062	-0.013712	0.16	0.172	1
SBF2	0.0163119	-0.0132469	0.123	0.134	1
EIF2S3	0.0163123	-0.0220165	0.551	0.569	1
GNA15	0.0163189	-0.0143753	0.131	0.142	1
TDG	0.0163232	-0.0127373	0.134	0.145	1
AC015871.1	0.0163643	0.0124029	0.051	0.044	1
SSR2	0.0163831	-0.0152488	0.389	0.408	1
OGT	0.0164186	-0.0135987	0.231	0.245	1
Z99127.4	0.0164216	-0.0149665	0.097	0.107	1
ABCB8	0.0164232	0.010277	0.052	0.045	1
ABTB1	0.0164809	-0.0117338	0.076	0.084	1
SHTN1	0.0165161	-0.0159919	0.353	0.371	1
AC025171.2	0.0165459	-0.0173551	0.128	0.139	1
ERCC4	0.0165652	-0.0111308	0.083	0.092	1
WIPI2	0.016573	-0.0191571	0.149	0.16	1
YAF2	0.0166134	-0.0147217	0.122	0.133	1
PPP1R35	0.0166286	-0.0168495	0.176	0.188	1
SKP1	0.0166635	-0.028446	0.505	0.518	1
NDUFB6	0.0167093	0.0150085	0.167	0.155	1
ESCO1	0.0168139	-0.0130107	0.187	0.201	1
TSNAX	0.0168951	-0.0147975	0.157	0.168	1
PSAP	0.0168967	-0.0170775	0.923	0.93	1
SLC8B1	0.0169097	-0.0119842	0.108	0.118	1
USP18	0.0169964	0.0110338	0.043	0.037	1
UBIAD1	0.0170396	-0.00936933	0.037	0.043	1
PSMC3	0.017041	-0.013379	0.129	0.14	1
LILRA4	0.0170552	-0.0124067	0.061	0.069	1
RBM8A	0.0171041	-0.0210424	0.282	0.295	1
LINC01534	0.0172098	-0.00630639	0.014	0.018	1
EXOSC8	0.0173842	-0.0174275	0.198	0.211	1
HIST2H2AA4	0.0173912	0.0104256	0.065	0.058	1
GAL3ST4	0.017412	-0.0202264	0.579	0.598	1
DTNB	0.0174422	0.0125847	0.062	0.055	1
RAMP2	0.0174618	-0.00516935	0.011	0.015	1
SNHG7	0.0175108	-0.0114808	0.146	0.158	1
LINC01126	0.0175356	-0.00794817	0.027	0.033	1
CENPH	0.017593	-0.00637132	0.017	0.022	1
CDCA4	0.0176498	-0.00842765	0.025	0.03	1
CRNKL1	0.0176536	-0.0177984	0.113	0.123	1
YPEL2	0.017689	-0.0172178	0.174	0.186	1
MVB12A	0.0177554	0.013978	0.098	0.089	1
LMO7-AS1	0.0178889	-0.00684741	0.024	0.029	1
RO60	0.0178933	-0.0180972	0.159	0.17	1
TFRC	0.0179564	0.0110161	0.059	0.052	1
STXBP4	0.0179597	0.00684185	0.024	0.02	1
MYPOP	0.018061	-0.010197	0.056	0.063	1
ZBTB24	0.0180831	-0.0135571	0.099	0.108	1
HMGXB4	0.0180903	-0.0148242	0.129	0.14	1
SERPINH1	0.0181336	0.00979058	0.059	0.052	1
TMEM39B	0.0181419	-0.0139681	0.097	0.106	1
AC007390.2	0.0182629	-0.00668618	0.016	0.02	1
PNPLA6	0.0182758	0.0126661	0.086	0.078	1
AL117335.1	0.0182927	-0.00712213	0.028	0.034	1
P2RX4	0.0183039	-0.016955	0.298	0.314	1
AFG3L2	0.0183053	-0.0135339	0.105	0.114	1
ANKRD12	0.0183381	-0.0208027	0.373	0.389	1
ADAP2	0.0183575	0.0328616	0.66	0.651	1
HIST2H2AC	0.0183636	-0.0136047	0.096	0.106	1
PMF1	0.0183641	-0.0139628	0.099	0.109	1
CCSER2	0.0184047	-0.0135936	0.097	0.107	1
GART	0.0184167	-0.014586	0.11	0.12	1
P4HA3	0.0184939	0.00510832	0.017	0.013	1
CXorf38	0.0185075	-0.0212435	0.216	0.229	1
MGAT4A	0.0185377	0.0306654	0.486	0.474	1
AC012640.2	0.0186331	-0.00520018	0.012	0.015	1
XXYLT1	0.0186402	-0.0066009	0.022	0.027	1
DGKE	0.018652	0.00953135	0.044	0.038	1
LRIG3	0.0187927	0.00571133	0.015	0.012	1
ALKBH8	0.0187947	-0.00698143	0.018	0.023	1
FTX	0.0188398	-0.0214236	0.362	0.375	1
ZNF800	0.0188771	-0.0152024	0.138	0.149	1
ZNF169	0.0188956	-0.00739081	0.03	0.035	1
AC068587.4	0.0189002	-0.0118639	0.058	0.066	1
STYXL1	0.0189126	0.0114059	0.075	0.067	1
TATDN1	0.0189309	-0.012612	0.115	0.126	1
DOCK8-AS1	0.01895	-0.0125809	0.05	0.057	1
PSD4	0.0189509	0.0086376	0.036	0.031	1
MRPL55	0.0189827	0.0152034	0.125	0.115	1
AL136040.1	0.0190209	-0.0068539	0.017	0.021	1
CNOT2	0.0190938	-0.0197692	0.282	0.297	1
VSIR	0.0191327	-0.0176898	0.705	0.727	1
SMAD4	0.0191355	-0.0130743	0.134	0.145	1
PAQR5	0.01914	-0.0105118	0.044	0.051	1
FLCN	0.01917	-0.0116914	0.096	0.106	1
SELENOW	0.0192477	0.0302386	0.362	0.351	1
AP001056.2	0.0192584	-0.0068469	0.021	0.026	1
NKTR	0.0192627	-0.00864532	0.395	0.414	1
CARD16	0.0192696	0.0170383	0.115	0.105	1
ARL 11.00	0.0192861	-0.0114178	0.114	0.124	1
DIS3L2	0.0193118	0.00933219	0.057	0.05	1
THOP1	0.0193356	-0.0071553	0.024	0.029	1
KLHL24	0.0193731	-0.0179745	0.181	0.193	1
SECISBP2L	0.019384	-0.0137741	0.119	0.13	1
ADIPOR2	0.0193967	-0.0141612	0.103	0.113	1
TRAF7	0.0194013	0.00999954	0.06	0.053	1
RITA1	0.0194319	0.00821581	0.03	0.025	1
EMC4	0.0194494	-0.0162989	0.184	0.197	1
AC131956.2	0.0194531	0.0059059	0.017	0.013	1
TMPO-AS1	0.0194569	-0.0101249	0.029	0.034	1
PECAM1	0.019495	0.0139875	0.1	0.091	1
ADIPOR1	0.0195031	-0.0122923	0.105	0.114	1
AC079305.1	0.019524	-0.00525404	0.014	0.017	1
NCEH1	0.0195764	0.0139049	0.084	0.076	1
CIZ1	0.0195898	-0.00992636	0.055	0.062	1
TBC1D12	0.019604	-0.0140565	0.202	0.216	1
H2AFX	0.0196694	-0.0137608	0.062	0.069	1
MT-ATP6	0.0196696	0.0584809	0.997	0.996	1
UBXN2A	0.0197015	-0.0129929	0.071	0.079	1
CD63	0.0197032	0.0507659	0.887	0.882	1
TCTE3	0.0198275	-0.00665533	0.035	0.041	1
CANX	0.0198909	0.0397852	0.576	0.569	1
FOXS1	0.0199113	-0.00845843	0.033	0.039	1
HCK	0.0199171	-0.0163278	0.403	0.419	1
CRK	0.0199203	-0.0152004	0.153	0.164	1
WARS	0.0199351	0.0110495	0.06	0.053	1
PCDHB2	0.0199444	-0.00569311	0.011	0.015	1
IGIP	0.0200049	-0.00769778	0.022	0.027	1
ARHGEF6	0.0201759	-0.0162492	0.222	0.236	1
STXBP2	0.0202126	-0.0137024	0.186	0.198	1
SLC2A5	0.020271	0.0167475	0.116	0.106	1
TMEM119	0.0203093	-0.0259613	0.374	0.387	1
LINC01356	0.0203101	-0.0109871	0.055	0.063	1
AC025569.1	0.0203207	0.0101669	0.047	0.041	1
TMEM59	0.0203791	-0.0225713	0.572	0.589	1
AC018695.8	0.0204765	-0.00919352	0.036	0.042	1
CUL1	0.0205265	0.0141619	0.119	0.109	1
CLU	0.0205598	-0.0093916	0.026	0.032	1
TECPR1	0.0205888	0.00925863	0.042	0.036	1
SELENOT	0.0206188	-0.0158631	0.385	0.401	1
LINC01736	0.0206242	0.0496517	0.408	0.404	1
YTHDF2	0.0206409	-0.0169056	0.211	0.223	1
RNF168	0.0206655	-0.0127518	0.1	0.109	1
FBXO28	0.0207231	-0.0112795	0.086	0.095	1
RBM38	0.0207396	-0.0111519	0.08	0.088	1
ACAD8	0.0207453	-0.00846375	0.037	0.043	1
FANCA	0.0207524	0.00712056	0.022	0.017	1
CCDC125	0.020759	-0.00750613	0.034	0.04	1
NRIP3	0.020782	0.00561455	0.014	0.011	1
IMPDH1	0.0207979	0.00807682	0.038	0.032	1
B3GALNT1	0.0207998	0.00514919	0.014	0.011	1
HIST1H1E	0.0208207	-0.0143091	0.15	0.162	1
ZFAND5	0.0208315	-0.0175743	0.229	0.242	1
MEST	0.0208848	-0.0110836	0.111	0.121	1
BAD	0.0208878	0.00934885	0.061	0.054	1
AC009542.1	0.0209334	-0.00702094	0.026	0.031	1
USP9X	0.0209521	-0.015754	0.253	0.268	1
UNC93B1	0.020998	-0.0104264	0.358	0.377	1
PSMC1	0.0210437	-0.0151888	0.189	0.202	1
NEK9	0.0210543	0.0129077	0.083	0.074	1
TOP 1.00	0.0210796	-0.0197933	0.335	0.348	1
RPL28	0.0210986	0.0475428	0.949	0.951	1
SAFB2	0.0211078	-0.0142204	0.146	0.157	1
CAT	0.0211227	-0.0124064	0.114	0.124	1
TLK2	0.0211604	-0.0114147	0.111	0.121	1
DDIT3	0.0211643	0.0165807	0.149	0.138	1
CISD3	0.0211695	-0.0188851	0.15	0.161	1
PRELID3A	0.0212469	-0.00832054	0.032	0.037	1
SF1	0.0213861	-0.0126128	0.466	0.485	1
TMEM185B	0.0214345	-0.00943242	0.045	0.052	1
RTCA-AS1	0.0214825	-0.00960716	0.04	0.046	1
SIGLEC14	0.0215064	0.0149682	0.141	0.13	1
PA2G4	0.0215653	-0.0204136	0.289	0.303	1
PYURF	0.0216233	-0.0113638	0.23	0.244	1
BRIP1	0.0216371	-0.0068539	0.017	0.021	1
HNRNPLL	0.0216909	-0.00980144	0.07	0.078	1
CEP68	0.0217497	-0.0123755	0.078	0.087	1
SELENOM	0.0217504	-0.0118399	0.084	0.093	1
NUB1	0.0218344	-0.018055	0.199	0.211	1
SGSM3	0.021915	0.0131962	0.089	0.081	1
CCDC93	0.02192	-0.0118199	0.087	0.096	1
NKIRAS2	0.0219324	-0.0154782	0.11	0.12	1
ADGRG6	0.0219457	0.00962674	0.064	0.057	1
KIF5B	0.0220075	-0.0183601	0.265	0.278	1
COX6A1	0.0220158	0.0385542	0.479	0.473	1
KPNA2	0.0220264	0.0155507	0.147	0.137	1
AC126177.3	0.0220813	0.0115855	0.081	0.073	1
DAXX	0.0221109	-0.00953081	0.064	0.072	1
ERN 1.00	0.0221403	-0.00806784	0.034	0.04	1
TSG101	0.022174	-0.01729	0.176	0.188	1
SDF2	0.0221887	-0.0123728	0.225	0.238	1
TEX30	0.0223258	-0.00993549	0.039	0.046	1
KMT2A	0.0223441	-0.0135721	0.257	0.272	1
R3HDM2	0.022371	-0.0163541	0.271	0.285	1
BOLA3	0.0224506	0.0125755	0.076	0.068	1
AL121933.2	0.0225097	-0.0188128	0.257	0.27	1
RAD23B	0.0225386	-0.0155561	0.129	0.139	1
ZNF347	0.0225983	0.00564258	0.024	0.019	1
ATP5MPL	0.0226174	0.034786	0.404	0.395	1
BRD7	0.0226371	-0.0169103	0.222	0.235	1
LEPROTL1	0.0227597	-0.0156841	0.277	0.291	1
ANKRD16	0.022805	-0.00695403	0.025	0.03	1
AL078590.2	0.0228102	0.0174743	0.176	0.165	1
PPM1N	0.0228866	0.00765363	0.03	0.025	1
CSNK2B	0.0228965	-0.0202549	0.281	0.294	1
ZBTB20	0.0229062	-0.0107283	0.132	0.143	1
UBE3B	0.0229483	-0.00949121	0.048	0.055	1
C6orf136	0.0229717	-0.00833221	0.031	0.036	1
PCNP	0.0231134	-0.014455	0.182	0.194	1
SLC35D2	0.0231762	-0.010245	0.094	0.104	1
AC020765.2	0.0232226	-0.00759344	0.018	0.022	1
RPH3AL	0.023231	-0.00751327	0.023	0.028	1
SUPT16H	0.0232481	-0.0156611	0.177	0.189	1
TMEM79	0.0232486	0.00631885	0.021	0.017	1
KIAA0753	0.0233021	-0.00742964	0.026	0.031	1
ZNF22	0.0234083	-0.014354	0.184	0.196	1
SATB1	0.0234486	-0.0111256	0.054	0.061	1
ABHD14A	0.0234718	-0.01317	0.077	0.085	1
TAGLN2	0.0235181	0.008572	0.034	0.028	1
DPP3	0.0236364	0.00759857	0.035	0.03	1
C2orf49	0.0236705	-0.0152046	0.131	0.141	1
PRKDC	0.0236911	-0.0205835	0.245	0.257	1
UBE2D2	0.0236945	-0.0218995	0.272	0.284	1
TGFBR1	0.0237571	0.0361379	0.414	0.405	1
IFI35	0.02377	0.0161956	0.17	0.159	1
PTPN9	0.0237995	-0.0117716	0.06	0.067	1
LINC00265	0.0238226	-0.00590418	0.018	0.022	1
CCPG1	0.0238324	-0.0128588	0.19	0.202	1
AC009061.2	0.0238649	-0.0130035	0.1	0.11	1
SUSD1	0.0238721	0.0124357	0.069	0.062	1
CC2D2B	0.0238999	-0.00514683	0.018	0.022	1
ZNF124	0.0241379	-0.0160589	0.148	0.159	1
AL662844.4	0.0241827	-0.00897964	0.025	0.03	1
SRI	0.024246	0.0202571	0.2	0.188	1
KIAA2026	0.024282	-0.0105347	0.179	0.192	1
ZNF45	0.0243144	-0.0059615	0.013	0.017	1
CYTH1	0.0243385	0.0124731	0.091	0.082	1
PCCB	0.0243647	0.00967825	0.06	0.053	1
SRSF2	0.0243932	-0.0193047	0.418	0.434	1
BASP1-AS1	0.0243947	-0.00785975	0.027	0.032	1
VMO1	0.024398	-0.00908067	0.036	0.042	1
SMC5	0.0244383	-0.0116916	0.167	0.179	1
VIRMA	0.0245127	-0.0111272	0.097	0.106	1
UBE2B	0.0245209	-0.0119886	0.237	0.251	1
IFITM10	0.0245436	-0.00672488	0.021	0.026	1
BCL7B	0.0245718	-0.0123542	0.09	0.099	1
ARPC3	0.024589	-0.0193052	0.787	0.8	1
RPA4	0.0246447	0.0082125	0.038	0.033	1
PTPN12	0.0246589	-0.0147883	0.128	0.139	1
SCPEP1	0.0247633	0.0270593	0.301	0.29	1
HSD17B1	0.0247905	-0.00574596	0.013	0.017	1
PLA2G15	0.0247936	-0.017775	0.265	0.279	1
PHACTR2	0.0249	0.0142661	0.063	0.056	1
KIF20B	0.0249241	-0.0099096	0.211	0.225	1
ZNF174	0.0249419	-0.0102388	0.032	0.037	1
PDCD4	0.0250607	-0.0169665	0.249	0.262	1
CAPZA2	0.0250698	-0.0196099	0.476	0.489	1
UBXN4	0.025111	-0.0135694	0.4	0.416	1
CYP51A1	0.0251349	0.014852	0.096	0.088	1
AP000439.2	0.0251795	-0.0172309	0.258	0.271	1
ACADM	0.0251929	-0.0152741	0.15	0.161	1
SMCO4	0.025198	0.0169651	0.132	0.122	1
TRA2A	0.0252035	0.0238139	0.36	0.349	1
CATSPER2	0.0252869	0.0122024	0.055	0.048	1
RABEPK	0.0252948	-0.00768857	0.037	0.043	1
AUTS2	0.0253048	-0.00638386	0.014	0.017	1
AC067852.2	0.0253113	-0.00688429	0.022	0.027	1
VPS72	0.0254584	-0.0131449	0.085	0.094	1
CFAP20	0.0255139	-0.00816753	0.041	0.047	1
FFAR3	0.0255658	-0.00511502	0.008	0.01	1
TMOD2	0.0255797	-0.0129972	0.103	0.112	1
TNFSF10	0.0256016	-0.00587493	0.334	0.35	1
PAFAH1B1	0.0256296	-0.0174925	0.225	0.238	1
MERTK	0.0256668	-0.0161222	0.548	0.565	1
GNB1L	0.0256769	-0.00608087	0.017	0.021	1
[truncated: 3,414 more rows]
