# Supplementary material for: The Alzheimer’s therapeutic Lecanemab attenuates Aβ pathology by inducing an amyloid-clearing program in microglia
Source: Nat Neurosci. 2025 Nov 24;29(1):100–10. doi: 10.1038/s41593-025-02125-8 (PMC12779577; doi:10.1038/s41593-025-02125-8)
Supplement: Supplementary file 14 — Statistical source data. [file 41593_2025_2125_MOESM14_ESM.xlsx]

## Sheet: Figure 5
5e			5f			5g
IgG1	Lec	LecLALAPG	IgG1	Lec	LecLALAPG	IgG1	Lec	LecLALAPG
2.2554	1.74714	2.76651	1.15506	0.886919	0.605541	31.7197	31.0847	29.4798
1.5693	2.04983	2.06447	0.435541	0.900314	0.760521	29.8195	26.2414	30.2051
0.760016	2.53486	1.91486	0.34634	1.26737	0.881343	35.281	34.987	34.0842
1.61597	3.98221	1.00113	0.580212	1.17991	0.474117	31.3882	46.5491	36.9159
2.72881	2.28854	1.68952	0.630654	1.11054	0.535068	33.0085	44.0536	34.6705
2.07308	3.6987	1.47829	1.36842	1.29206	0.631439	44.2263	42.3698	33.4504
1.67879	3.49163	1.1882	0.677092	1.16056	0.604813	33.5302	37.7831	31.6075
1.44476	2.40266	1.87157	0.70703	0.85566	0.802104	28.1504	40.3515	43.7604
1.97497	2.92531	1.68742	0.761619	1.15889	0.693779	39.9529	38.5558	40.8122
1.40726	2.58177		0.518975	1.66394		41.6279	43.4963
	3.3945			1.42427			47.5155
	1.82685			0.545441			42.5772
Fig.5j
Microglia					No Microglia
17	50	150	450	1350	17	50	150	450	1350
0.713556	0.697481	0.626351	0.575395	0.318312	0.67276	1.46628	1.09581	0.77982	1.2356
0.85583	0.85512	0.8314	0.37068	0.43442	1.11561	0.8566	0.97542	0.84415	0.89815
1.02582	0.978598	1.27163	0.671411	0.649041	1.11817	0.91221	0.80745	0.79906	0.85264
