# Supplementary material for: The Alzheimer’s therapeutic Lecanemab attenuates Aβ pathology by inducing an amyloid-clearing program in microglia
Source: Nat Neurosci. 2025 Nov 24;29(1):100–10. doi: 10.1038/s41593-025-02125-8 (PMC12779577; doi:10.1038/s41593-025-02125-8)
Supplement: Supplementary file 15 — Statistical source data. [file 41593_2025_2125_MOESM15_ESM.xlsx]

## Sheet: Extended Data Fig. 2f
Gene	p_val	avg_log2FC	pct.1	pct.2	p_val_adj
B2M	1.92679e-94	0.4623	0.246	0.147	3.94818e-90
COL3A1	1.41751e-78	-1.78645	0.012	0.046	2.90462e-74
DLK1	1.35972e-74	-1.93172	0.005	0.032	2.78621e-70
MT-CO2	3.4171e-74	0.284972	0.439	0.317	7.00198e-70
IFI6	2.14583e-61	1.33944	0.036	0.008	4.39701e-57
MT-CO1	1.23707e-50	0.165997	0.539	0.421	2.53487e-46
FCGR3A	4.92624e-48	0.363225	0.138	0.084	1.00944e-43
CX3CR1	3.00487e-45	0.189052	0.342	0.254	6.15727e-41
COL1A1	1.24963e-43	-1.46152	0.01	0.031	2.56062e-39
ITM2B	7.68049e-43	0.226188	0.188	0.127	1.57381e-38
MT-CYB	1.1213e-41	0.161146	0.303	0.222	2.29766e-37
IFI44L	1.62662e-41	0.898379	0.028	0.008	3.33311e-37
C1QB	2.94876e-38	0.367899	0.112	0.069	6.0423e-34
BIN1	4.09574e-38	0.383791	0.11	0.068	8.39258e-34
CALR	2.88202e-36	0.598443	0.052	0.024	5.90555e-32
C1QC	3.56564e-34	0.217143	0.138	0.091	7.30635e-30
MT-CO3	3.84794e-34	0.121711	0.54	0.434	7.88482e-30
PSAP	6.34091e-34	0.178809	0.249	0.183	1.29932e-29
COL1A2	2.56791e-33	-1.31621	0.008	0.024	5.2619e-29
MT-ND3	5.982e-33	0.0991261	0.497	0.394	1.22577e-28
CTSB	7.1287e-32	0.175014	0.183	0.13	1.46074e-27
CSF1R	2.55452e-31	0.271804	0.131	0.088	5.23446e-27
RBFOX1	4.67201e-30	0.263589	0.141	0.096	9.57341e-26
IFNGR1	1.48712e-29	0.416347	0.068	0.039	3.04725e-25
MT-ND1	2.04845e-29	0.0702224	0.357	0.277	4.19748e-25
ISG15	4.359e-29	0.786024	0.02	0.006	8.93202e-25
MARCKS	5.30491e-28	0.149394	0.178	0.129	1.08703e-23
MX1	1.84273e-27	0.758983	0.023	0.008	3.77593e-23
AD000090.1	1.58928e-25	-0.785161	0.099	0.132	3.25659e-21
LAPTM5	1.08145e-24	0.0916458	0.185	0.137	2.21599e-20
HLA-E	1.41513e-24	0.32283	0.078	0.05	2.89974e-20
C3	2.79874e-24	0.0490311	0.258	0.198	5.7349e-20
STAB1	4.02036e-24	0.452758	0.041	0.021	8.23812e-20
LMO4	7.56182e-24	-1.25252	0.009	0.023	1.54949e-19
HIPK1	2.81623e-23	0.223492	0.088	0.058	5.77074e-19
HTRA1	3.48933e-23	0.179296	0.118	0.083	7.14999e-19
RPS27	5.13402e-23	0.117354	0.172	0.128	1.05201e-18
A2M	2.89049e-22	0.116762	0.176	0.132	5.92291e-18
XAF1	3.1055e-22	0.626092	0.019	0.007	6.36349e-18
MT-ATP6	1.16889e-21	0.0429975	0.373	0.298	2.39518e-17
CD81	1.83926e-21	0.166759	0.128	0.092	3.76882e-17
PDIA3	3.62352e-21	0.54315	0.03	0.014	7.42496e-17
AL627171.2	4.10141e-21	-0.947032	0.021	0.039	8.40419e-17
CST3	9.14477e-21	0.244885	0.064	0.04	1.87385e-16
HSP90B1	2.66426e-20	0.604831	0.025	0.011	5.45933e-16
MT-ND2	3.36502e-20	0.05276	0.285	0.226	6.89526e-16
OLFML3	3.89478e-20	0.261495	0.074	0.049	7.98079e-16
IFITM3	8.66801e-20	0.659237	0.018	0.007	1.77616e-15
ITGB2	1.41454e-19	0.267897	0.065	0.042	2.89854e-15
PARP14	1.50263e-19	0.521947	0.025	0.011	3.07903e-15
GAL3ST4	1.29626e-18	0.314554	0.051	0.031	2.65617e-14
SLCO2B1	1.52271e-18	0.163584	0.074	0.05	3.12018e-14
BST2	2.26183e-18	0.490359	0.027	0.013	4.63472e-14
CALM2	4.12016e-18	0.259143	0.064	0.042	8.44263e-14
VSIG4	4.61305e-18	0.439812	0.036	0.02	9.4526e-14
HSPA5	9.43386e-18	0.410063	0.033	0.017	1.93309e-13
CYBB	1.05854e-17	0.0475562	0.148	0.111	2.16906e-13
RPS28	3.25399e-17	0.0713161	0.148	0.112	6.66776e-13
PTMA	4.11518e-17	0.0247645	0.154	0.117	8.43241e-13
FTH1	5.40777e-17	-0.0300002	0.32	0.258	1.10811e-12
RPS29	5.65804e-17	-0.00113798	0.294	0.236	1.15939e-12
HLA-C	8.39908e-17	0.405395	0.035	0.02	1.72106e-12
TMEM119	9.0072e-17	0.482641	0.028	0.014	1.84566e-12
STAT1	9.1921e-17	0.459353	0.023	0.011	1.88355e-12
C1QA	9.40428e-17	0.168463	0.088	0.062	1.92703e-12
PSME3	1.4301e-16	0.462338	0.03	0.016	2.93041e-12
SRGN	1.5314e-16	0.423145	0.03	0.016	3.13798e-12
FGD2	2.72083e-16	0.511768	0.02	0.009	5.57526e-12
CANX	2.79875e-16	0.300217	0.042	0.025	5.73493e-12
PPIB	3.65973e-16	0.483633	0.019	0.008	7.49916e-12
GNAI2	4.41442e-16	0.109743	0.074	0.051	9.04558e-12
RPL18	5.19995e-16	0.0870134	0.086	0.061	1.06552e-11
MTCH1	6.6789e-16	0.47356	0.027	0.014	1.36857e-11
ITM2C	7.53162e-16	0.308586	0.049	0.031	1.54331e-11
FSCN1	1.00334e-15	0.166669	0.072	0.05	2.05594e-11
RPLP2	1.03159e-15	0.0252635	0.165	0.129	2.11383e-11
IFIT3	1.13921e-15	0.552055	0.012	0.004	2.33436e-11
OAZ1	1.28797e-15	0.0690432	0.099	0.072	2.63918e-11
MKNK1	2.50357e-15	0.285863	0.048	0.031	5.13006e-11
RPS27A	3.20468e-15	-0.0113543	0.283	0.229	6.56672e-11
SPP1	3.85221e-15	0.0264667	0.214	0.171	7.89356e-11
FOLR2	4.47678e-15	0.324042	0.043	0.026	9.17336e-11
YWHAH	4.94965e-15	0.0797484	0.066	0.045	1.01423e-10
TRIM22	7.92115e-15	0.446464	0.019	0.009	1.62312e-10
SAMSN1	8.29073e-15	0.180118	0.057	0.038	1.69885e-10
CYBA	1.40714e-14	0.362046	0.032	0.018	2.88336e-10
MERTK	1.40953e-14	0.324008	0.039	0.024	2.88826e-10
FCGRT	1.88746e-14	0.142356	0.088	0.064	3.8676e-10
OAS1	2.03526e-14	0.447437	0.022	0.011	4.17044e-10
ADAR	3.69188e-14	0.322819	0.028	0.015	7.56503e-10
RPS16	5.90398e-14	0.0329914	0.132	0.102	1.20978e-09
CCR1	6.64921e-14	0.348174	0.03	0.017	1.36249e-09
HK2	6.96092e-14	0.35794	0.027	0.015	1.42636e-09
RPL30	7.42132e-14	0.022926	0.108	0.081	1.5207e-09
RPL9	7.93938e-14	0.0520929	0.104	0.078	1.62686e-09
NINJ1	1.18945e-13	0.24083	0.032	0.019	2.4373e-09
TMBIM6	1.33877e-13	0.225922	0.065	0.046	2.74328e-09
DNAJA1	1.91915e-13	0.522263	0.016	0.007	3.93254e-09
P2RY13	3.28598e-13	0.0840577	0.076	0.055	6.73331e-09
HSP90AA1	3.64425e-13	0.0902212	0.068	0.048	7.46742e-09
XBP1	3.90005e-13	0.464371	0.015	0.006	7.99159e-09
HNRNPA2B1	4.22378e-13	0.183276	0.046	0.031	8.65494e-09
RPL31	4.77076e-13	-0.0764649	0.213	0.172	9.77577e-09
ST6GAL1	5.43074e-13	0.163353	0.073	0.053	1.11281e-08
DAZAP2	5.58663e-13	0.122148	0.076	0.055	1.14476e-08
HNRNPH1	6.21937e-13	0.176639	0.044	0.028	1.27441e-08
OAS2	7.81874e-13	0.447454	0.01	0.004	1.60214e-08
DDX17	1.10281e-12	0.110642	0.073	0.053	2.25977e-08
RPS23	1.3596e-12	-0.0448328	0.229	0.186	2.78595e-08
MYL12B	1.51304e-12	0.28131	0.032	0.019	3.10037e-08
RPS20	1.53187e-12	-0.0361436	0.167	0.133	3.13895e-08
RPS19	1.86309e-12	0.0057865	0.148	0.117	3.81766e-08
PDIA6	2.23426e-12	0.329264	0.022	0.012	4.57823e-08
RPS21	2.27008e-12	0.0353974	0.088	0.066	4.65162e-08
ADA2	2.2771e-12	0.406523	0.022	0.012	4.66601e-08
ATP6V0E1	2.7517e-12	0.174046	0.051	0.035	5.63852e-08
TMSB4X	3.09043e-12	-0.0133714	0.627	0.531	6.3326e-08
RPS25	3.31434e-12	0.0956	0.083	0.062	6.79141e-08
FCGR1A	4.04841e-12	0.203553	0.028	0.016	8.2956e-08
FBXL16	4.15094e-12	0.176629	0.05	0.034	8.5057e-08
HLA-A	4.49191e-12	0.266629	0.038	0.024	9.20437e-08
SIGLEC8	4.59333e-12	0.340261	0.027	0.015	9.4122e-08
HLA-B	6.10576e-12	0.297528	0.029	0.018	1.25113e-07
GSN	6.45738e-12	0.124642	0.08	0.06	1.32318e-07
EIF2AK2	6.82298e-12	0.444976	0.016	0.008	1.3981e-07
RB1	7.50775e-12	0.142799	0.047	0.031	1.53841e-07
SHISA5	7.60475e-12	0.414276	0.014	0.006	1.55829e-07
BHLHE41	1.08395e-11	0.186242	0.043	0.029	2.22113e-07
CD74	1.18357e-11	0.167148	0.062	0.045	2.42526e-07
CD300A	1.36871e-11	0.444621	0.018	0.009	2.80462e-07
MYDGF	1.48964e-11	0.372147	0.013	0.006	3.05242e-07
PLD4	2.70456e-11	0.158051	0.059	0.042	5.54192e-07
RNF213	3.16519e-11	0.160125	0.034	0.022	6.48579e-07
RPS15	3.61606e-11	0.0602809	0.063	0.045	7.40967e-07
CALM1	4.43433e-11	0.0811214	0.105	0.082	9.08639e-07
RPL23A	4.51551e-11	-0.0340514	0.132	0.105	9.25273e-07
RPN2	5.27171e-11	0.232088	0.026	0.015	1.08023e-06
CASP1	5.52552e-11	0.308649	0.019	0.01	1.13223e-06
SAT1	5.68736e-11	-0.0378022	0.109	0.085	1.1654e-06
HNRNPK	6.16503e-11	0.109015	0.046	0.032	1.26328e-06
IFI16	8.96219e-11	0.0843878	0.037	0.024	1.83644e-06
PGK1	9.23091e-11	0.261752	0.033	0.021	1.89151e-06
NPAS4	1.1671e-10	0.416405	0.013	0.006	2.39151e-06
IRF8	1.56319e-10	0.196486	0.03	0.019	3.20313e-06
MOB1A	1.60608e-10	0.144626	0.038	0.026	3.29103e-06
MPEG1	1.61793e-10	0.267748	0.03	0.018	3.31529e-06
HCK	1.69668e-10	0.303212	0.027	0.016	3.47666e-06
HSP90AB1	1.86279e-10	0.129348	0.055	0.04	3.81704e-06
COX8A	1.89767e-10	0.344485	0.028	0.017	3.88852e-06
PARP9	2.34983e-10	0.419178	0.011	0.004	4.81504e-06
CTSC	3.04889e-10	0.20754	0.024	0.015	6.24749e-06
ATP5MC3	3.35729e-10	0.199268	0.029	0.018	6.87942e-06
VSIR	3.55315e-10	0.156877	0.038	0.025	7.28077e-06
RPL41	3.71164e-10	-0.0384146	0.157	0.128	7.60553e-06
ACTB	4.12025e-10	-0.0057913	0.544	0.464	8.4428e-06
HSPA8	4.20749e-10	0.324139	0.02	0.011	8.62157e-06
TUBA1B	4.23101e-10	-0.0226152	0.114	0.091	8.66975e-06
RPL29	4.38039e-10	0.0196058	0.084	0.064	8.97585e-06
MT-ND4	4.45239e-10	-0.0144812	0.529	0.45	9.12339e-06
RPS2	4.5061e-10	-0.00298054	0.113	0.089	9.23345e-06
MAT2A	4.70977e-10	0.215364	0.032	0.021	9.65078e-06
GRN	5.30859e-10	0.0914719	0.072	0.054	1.08778e-05
IRF9	6.13982e-10	0.408235	0.015	0.008	1.25811e-05
PLD3	6.5162e-10	0.211435	0.03	0.019	1.33523e-05
RPS11	7.48482e-10	-0.0827777	0.142	0.115	1.53371e-05
GRB2	7.90929e-10	0.208833	0.044	0.031	1.62069e-05
CCND1	9.62522e-10	0.231161	0.031	0.02	1.9723e-05
FPR1	9.67528e-10	0.393972	0.01	0.005	1.98256e-05
CD53	1.05499e-09	0.187861	0.034	0.023	2.16179e-05
SCAMP2	1.11862e-09	0.160426	0.038	0.025	2.29217e-05
GNB2	1.26935e-09	0.278351	0.018	0.01	2.60103e-05
RPL38	1.28643e-09	-0.0393177	0.1	0.079	2.63602e-05
MGST3	1.30478e-09	0.315843	0.019	0.011	2.67363e-05
STAT2	1.42643e-09	0.424458	0.01	0.004	2.9229e-05
RNASET2	1.49586e-09	0.126632	0.041	0.028	3.06516e-05
ACTG1	1.57265e-09	-0.0678206	0.123	0.099	3.22252e-05
LYN	1.63128e-09	0.220572	0.032	0.021	3.34265e-05
RPL34	1.90243e-09	-0.109943	0.284	0.239	3.89826e-05
ATP5F1B	1.90333e-09	0.258527	0.022	0.013	3.90011e-05
GLIPR1	2.13663e-09	0.217443	0.021	0.012	4.37818e-05
BCAP31	2.40759e-09	0.207043	0.036	0.024	4.93339e-05
RPL23	2.48326e-09	-0.0974927	0.27	0.226	5.08845e-05
LPAR6	2.56201e-09	0.191059	0.024	0.015	5.24981e-05
SRSF5	2.72242e-09	0.196513	0.023	0.014	5.57851e-05
RPS18	2.85857e-09	-0.0464595	0.122	0.098	5.8575e-05
CD63	3.21609e-09	0.0389825	0.093	0.073	6.59008e-05
GPR34	3.44727e-09	0.0969538	0.041	0.029	7.06381e-05
ATP5F1E	3.63885e-09	0.0239008	0.073	0.056	7.45636e-05
SARAF	3.73007e-09	0.253481	0.027	0.017	7.64329e-05
ITGB2-AS1	3.74585e-09	0.458872	0.01	0.005	7.67562e-05
ADORA3	3.87291e-09	0.198565	0.032	0.021	7.93598e-05
ARF1	3.87549e-09	0.0950618	0.044	0.031	7.94126e-05
LHFPL2	4.01471e-09	0.1729	0.036	0.024	8.22654e-05
FAU	4.71583e-09	0.0165591	0.078	0.061	9.6632e-05
HNRNPU	4.85714e-09	0.112529	0.041	0.029	9.95276e-05
CUL4B	4.96627e-09	0.126028	0.041	0.028	0.000101764
SYNGR2	4.97134e-09	0.0899136	0.043	0.03	0.000101868
PCBP1	5.02913e-09	0.0833338	0.031	0.02	0.000103052
PLSCR1	5.71701e-09	0.183308	0.013	0.007	0.000117147
SPPL3	5.9812e-09	0.352806	0.011	0.005	0.000122561
SPARC	6.47826e-09	-0.709388	0.005	0.01	0.000132746
TRMT112	6.52881e-09	0.310884	0.026	0.016	0.000133782
PRDX1	6.62653e-09	0.0248273	0.052	0.038	0.000135784
LAMP1	6.74039e-09	0.123805	0.057	0.043	0.000138117
DDX3X	7.05318e-09	0.137875	0.032	0.021	0.000144527
CFL1	7.75394e-09	-0.0358002	0.111	0.089	0.000158886
ADGRG1	8.26646e-09	0.41384	0.015	0.008	0.000169388
DTX3L	8.87367e-09	0.243917	0.012	0.006	0.00018183
TMEM259	9.28991e-09	0.408541	0.01	0.004	0.000190359
KDELR2	9.87693e-09	0.301357	0.015	0.008	0.000202388
LY86	1.15479e-08	0.121896	0.033	0.023	0.000236628
RPL37	1.19386e-08	-0.0555759	0.127	0.103	0.000244635
TREM2	1.23836e-08	0.100493	0.044	0.032	0.000253752
TMA7	1.28703e-08	0.133312	0.036	0.025	0.000263725
RPL37A	1.38483e-08	-0.0856891	0.227	0.191	0.000283765
APLP2	1.41616e-08	0.150477	0.037	0.026	0.000290186
HSPA1A	1.56559e-08	0.295147	0.011	0.005	0.000320806
RPL13A	1.64258e-08	-0.0753585	0.173	0.144	0.000336582
SEMA4D	1.80087e-08	0.302665	0.016	0.009	0.000369017
SRSF3	1.81235e-08	0.260891	0.016	0.009	0.000371369
DDX5	1.84286e-08	0.0280172	0.057	0.042	0.00037762
TXNDC12	2.06571e-08	0.288527	0.014	0.008	0.000423285
ARGLU1	2.1294e-08	0.269257	0.023	0.015	0.000436334
FAM49B	2.17802e-08	0.0777446	0.054	0.04	0.000446298
SDF2L1	2.45218e-08	0.323629	0.01	0.005	0.000502476
RAB1A	2.50437e-08	0.228672	0.021	0.013	0.00051317
CTSZ	2.56697e-08	0.238186	0.027	0.017	0.000525997
PALD1	2.72235e-08	0.0243824	0.045	0.033	0.000557837
P4HB	2.83863e-08	0.21266	0.022	0.014	0.000581664
POMP	2.86095e-08	0.227622	0.024	0.015	0.000586238
SIGLEC10	3.01261e-08	0.23445	0.018	0.011	0.000617314
FUS	3.73691e-08	0.238357	0.027	0.018	0.00076573
ARPC3	3.81066e-08	0.176692	0.036	0.026	0.000780841
RPL15	3.87584e-08	-0.0768828	0.12	0.098	0.000794198
PSMB1	4.27547e-08	0.257352	0.02	0.012	0.000876086
IL13RA1	4.77026e-08	0.0888891	0.032	0.022	0.000977475
GRK2	5.01544e-08	0.190808	0.031	0.021	0.00102771
CSF1	5.5653e-08	0.162951	0.03	0.02	0.00114039
TMSB10	6.89154e-08	0.0562871	0.054	0.04	0.00141215
SH2B3	6.92918e-08	0.271527	0.018	0.011	0.00141986
ASAH1	7.37974e-08	0.058001	0.054	0.04	0.00151218
LGALS9	7.47645e-08	0.235659	0.016	0.009	0.001532
SRSF9	7.50611e-08	0.264009	0.017	0.01	0.00153808
OLR1	7.69892e-08	0.00115374	0.071	0.055	0.00157758
MYL12A	8.35971e-08	0.202937	0.027	0.018	0.00171299
AIF1	8.42793e-08	-0.0836738	0.095	0.076	0.00172697
CAP1	8.48435e-08	0.0548893	0.052	0.039	0.00173853
RPL36AL	8.71817e-08	0.163212	0.023	0.015	0.00178644
HCLS1	9.05966e-08	0.0996113	0.037	0.026	0.00185642
TNFRSF1B	9.15925e-08	0.176201	0.032	0.022	0.00187682
RPL35A	9.43282e-08	-0.0624947	0.111	0.09	0.00193288
PIH1D1	9.60002e-08	0.100232	0.04	0.028	0.00196714
MGAT1	9.65701e-08	0.26941	0.015	0.008	0.00197882
RPL27A	9.73677e-08	-0.104898	0.16	0.133	0.00199516
RAC1	9.87903e-08	-0.0844829	0.13	0.107	0.00202431
ARL6IP1	1.00546e-07	0.151729	0.033	0.023	0.00206029
PTTG1IP	1.01019e-07	0.224251	0.02	0.013	0.00206997
ACSL4	1.02258e-07	0.211241	0.021	0.013	0.00209536
NPL	1.22226e-07	0.147317	0.018	0.011	0.00250453
MYL6	1.31765e-07	-0.0319452	0.074	0.058	0.0027
RPL13	1.32314e-07	-0.0771641	0.086	0.069	0.00271125
RPL10	1.38397e-07	-0.109886	0.197	0.165	0.00283588
PFN2	1.45149e-07	0.26152	0.019	0.012	0.00297425
MS4A6A	1.56514e-07	0.263112	0.015	0.009	0.00320712
NAGA	1.58259e-07	0.217652	0.014	0.008	0.00324288
ENTPD1	1.58925e-07	0.114948	0.038	0.027	0.00325652
PSMB10	1.61437e-07	0.206375	0.016	0.01	0.003308
ARPC1B	1.67828e-07	0.0223404	0.047	0.035	0.00343897
RPL17	1.68471e-07	-0.0597691	0.107	0.087	0.00345215
TIAM1	1.73825e-07	0.0745425	0.034	0.024	0.00356184
WSB1	1.75402e-07	0.076731	0.041	0.03	0.00359417
SFPQ	1.81676e-07	0.185914	0.024	0.016	0.00372273
CORO1A	1.82485e-07	0.238252	0.023	0.015	0.0037393
UBTF	1.92518e-07	0.264664	0.019	0.012	0.00394489
LGMN	2.04947e-07	0.0743792	0.044	0.032	0.00419957
LST1	2.14492e-07	0.130804	0.024	0.016	0.00439517
RAB2A	2.1681e-07	0.270208	0.015	0.009	0.00444266
HMGN1	2.18285e-07	0.0828165	0.031	0.022	0.00447288
H3F3B	2.33641e-07	0.0321413	0.064	0.05	0.00478754
TMEM258	2.60523e-07	0.242321	0.021	0.014	0.00533838
RNASE1	2.65571e-07	0.100956	0.048	0.037	0.00544182
TYROBP	2.73776e-07	-0.0718321	0.111	0.091	0.00560995
NAGK	2.78928e-07	0.163924	0.024	0.016	0.00571552
STARD7	2.88176e-07	0.135237	0.021	0.013	0.00590502
ANKRD11	2.88246e-07	0.0489068	0.043	0.032	0.00590644
PAG1	3.0161e-07	0.134703	0.031	0.022	0.00618029
RPS7	3.09439e-07	-0.0895874	0.074	0.058	0.0063407
H3F3A	3.1792e-07	-0.00213231	0.072	0.057	0.00651449
TOMM7	3.30055e-07	0.0343097	0.07	0.055	0.00676315
LINC02712	3.53418e-07	0.172465	0.024	0.016	0.00724188
CEBPB	3.78288e-07	0.334593	0.015	0.008	0.00775151
CAPZA1	3.87217e-07	0.0578226	0.04	0.029	0.00793445
ITGAX	4.04191e-07	0.191407	0.015	0.009	0.00828227
PSME2	4.29907e-07	0.290365	0.011	0.006	0.00880922
H2AFY	4.42817e-07	0.0783846	0.03	0.021	0.00907377
GLUL	4.65326e-07	0.0647495	0.04	0.03	0.00953499
TMEM123	4.83383e-07	0.241768	0.015	0.009	0.009905
CTSD	4.97253e-07	0.0351878	0.062	0.048	0.0101892
ALOX5AP	4.99997e-07	0.0859661	0.048	0.037	0.0102454
CLASP2	5.14932e-07	0.116837	0.032	0.022	0.0105515
CSF2RA	5.50757e-07	0.195225	0.016	0.01	0.0112856
ARHGAP4	5.57445e-07	0.350354	0.017	0.01	0.0114226
NCKAP1L	5.90969e-07	0.0020355	0.045	0.034	0.0121095
PTBP1	5.96848e-07	0.15122	0.023	0.015	0.01223
RACK1	6.11874e-07	-0.0445381	0.093	0.076	0.0125379
DEPTOR	6.13245e-07	0.262475	0.013	0.008	0.012566
EVL	6.16222e-07	0.131697	0.033	0.023	0.012627
S100A11	6.22293e-07	-0.0323419	0.046	0.035	0.0127514
APOL6	6.56318e-07	0.179877	0.011	0.006	0.0134486
RPL7A	6.92483e-07	-0.0911821	0.101	0.083	0.0141897
RPL32	7.07751e-07	-0.0577139	0.081	0.065	0.0145025
HMGN3	7.16161e-07	0.363902	0.012	0.007	0.0146749
ATP2A2	7.3729e-07	0.228691	0.011	0.006	0.0151078
SEPTIN2	7.42185e-07	0.0591965	0.032	0.022	0.0152081
GASK1B	7.46055e-07	0.114951	0.026	0.018	0.0152874
RPL8	7.82653e-07	-0.0379393	0.072	0.058	0.0160373
SUSD6	7.9946e-07	0.177202	0.018	0.012	0.0163817
MT-ND6	8.46501e-07	0.0981589	0.037	0.027	0.0173457
RPL36	8.81162e-07	-0.0789002	0.07	0.056	0.0180559
PJA2	8.81805e-07	0.167241	0.024	0.017	0.0180691
EPSTI1	8.88094e-07	0.274596	0.012	0.007	0.0181979
ID2	9.1133e-07	0.23816	0.01	0.006	0.0186741
PLXDC1	9.36782e-07	0.253845	0.014	0.008	0.0191956
NCOA4	1.00354e-06	0.127284	0.028	0.019	0.0205635
ATP1B3	1.02708e-06	0.32031	0.012	0.007	0.0210459
SAMHD1	1.03495e-06	-0.0178723	0.053	0.041	0.0212071
PPIA	1.05736e-06	-0.107784	0.112	0.092	0.0216663
DDOST	1.05873e-06	0.247446	0.012	0.006	0.0216945
NONO	1.13515e-06	0.103333	0.027	0.019	0.0232604
PRDX3	1.13983e-06	0.239206	0.01	0.005	0.0233563
RELA	1.14607e-06	0.335647	0.01	0.006	0.0234842
GNAS	1.14815e-06	-0.0304618	0.063	0.05	0.0235267
ATP5F1A	1.14978e-06	0.236827	0.019	0.012	0.0235602
TMEM173	1.23096e-06	0.0762274	0.028	0.02	0.0252235
UQCRQ	1.27638e-06	0.246261	0.021	0.014	0.0261542
YWHAZ	1.30758e-06	0.174965	0.026	0.018	0.0267937
ATP6V0C	1.33884e-06	0.0388046	0.046	0.035	0.0274342
SLC16A3	1.34322e-06	0.209642	0.013	0.008	0.0275239
HMGN2	1.36298e-06	-0.0565361	0.073	0.058	0.0279288
MS4A4A	1.40294e-06	0.213603	0.013	0.007	0.0287476
ARHGEF40	1.44646e-06	0.258845	0.012	0.007	0.0296394
FGL2	1.45023e-06	0.255806	0.012	0.007	0.0297167
AP1B1	1.4943e-06	0.0256075	0.071	0.057	0.0306198
TOMM6	1.53768e-06	0.125426	0.024	0.017	0.0315086
ADRB2	1.59581e-06	0.225517	0.014	0.008	0.0326998
CBFB	1.60033e-06	0.362916	0.01	0.005	0.0327924
NCF4	1.81288e-06	0.205501	0.016	0.01	0.0371478
COTL1	1.8174e-06	-0.0348659	0.051	0.039	0.0372404
RPS24	1.86389e-06	-0.124147	0.177	0.151	0.0381931
SPCS3	1.9401e-06	0.155625	0.018	0.011	0.0397546
EWSR1	2.02429e-06	0.124342	0.022	0.015	0.0414797
B3GNT5	2.11291e-06	0.123289	0.022	0.015	0.0432956
SLC1A5	2.1142e-06	0.287154	0.011	0.006	0.0433221
CTSL	2.30924e-06	0.369911	0.011	0.006	0.0473186
EIF1	2.34975e-06	-0.0771998	0.056	0.044	0.0481488
AXL	2.43573e-06	0.0946364	0.024	0.017	0.0499106
CEBPA	2.43694e-06	0.035304	0.038	0.028	0.0499353
PRKCD	2.48979e-06	0.210643	0.014	0.008	0.0510182
DBNL	2.60369e-06	0.250569	0.015	0.01	0.0533522
MAF	2.80736e-06	-0.106548	0.162	0.138	0.0575256
RPS10	2.86978e-06	-0.10354	0.135	0.114	0.0588046
RAP2A	3.01753e-06	0.0964949	0.022	0.015	0.0618323
M6PR	3.01764e-06	0.221943	0.022	0.015	0.0618344
RPL5	3.08157e-06	-0.0188826	0.057	0.045	0.0631445
SSR4	3.12174e-06	0.274752	0.012	0.007	0.0639676
RPL19	3.22354e-06	-0.0045448	0.056	0.044	0.0660536
ATP5PF	3.22663e-06	0.221001	0.012	0.007	0.0661169
GGCX	3.35686e-06	0.231971	0.012	0.007	0.0687853
CD14	3.36931e-06	0.305812	0.011	0.006	0.0690406
PIK3CD	3.42626e-06	0.278043	0.01	0.005	0.0702074
KCTD12	3.45471e-06	-0.147881	0.127	0.106	0.0707904
APOE	3.61879e-06	-0.0796526	0.149	0.127	0.0741526
RAB5C	3.79873e-06	0.0807329	0.023	0.016	0.0778398
LRP1	3.94137e-06	0.199531	0.018	0.012	0.0807625
PRKAR1A	3.94354e-06	0.0539891	0.022	0.015	0.0808071
HMGB1	3.94415e-06	-0.0921125	0.073	0.059	0.0808196
CYFIP1	4.05327e-06	-0.0496371	0.052	0.04	0.0830555
VAMP8	4.06444e-06	-0.0287661	0.038	0.028	0.0832844
OSTC	4.09464e-06	0.24287	0.014	0.008	0.0839033
DHRS9	4.21245e-06	0.0396499	0.038	0.028	0.0863173
IPCEF1	4.23522e-06	0.110746	0.02	0.014	0.086784
ABI1	4.33155e-06	0.1176	0.014	0.008	0.0887578
IKBKB	4.3571e-06	0.275569	0.01	0.006	0.0892814
TPI1	4.35823e-06	0.0225021	0.029	0.021	0.0893045
LAT2	4.38843e-06	0.142134	0.024	0.016	0.0899232
RPL26	4.63462e-06	-0.0630749	0.074	0.06	0.0949681
TAL1	4.73446e-06	0.251976	0.018	0.012	0.0970139
C12orf75	4.8939e-06	0.150192	0.021	0.015	0.100281
RPL21	4.95598e-06	-0.134251	0.108	0.09	0.101553
IDH1	4.96165e-06	0.264676	0.014	0.009	0.101669
RNF130	4.98805e-06	0.188711	0.021	0.014	0.10221
YWHAB	5.01445e-06	-0.0372765	0.07	0.056	0.102751
ADAP2	5.24899e-06	0.0180551	0.044	0.034	0.107557
EIF4H	5.26786e-06	0.210349	0.014	0.008	0.107944
EIF4A1	5.35621e-06	0.0190295	0.03	0.021	0.109754
EIF4A2	5.48515e-06	0.15512	0.024	0.017	0.112396
PTGS1	5.61905e-06	0.213322	0.019	0.013	0.11514
IRF5	5.66622e-06	0.251671	0.012	0.007	0.116106
C6orf62	5.6795e-06	-0.00372391	0.056	0.044	0.116379
GNG7	5.89666e-06	0.0820076	0.02	0.014	0.120829
RNF149	6.03087e-06	0.321533	0.012	0.007	0.123579
SUCNR1	6.0595e-06	0.200663	0.012	0.007	0.124165
RPL27	6.59231e-06	-0.0786663	0.082	0.067	0.135083
CERS2	6.60073e-06	0.270285	0.012	0.007	0.135256
RHOG	6.68542e-06	0.0309541	0.032	0.023	0.136991
CLTC	6.796e-06	0.0118902	0.044	0.034	0.139257
RNF7	6.89745e-06	0.254572	0.012	0.007	0.141336
UBE2N	6.9434e-06	0.263884	0.012	0.007	0.142277
NDRG2	7.05835e-06	0.240416	0.012	0.007	0.144633
LENG8	7.27565e-06	0.160478	0.015	0.01	0.149085
COX7A2	7.29567e-06	0.0634547	0.02	0.013	0.149496
LDHB	7.7616e-06	0.131168	0.019	0.013	0.159043
BCL2L1	7.82336e-06	0.202837	0.011	0.006	0.160308
CCT5	7.85795e-06	0.29376	0.01	0.005	0.161017
VASH1	8.45688e-06	0.0982012	0.026	0.018	0.17329
ENO1	8.46929e-06	-0.0219318	0.04	0.03	0.173544
VCP	8.8022e-06	0.169887	0.019	0.012	0.180366
LUC7L3	8.99624e-06	0.101241	0.023	0.016	0.184342
LCP1	9.05201e-06	0.125178	0.028	0.02	0.185485
TIMP2	9.08477e-06	0.0604989	0.036	0.027	0.186156
SERPINF1	9.39847e-06	0.245308	0.011	0.006	0.192584
NDFIP1	9.5585e-06	0.13589	0.022	0.015	0.195863
SRRM2	1.04521e-05	0.0128915	0.032	0.024	0.214175
PTPRE	1.05365e-05	0.207122	0.011	0.006	0.215903
KPNA2	1.09827e-05	0.251688	0.01	0.006	0.225047
HLA-DRB5	1.1058e-05	0.158305	0.013	0.008	0.226589
LPCAT2	1.11294e-05	0.0816304	0.03	0.022	0.228053
CKB	1.11381e-05	0.0413307	0.037	0.028	0.228231
PLIN3	1.11414e-05	0.172502	0.012	0.007	0.228299
SRSF2	1.1432e-05	0.185035	0.016	0.01	0.234253
RPLP0	1.1767e-05	-0.0851574	0.048	0.038	0.241117
CSK	1.18094e-05	0.237078	0.02	0.013	0.241986
DENR	1.20606e-05	0.163487	0.011	0.006	0.247134
GHITM	1.24253e-05	0.170776	0.016	0.011	0.254608
ATP6V1B2	1.3251e-05	-0.0240849	0.045	0.035	0.271527
HLA-DRA	1.39358e-05	0.163145	0.017	0.011	0.285558
BRI3	1.41749e-05	0.0676032	0.031	0.023	0.290457
PSMD11	1.42551e-05	0.265628	0.01	0.006	0.292102
RHOB	1.4322e-05	0.0565314	0.018	0.012	0.293471
GLS	1.49623e-05	0.17406	0.017	0.011	0.306593
DNAJC10	1.57278e-05	0.283815	0.012	0.007	0.322278
SEC16A	1.62032e-05	0.179965	0.01	0.006	0.332019
CIRBP	1.66647e-05	0.0295852	0.049	0.038	0.341476
CLPTM1L	1.7652e-05	0.263358	0.011	0.006	0.361708
EFHD2	1.77116e-05	0.176527	0.024	0.017	0.362929
ZFP36L2	1.87457e-05	-0.0871118	0.064	0.052	0.384118
RGS10	1.90045e-05	-0.157794	0.074	0.061	0.389421
CNOT7	1.91126e-05	0.24687	0.013	0.008	0.391637
HINT1	1.92861e-05	0.222308	0.019	0.013	0.395192
PSMB4	1.93936e-05	0.125428	0.014	0.009	0.397393
USF2	2.0376e-05	0.0161168	0.042	0.033	0.417524
APH1A	2.10858e-05	0.0874096	0.016	0.011	0.432069
FKBP1A	2.10923e-05	0.141512	0.03	0.022	0.432202
TUBB	2.14054e-05	-0.0628859	0.05	0.04	0.438618
SERF2	2.15464e-05	-0.0853845	0.098	0.083	0.441507
HNRNPA3	2.19999e-05	0.00542787	0.036	0.027	0.450801
RNPEP	2.27284e-05	0.225389	0.01	0.006	0.465728
LAMP2	2.3257e-05	0.150454	0.025	0.018	0.47656
RPLP1	2.34885e-05	-0.144196	0.181	0.155	0.481303
TLE4	2.39916e-05	0.227113	0.01	0.006	0.491613
BEX4	2.4023e-05	0.0814774	0.017	0.011	0.492255
CDK2AP1	2.40768e-05	0.207602	0.013	0.008	0.493357
RPL11	2.43706e-05	-0.10939	0.091	0.076	0.499378
PITPNA	2.50223e-05	0.0824075	0.01	0.006	0.512731
RBM5	2.51207e-05	0.149375	0.016	0.011	0.514749
DAZAP1	2.58506e-05	0.185097	0.011	0.006	0.529704
EIF4A3	2.59268e-05	0.244748	0.011	0.006	0.531266
HNRNPAB	2.62742e-05	0.108403	0.015	0.01	0.538384
MGST2	2.79893e-05	0.118103	0.019	0.013	0.573529
AP2M1	2.85656e-05	0.136959	0.015	0.01	0.585337
DPYSL2	2.94204e-05	-0.0246895	0.039	0.03	0.602853
VDAC1	2.96138e-05	0.114559	0.025	0.018	0.606817
ANXA5	3.0011e-05	0.17095	0.02	0.014	0.614956
TGFBR2	3.10928e-05	0.180164	0.021	0.015	0.637122
SELENOT	3.27058e-05	0.0838419	0.018	0.012	0.670175
TMED10	3.31863e-05	0.0375252	0.021	0.015	0.680021
PEBP1	3.38291e-05	-0.04299	0.042	0.033	0.693193
TM9SF2	3.39611e-05	0.115997	0.02	0.014	0.695898
TMBIM1	3.46123e-05	0.144498	0.01	0.006	0.70924
B4GALT1	3.46576e-05	0.135288	0.022	0.015	0.71017
EIF4G2	3.51356e-05	-0.0708649	0.054	0.044	0.719963
BNIP2	3.51747e-05	0.164786	0.012	0.007	0.720765
HNRNPH2	3.54419e-05	0.278404	0.01	0.006	0.726241
NUTF2	3.62877e-05	0.174396	0.011	0.007	0.743571
EIF5A	3.66062e-05	0.0618544	0.011	0.006	0.750098
APPL2	3.69402e-05	0.157179	0.011	0.007	0.756941
DOCK4	3.77641e-05	-0.00736441	0.044	0.035	0.773824
SLC7A7	3.84973e-05	0.0420132	0.021	0.015	0.788849
PLEK	3.91673e-05	0.0684029	0.015	0.01	0.802577
TALDO1	3.93141e-05	0.147034	0.01	0.006	0.805585
RPS14	4.04594e-05	-0.14688	0.11	0.094	0.829053
RPS15A	4.088e-05	-0.175724	0.079	0.066	0.837673
SASH3	4.12235e-05	0.00389585	0.03	0.023	0.844712
TLR10	4.19818e-05	0.106645	0.019	0.013	0.86025
MORF4L1	4.20352e-05	-0.059647	0.046	0.036	0.861343
CD276	4.29007e-05	0.12626	0.013	0.008	0.879078
XRCC5	4.35177e-05	0.103378	0.023	0.016	0.891721
CSF3R	4.36775e-05	0.0494732	0.02	0.014	0.894995
DDX39B	4.44339e-05	0.148738	0.012	0.008	0.910495
RPN1	4.45707e-05	0.205183	0.016	0.011	0.913298
PET100	4.49925e-05	0.268209	0.01	0.006	0.921941
PTP4A2	4.66699e-05	0.0552243	0.031	0.023	0.956312
SOCS6	4.74704e-05	0.0131784	0.039	0.03	0.972717
ATP6AP1	4.75113e-05	0.165445	0.023	0.017	0.973554
NUMA1	4.76045e-05	0.19639	0.017	0.011	0.975463
ZFP36L1	4.83159e-05	-0.117586	0.065	0.053	0.990041
UBE2Q1	5.02568e-05	0.131521	0.013	0.008	1
CD164	5.07718e-05	0.112694	0.019	0.013	1
SMS	5.15082e-05	0.004129	0.043	0.034	1
FAM120A	5.36269e-05	0.0482108	0.027	0.02	1
RAB8A	5.36762e-05	0.119575	0.013	0.008	1
RNF114	5.59754e-05	0.128891	0.011	0.007	1
SPNS2	5.59784e-05	0.23975	0.014	0.009	1
TNFSF12	5.79164e-05	0.114764	0.011	0.006	1
RGS19	5.9082e-05	0.104594	0.017	0.012	1
SLC1A3	5.93603e-05	0.155832	0.016	0.01	1
DYNLL1	6.14851e-05	0.182014	0.01	0.006	1
DAB2	6.1606e-05	0.039143	0.027	0.02	1
PTPRJ	6.23451e-05	0.112774	0.027	0.02	1
ADPGK	6.29206e-05	0.249692	0.015	0.01	1
PFDN5	6.58507e-05	0.0345183	0.04	0.031	1
PREX1	6.64389e-05	0.124374	0.02	0.014	1
ARPC5	6.67982e-05	-0.00377362	0.032	0.025	1
RPL12	6.86111e-05	-0.120326	0.096	0.081	1
ARL8B	6.95144e-05	0.101248	0.011	0.007	1
BRD2	6.95877e-05	0.0413172	0.015	0.01	1
VASP	7.08468e-05	0.210249	0.011	0.006	1
EIF5	7.12134e-05	0.145727	0.015	0.01	1
AKR1B1	7.29675e-05	0.0727772	0.02	0.014	1
COX5B	7.59949e-05	0.157618	0.013	0.008	1
SLC30A1	7.64089e-05	0.190987	0.012	0.007	1
C1orf43	8.00225e-05	0.202728	0.014	0.009	1
GATM	8.79576e-05	0.0307571	0.029	0.022	1
COLGALT1	8.82873e-05	0.0801897	0.021	0.015	1
UNC93B1	8.87262e-05	0.118578	0.014	0.009	1
CXCL16	9.0214e-05	0.100566	0.026	0.019	1
SPCS2	9.04908e-05	0.177905	0.016	0.011	1
LMO2	9.18711e-05	0.158064	0.011	0.007	1
ATP5MG	9.31011e-05	-0.0161125	0.033	0.026	1
CSNK1A1	9.37318e-05	0.0838496	0.025	0.019	1
IKZF1	9.45208e-05	0.0632514	0.021	0.015	1
DNAJC3	9.5574e-05	0.0440178	0.01	0.006	1
TMED2	9.5673e-05	0.175404	0.014	0.009	1
MTA2	9.61934e-05	0.149137	0.01	0.006	1
DNASE2	9.81225e-05	0.195958	0.02	0.014	1
SLC43A2	9.83357e-05	0.149471	0.011	0.007	1
SRSF6	9.88051e-05	0.112501	0.016	0.011	1
WAS	0.000101522	0.0123684	0.023	0.017	1
RPS9	0.00010202	-0.143434	0.078	0.065	1
SPG7	0.000102335	0.158671	0.01	0.006	1
ATP5PB	0.000103015	0.0923744	0.017	0.012	1
GDI2	0.000104891	-0.0707469	0.04	0.032	1
EPB41L2	0.000105528	-0.0364974	0.03	0.023	1
SNX5	0.000106378	-0.0435634	0.025	0.018	1
SERPINB6	0.000109054	0.0363862	0.027	0.02	1
ACTR2	0.000109762	-0.0410773	0.07	0.058	1
MRC1	0.000110045	0.160503	0.016	0.011	1
PELI1	0.000113302	0.00195426	0.023	0.017	1
KDELR1	0.000115137	0.0345954	0.014	0.009	1
KMT2C	0.000115324	0.0977366	0.024	0.018	1
ITGB1	0.000117868	0.127902	0.015	0.01	1
SNRNP70	0.000119047	0.161694	0.013	0.008	1
DRAP1	0.000121919	0.0111265	0.014	0.009	1
DENND11	0.000123039	-0.0461479	0.027	0.02	1
RAP1B	0.000124176	0.0555947	0.019	0.014	1
NORAD	0.000126069	-0.0362991	0.032	0.025	1
TFEC	0.000129232	0.137797	0.011	0.007	1
ARF3	0.000129244	0.00140952	0.018	0.012	1
RTN4	0.000129324	-0.0357169	0.035	0.028	1
CIAO1	0.000130408	0.139332	0.01	0.006	1
EXOC3	0.00013068	0.236397	0.01	0.006	1
SNX18	0.000134019	0.0275471	0.016	0.011	1
GAPDH	0.000135353	-0.0514641	0.037	0.03	1
IRF2BP2	0.000135462	-0.0113784	0.034	0.026	1
SERPINA1	0.000136166	0.135511	0.013	0.008	1
LMAN2	0.000138556	0.169671	0.013	0.008	1
CMIP	0.000140462	-0.0696191	0.042	0.034	1
CAPNS1	0.000140478	0.153498	0.015	0.01	1
SERINC3	0.000144123	0.155351	0.01	0.006	1
STX16	0.000149862	0.156694	0.014	0.009	1
RAB3IL1	0.00015573	0.119602	0.015	0.01	1
NAA20	0.000156304	0.0268659	0.019	0.013	1
HNRNPD	0.000158253	0.0356099	0.026	0.02	1
RAB7A	0.000160584	0.0251276	0.023	0.017	1
TLR4	0.000160751	-0.0796444	0.034	0.027	1
PARP1	0.000168146	0.120955	0.016	0.011	1
C1QBP	0.000169419	0.152261	0.011	0.007	1
ATP5MC2	0.000177422	-0.100952	0.055	0.045	1
CTSH	0.000179952	0.116646	0.02	0.015	1
OAZ2	0.000181777	0.00975137	0.02	0.014	1
LAPTM4A	0.000182898	0.0647199	0.027	0.021	1
MRFAP1	0.000185336	0.056025	0.012	0.008	1
FTL	0.000185441	-0.10549	0.441	0.383	1
MYH9	0.000187662	0.0583276	0.028	0.022	1
IFI30	0.000189239	0.0804729	0.013	0.008	1
MAP4K4	0.000190647	-0.0878178	0.073	0.061	1
PLCB2	0.000191778	0.0971184	0.024	0.018	1
PSMD13	0.000192472	0.186067	0.01	0.006	1
EIF5B	0.000194562	0.121488	0.013	0.008	1
LIMS1	0.000194698	0.0543462	0.021	0.015	1
RHOA	0.000196422	-0.120621	0.078	0.066	1
SNRPG	0.000196463	-0.00729268	0.014	0.009	1
ADCY7	0.000196703	0.159758	0.012	0.008	1
NBL1	0.000199291	0.0882184	0.015	0.01	1
CALM3	0.000202785	-0.0539299	0.064	0.053	1
P2RX7	0.00020872	0.130053	0.016	0.011	1
TLR7	0.000209219	0.130997	0.028	0.021	1
INPP5D	0.000210079	-0.102353	0.063	0.053	1
ETNK1	0.000210571	0.127835	0.015	0.01	1
RPS5	0.000216458	-0.0759775	0.045	0.036	1
ATP5MC1	0.000220359	0.165713	0.011	0.007	1
GNG10	0.000222473	0.124179	0.012	0.008	1
NDUFA1	0.000224146	0.0543971	0.02	0.015	1
UQCR11	0.000226671	0.129539	0.019	0.014	1
RPL36A	0.000226838	-0.141003	0.084	0.071	1
KIAA0930	0.000227855	-0.0145806	0.026	0.019	1
ZRANB2	0.000231254	0.0767595	0.014	0.009	1
RPL28	0.00023304	-0.0155288	0.052	0.043	1
GNB4	0.000233828	-0.156645	0.067	0.056	1
LPXN	0.000234331	0.180171	0.011	0.007	1
RPS4X	0.00023873	-0.149145	0.133	0.116	1
SET	0.000239897	-0.172235	0.037	0.029	1
LDHA	0.000239921	0.0356488	0.016	0.011	1
RAN	0.000240938	-0.0530678	0.021	0.016	1
RPS12	0.000246926	-0.16907	0.117	0.101	1
EFCAB14	0.000252105	0.0305243	0.017	0.012	1
MLEC	0.000255448	0.15162	0.014	0.009	1
TMIGD3	0.000255635	-0.00190042	0.019	0.013	1
TMEM59	0.000258584	0.0767357	0.016	0.011	1
CMTM6	0.000262823	-0.0600717	0.035	0.028	1
SLC25A37	0.000263231	0.153576	0.015	0.01	1
TGOLN2	0.000264159	0.0254558	0.028	0.021	1
UBC	0.000266894	-0.120541	0.069	0.058	1
RPS8	0.00026894	-0.193428	0.192	0.167	1
H2AFV	0.000269162	0.0816074	0.021	0.015	1
TACC1	0.000273445	-0.0285081	0.026	0.019	1
PSMC1	0.00027841	0.183058	0.011	0.007	1
CMTM3	0.000281043	0.157282	0.01	0.007	1
SLC9A9	0.000281765	0.112587	0.014	0.01	1
RCC2	0.000295449	0.0861419	0.017	0.012	1
ILF3	0.00030323	0.101162	0.011	0.007	1
C4orf3	0.000303241	0.128347	0.014	0.009	1
HCST	0.000305348	0.12428	0.013	0.009	1
HM13	0.000306426	0.0898251	0.016	0.011	1
GAA	0.000309473	0.188266	0.012	0.008	1
SALL1	0.000311766	0.0332249	0.03	0.023	1
RPL24	0.000314012	-0.0192883	0.049	0.041	1
ACTR3	0.000319326	0.0332894	0.024	0.018	1
VPS13C	0.000320386	0.0164635	0.022	0.016	1
AK2	0.000320625	0.110003	0.015	0.011	1
CD68	0.000322798	-0.00345238	0.042	0.034	1
TMEM248	0.00032347	0.0802132	0.014	0.01	1
RPL39	0.00032671	-0.166184	0.168	0.146	1
CYTH4	0.00032903	0.123259	0.024	0.018	1
AZIN2	0.00033566	0.215441	0.01	0.006	1
POU2F2	0.000339716	0.0904342	0.016	0.011	1
NFATC2	0.000344195	0.108574	0.011	0.007	1
COX7C	0.00034484	0.110355	0.023	0.017	1
ARPC2	0.000345466	-0.0904588	0.058	0.048	1
HLA-DRB1	0.000350561	0.132804	0.016	0.011	1
PPP1CA	0.000355131	0.0799911	0.012	0.008	1
CAB39	0.00035573	0.129907	0.016	0.011	1
CREG1	0.000356324	0.0449128	0.031	0.024	1
PLEKHO1	0.00035736	-0.0400736	0.034	0.027	1
DUSP6	0.000360883	0.137171	0.014	0.01	1
METTL9	0.000363367	0.164076	0.015	0.011	1
SLC25A6	0.000369468	-0.139809	0.039	0.031	1
DNAJC5	0.000369472	0.123432	0.01	0.007	1
TCP1	0.000377443	0.108282	0.011	0.007	1
IFITM2	0.000378764	0.174639	0.011	0.007	1
NTRK3	0.00038407	0.269062	0.012	0.008	1
SUSD3	0.000387572	0.174139	0.01	0.007	1
TMEM109	0.000393372	0.171764	0.014	0.009	1
CAPZB	0.000408329	-0.139737	0.075	0.064	1
GPX4	0.000408697	-0.018169	0.02	0.015	1
HP1BP3	0.000412497	0.0435741	0.021	0.016	1
SLC7A8	0.000414758	0.15481	0.012	0.008	1
CNPY3	0.000421726	0.0519266	0.02	0.015	1
SNHG32	0.000422514	0.0666557	0.022	0.016	1
PICALM	0.000425808	0.00872171	0.033	0.026	1
PTEN	0.000427043	0.0583921	0.015	0.011	1
CCDC50	0.000427582	0.011028	0.021	0.015	1
MRC2	0.00042898	0.16287	0.013	0.009	1
RPL7	0.00043326	-0.14913	0.078	0.066	1
HELZ	0.000445393	0.0994757	0.012	0.008	1
CTSA	0.000448956	0.0235003	0.013	0.009	1
IGSF6	0.000449056	-0.0164487	0.023	0.017	1
ATP6V1E1	0.000451402	0.177729	0.011	0.007	1
NDUFB1	0.000451804	0.114921	0.02	0.015	1
GNB1	0.000458132	-0.0806993	0.034	0.027	1
NSA2	0.000470175	0.090885	0.011	0.008	1
SLC3A2	0.000472675	0.140784	0.011	0.007	1
TMBIM4	0.000476614	0.114555	0.011	0.007	1
PPM1K	0.000479694	0.101655	0.011	0.007	1
LASP1	0.000479785	0.00615635	0.033	0.026	1
OSBPL11	0.00048184	0.218475	0.011	0.007	1
PLEKHB2	0.000485451	0.0184008	0.02	0.015	1
TPP1	0.000494891	-0.0454046	0.041	0.034	1
AL034397.3	0.000508762	0.0960253	0.011	0.008	1
MAX	0.000511237	0.00771721	0.012	0.008	1
RNF141	0.000523235	0.00384868	0.014	0.01	1
PRKCB	0.000536713	0.117675	0.015	0.01	1
NCOA3	0.000536726	0.165678	0.012	0.008	1
ATP2B1	0.000544185	0.123217	0.012	0.008	1
FBXO7	0.000555826	0.0829838	0.014	0.01	1
FRMD4A	0.000565926	-0.0133346	0.027	0.021	1
SLC25A5	0.000567848	0.0867747	0.018	0.013	1
RAPH1	0.000577323	0.196429	0.011	0.008	1
UBB	0.000596694	-0.0968571	0.042	0.034	1
DOCK8	0.000597536	-0.0563553	0.025	0.019	1
PIK3R5	0.000609944	0.163672	0.01	0.007	1
ATP5MPL	0.000610836	0.146754	0.015	0.011	1
ATP6V0B	0.000615707	0.0374039	0.021	0.016	1
ANAPC11	0.00063402	0.0658772	0.011	0.007	1
RAB31	0.000635126	-0.104866	0.04	0.033	1
CTDSP1	0.000644575	0.0909699	0.013	0.009	1
LAMTOR4	0.000646572	0.0467037	0.016	0.012	1
MTPN	0.000646771	0.0579113	0.025	0.019	1
TMC8	0.00066373	0.217869	0.01	0.006	1
SNHG6	0.000663894	0.045903	0.021	0.016	1
ME2	0.000666193	-0.0790626	0.02	0.015	1
SSR1	0.0006705	-0.00491677	0.03	0.024	1
NUCKS1	0.000671624	-0.0519571	0.043	0.036	1
PYCARD	0.00067547	0.136435	0.01	0.007	1
ALG13	0.000677292	0.103914	0.01	0.007	1
SH3KBP1	0.000678174	0.0325388	0.02	0.015	1
SPIN1	0.000679318	0.145423	0.01	0.007	1
WDR83OS	0.00068454	0.0670241	0.012	0.008	1
GAS5	0.000688015	0.154393	0.014	0.01	1
HMOX1	0.000689504	0.0728113	0.024	0.018	1
AKAP13	0.000692952	0.0189828	0.017	0.013	1
RPL35	0.000698229	-0.100648	0.04	0.033	1
SNU13	0.000705515	-0.0161914	0.015	0.01	1
SZRD1	0.000717554	0.0497173	0.01	0.006	1
SNHG29	0.000727011	-0.0236584	0.023	0.017	1
TMEM33	0.000728199	0.129816	0.01	0.007	1
AC110995.1	0.000735455	0.0252108	0.018	0.013	1
TNFRSF21	0.000749903	0.0727797	0.016	0.012	1
CSTB	0.000753688	-0.0410533	0.032	0.025	1
TPM3	0.000785946	-0.0853862	0.059	0.05	1
HNRNPDL	0.00079113	0.00617649	0.026	0.021	1
BRD4	0.000799053	-0.0689358	0.016	0.012	1
EML4	0.000819489	0.0686099	0.013	0.009	1
KLHL9	0.000825	0.111666	0.011	0.007	1
GRINA	0.000825902	0.0425274	0.017	0.013	1
ARPC4	0.000825991	0.0205598	0.029	0.023	1
RPL18A	0.000835028	-0.0917152	0.047	0.039	1
UBA52	0.000840811	-0.119518	0.078	0.067	1
HPGDS	0.000851897	0.16282	0.012	0.008	1
PPP1CB	0.000861016	0.00234893	0.014	0.01	1
KIF21B	0.00087124	0.0407396	0.01	0.007	1
ATP6V1G1	0.000889454	0.156561	0.014	0.01	1
SPCS1	0.000891542	0.0835993	0.013	0.009	1
TGFB1	0.000893465	0.0222351	0.017	0.013	1
OST4	0.000896243	-0.0128989	0.02	0.015	1
TNFRSF1A	0.000916978	0.125308	0.016	0.012	1
CTNND1	0.000945567	-0.0824329	0.028	0.022	1
COX6C	0.000959336	-0.0997186	0.025	0.019	1
TNFSF13	0.000959359	0.0948583	0.011	0.008	1
MCL1	0.000973292	0.00514775	0.02	0.015	1
SNX3	0.000990514	0.0960629	0.015	0.011	1
LSM14A	0.000990771	0.133617	0.013	0.01	1
RAB10	0.000991557	0.0409008	0.017	0.012	1
CDC42	0.001018	-0.0806553	0.036	0.029	1
SLC11A2	0.00102982	0.102663	0.01	0.006	1
NPTN	0.00104078	0.159302	0.011	0.008	1
CNN3	0.00105186	0.180022	0.01	0.006	1
PSME1	0.00106346	0.136003	0.01	0.007	1
NDUFB8	0.00107138	0.0446054	0.018	0.013	1
ERH	0.00109361	0.029602	0.017	0.012	1
IFNGR2	0.00109726	-0.08192	0.028	0.022	1
LAMTOR1	0.00111274	-0.0331081	0.027	0.021	1
MEF2C	0.00114512	-0.13332	0.06	0.051	1
IL6R	0.00114801	0.0115074	0.028	0.022	1
YBX1	0.0011523	-0.131898	0.057	0.049	1
VAPA	0.00116292	0.0644978	0.018	0.014	1
MSN	0.00119329	-0.0357319	0.036	0.029	1
PIAS1	0.00120416	-0.00166458	0.015	0.011	1
SSBP1	0.00120853	0.0817234	0.011	0.007	1
NCOR2	0.00121177	0.00418606	0.022	0.017	1
POLR2E	0.00123854	0.129313	0.014	0.01	1
ARF4	0.00125768	0.0751958	0.013	0.009	1
OTULINL	0.0012604	0.115194	0.015	0.011	1
PTAFR	0.00130331	-0.00660152	0.032	0.025	1
RAPGEF1	0.00130468	0.0681198	0.018	0.013	1
PPP2R5C	0.00131821	0.00669943	0.015	0.011	1
ARHGEF6	0.00132325	0.0362221	0.016	0.011	1
TBL1XR1	0.00132393	0.0196948	0.016	0.012	1
SERPINB1	0.00134537	0.156518	0.012	0.009	1
C3AR1	0.00135463	0.0133032	0.018	0.013	1
JUND	0.00135572	0.00863176	0.018	0.014	1
RPL4	0.00135764	-0.14179	0.044	0.037	1
RBBP4	0.00138117	-0.045264	0.014	0.01	1
GRIN2B	0.0013823	0.103521	0.012	0.008	1
ARHGDIB	0.00138642	-0.139699	0.077	0.067	1
PIK3R1	0.00139084	-0.112848	0.022	0.017	1
RPSA	0.00139871	-0.0814248	0.052	0.044	1
SYK	0.00143217	-0.077318	0.024	0.019	1
TSPAN14	0.00143692	0.102103	0.014	0.01	1
LRRC4	0.00146133	-0.0298396	0.014	0.01	1
AKAP11	0.00147366	0.0899167	0.01	0.006	1
HNRNPF	0.00149802	0.0738007	0.014	0.01	1
NPC1	0.00150316	0.111144	0.011	0.008	1
KRTCAP2	0.00150908	0.111503	0.01	0.007	1
BTF3	0.00153477	-0.0106278	0.028	0.022	1
DENND3	0.00158641	0.0706915	0.011	0.008	1
ANKRD52	0.00159333	0.0789259	0.019	0.014	1
RPL14	0.00159508	-0.116909	0.046	0.039	1
TLE3	0.00159775	0.0675263	0.01	0.007	1
AHCYL1	0.00161555	0.0522414	0.015	0.011	1
MFSD1	0.00164079	-0.0116505	0.018	0.013	1
C2	0.00166022	0.0758338	0.014	0.01	1
CYBC1	0.00169116	-0.0108517	0.011	0.007	1
RBM25	0.00169978	0.0627808	0.015	0.011	1
ARL6IP5	0.00170121	0.0950552	0.018	0.014	1
HDLBP	0.00171572	0.117871	0.015	0.011	1
TUG1	0.00173475	0.115994	0.011	0.007	1
COMMD6	0.00174862	0.0761599	0.023	0.018	1
STAT3	0.00175636	0.166341	0.01	0.007	1
PPT1	0.00176387	-0.0498666	0.04	0.033	1
HNRNPA0	0.00177421	0.0801691	0.017	0.012	1
RUBCNL	0.00182905	0.114073	0.01	0.007	1
PDXK	0.0018707	-0.00519064	0.017	0.013	1
TMEM147	0.00191612	0.112456	0.01	0.007	1
LINC01736	0.00191831	0.0607907	0.016	0.012	1
YWHAQ	0.00194505	0.0233691	0.015	0.011	1
FYTTD1	0.00195202	0.109836	0.011	0.007	1
LAIR1	0.00198401	-0.00532444	0.021	0.016	1
CTSS	0.00199776	0.0241032	0.024	0.019	1
OSTF1	0.00202075	-0.010717	0.013	0.009	1
UBE2R2	0.00204635	0.0251862	0.014	0.01	1
TMEM230	0.0020614	0.117346	0.012	0.009	1
PGM2	0.00206661	-0.0298695	0.01	0.007	1
SERPINB9	0.0021025	0.134972	0.01	0.007	1
LPAR5	0.00210761	-0.0472384	0.036	0.029	1
NEDD8	0.0021103	0.0710619	0.02	0.016	1
HNRNPR	0.0021182	0.0536339	0.013	0.009	1
PPP1R18	0.0021667	-0.0760941	0.032	0.026	1
CHMP3	0.00217149	0.014726	0.017	0.012	1
COX4I1	0.00219319	-0.107636	0.028	0.023	1
SNRPB	0.00222576	0.119922	0.011	0.008	1
ERP29	0.00223309	0.0338071	0.017	0.013	1
CSDE1	0.00224601	-0.131174	0.04	0.033	1
ATRX	0.00224909	-0.0719405	0.021	0.016	1
NDUFS2	0.0022514	0.0386117	0.016	0.012	1
SH3BGRL3	0.00227643	-0.0683647	0.03	0.024	1
ZIC2	0.00229617	0.079898	0.015	0.011	1
ATF6	0.00238513	0.0773413	0.01	0.007	1
SACM1L	0.00239763	0.0367287	0.011	0.008	1
SRSF11	0.00240214	0.0409042	0.018	0.014	1
NAIP	0.00240561	0.112222	0.013	0.009	1
RBX1	0.00247031	0.0494248	0.012	0.008	1
MS4A7	0.00247455	-0.111001	0.026	0.021	1
CD37	0.00247954	0.096791	0.011	0.008	1
SOD1	0.00248209	0.0252918	0.01	0.007	1
USP11	0.00249005	0.0846394	0.017	0.013	1
GANAB	0.00249928	0.145275	0.01	0.007	1
ITGAM	0.00251667	0.0229745	0.013	0.01	1
PSMA7	0.00251711	0.0487676	0.013	0.01	1
CLIC1	0.00252651	-0.0261521	0.019	0.014	1
VAV1	0.002536	0.0948549	0.01	0.007	1
NDUFS5	0.0025531	0.0962839	0.01	0.007	1
RPL3	0.00262684	-0.137595	0.088	0.077	1
CDC42SE1	0.00263395	0.0519589	0.021	0.017	1
ETV5	0.00263801	0.0413398	0.017	0.013	1
RRAGA	0.00265054	0.1661	0.01	0.007	1
ANP32A	0.00266698	0.051681	0.021	0.016	1
PSMA6	0.00267116	0.0906283	0.01	0.007	1
PSMD4	0.00274663	0.0314826	0.01	0.007	1
TGFBR1	0.00277503	-0.0816126	0.024	0.019	1
FLOT2	0.00277679	0.136897	0.01	0.007	1
BAG6	0.00279609	0.0403226	0.011	0.008	1
HNRNPL	0.00292322	-0.0500611	0.02	0.015	1
FCER1G	0.00293347	-0.11225	0.051	0.044	1
KDM2B	0.00293497	0.166762	0.01	0.007	1
ZNF703	0.00311431	0.185284	0.011	0.008	1
USP9X	0.00322659	-0.113874	0.024	0.019	1
FCGR1B	0.00325609	0.0577047	0.01	0.007	1
MBD4	0.00330902	-0.016506	0.012	0.008	1
ENSA	0.00343079	0.0849953	0.012	0.009	1
PHIP	0.00345903	0.0105836	0.011	0.008	1
SLC15A3	0.00346317	-0.00373926	0.026	0.021	1
BTG2	0.00351402	-0.0358398	0.017	0.013	1
CSNK1D	0.00352192	0.0969122	0.011	0.008	1
MAN2B1	0.00354162	0.0720161	0.017	0.013	1
MDH2	0.0035594	0.01784	0.014	0.011	1
METTL7A	0.00356426	-0.0505517	0.027	0.022	1
RPS3	0.00357757	-0.202944	0.09	0.079	1
KLC1	0.00359903	0.105871	0.01	0.007	1
OS9	0.00364805	0.00547812	0.013	0.009	1
EEF2	0.00370334	-0.10318	0.044	0.037	1
CHMP1B	0.00374191	0.095894	0.01	0.007	1
DUT	0.00374412	-0.0603474	0.017	0.013	1
BIRC2	0.00378421	0.0189598	0.011	0.008	1
DPP7	0.00380264	0.0448816	0.016	0.012	1
YY1	0.00382667	0.210502	0.015	0.011	1
EPB41	0.0038576	0.0532934	0.012	0.009	1
COX6B1	0.00387835	-0.0498788	0.021	0.016	1
ADAM10	0.00391704	0.0171892	0.016	0.013	1
ATP1B1	0.00394197	0.0468374	0.012	0.008	1
BLNK	0.00397186	0.0749341	0.01	0.007	1
NDUFS6	0.0040282	0.0659678	0.012	0.009	1
MAFB	0.0041039	0.119033	0.011	0.008	1
MBNL1	0.00412187	-0.0876402	0.032	0.027	1
SYNCRIP	0.00421431	-0.080599	0.012	0.008	1
MACF1	0.00421483	-0.0826169	0.023	0.018	1
AARS	0.00423386	0.0575866	0.01	0.007	1
COX6A1	0.00430604	0.0212545	0.013	0.01	1
STOM	0.00436454	0.027117	0.015	0.011	1
CAPRIN1	0.00442222	0.0836408	0.01	0.007	1
STMN1	0.00444858	-0.0561825	0.025	0.02	1
CTDSP2	0.00449911	-0.0718409	0.016	0.013	1
MGAT4A	0.00450792	0.00122414	0.02	0.015	1
POLE3	0.00454969	-0.00226339	0.011	0.008	1
GMIP	0.00465183	0.0523453	0.01	0.007	1
KHDRBS1	0.00467953	0.0282008	0.011	0.008	1
HEXA	0.00470236	-0.0343609	0.014	0.01	1
UBA1	0.00472075	0.0191502	0.015	0.011	1
NKTR	0.00472497	0.0428602	0.012	0.009	1
SF3B1	0.00473872	-0.00543616	0.018	0.014	1
CELF2	0.00474513	-0.127594	0.045	0.038	1
AIDA	0.00475245	-0.00865455	0.013	0.01	1
WASF2	0.00477337	-0.183051	0.05	0.042	1
PRMT2	0.00482644	0.0766024	0.012	0.009	1
TMEM170A	0.00487592	0.10933	0.011	0.008	1
GGA2	0.00489034	0.0353909	0.015	0.011	1
RAB11A	0.00489244	0.111392	0.012	0.009	1
PLXDC2	0.00490975	-0.147438	0.077	0.067	1
CTNNA1	0.00491265	0.108909	0.012	0.008	1
KLF12	0.00491843	0.149891	0.013	0.009	1
EPB41L3	0.00492082	0.112922	0.01	0.007	1
RPS6	0.00498898	-0.240839	0.155	0.138	1
WASHC4	0.00501319	-0.00770601	0.01	0.007	1
RAB32	0.0050564	0.0246351	0.012	0.008	1
SH3BP1	0.00506253	0.130841	0.01	0.007	1
TRAM1	0.00522064	0.0406744	0.014	0.01	1
RBMX	0.00528661	-0.0220161	0.013	0.01	1
DAGLB	0.00530529	0.0726577	0.011	0.008	1
NDUFB2	0.00532037	0.0929598	0.016	0.012	1
GABARAP	0.00538033	-0.17945	0.108	0.096	1
GM2A	0.0054418	-0.0293437	0.029	0.024	1
TM9SF3	0.00548805	-0.0935791	0.02	0.016	1
SSR2	0.00553562	-0.021241	0.015	0.011	1
TMEM273	0.00567598	-0.0143581	0.01	0.007	1
MTRNR2L12	0.00582529	-0.539474	0.011	0.014	1
ATP5ME	0.00598978	-0.0479373	0.017	0.014	1
MAP3K1	0.00601358	0.0785883	0.012	0.009	1
WBP2	0.00610328	0.0345325	0.014	0.01	1
RER1	0.00617523	0.0465291	0.01	0.007	1
SF3B2	0.00620244	-0.0441269	0.013	0.01	1
PGD	0.00621047	-0.0586373	0.012	0.009	1
RBBP7	0.00623587	0.0657015	0.012	0.009	1
DAP	0.00625783	-0.00195755	0.012	0.009	1
CCT4	0.00625964	0.00421202	0.012	0.008	1
SPATS2L	0.00633288	-0.0414907	0.025	0.02	1
HNRNPM	0.00646316	0.0212328	0.017	0.014	1
DNMT3A	0.00648953	0.0749696	0.01	0.007	1
NDUFC2	0.00661512	0.0404822	0.013	0.01	1
EIF3D	0.00667078	0.0294995	0.018	0.014	1
DNM2	0.00670214	-0.00273082	0.012	0.009	1
WNK1	0.00674557	-0.158291	0.026	0.021	1
SELENOP	0.00679612	0.00701971	0.015	0.012	1
OGFRL1	0.00685569	-0.10707	0.029	0.024	1
TAOK3	0.00695383	0.0195654	0.014	0.011	1
MSL1	0.00710865	-0.0582474	0.012	0.009	1
RNASE6	0.00711999	0.148186	0.012	0.009	1
SHTN1	0.0071822	0.0649255	0.015	0.012	1
ARRB2	0.00720624	-0.039968	0.039	0.033	1
MAPK3	0.00721485	0.0445859	0.01	0.007	1
SLC15A4	0.00727232	0.0361902	0.011	0.008	1
HLA-DMB	0.00727675	0.0214605	0.013	0.01	1
RPS13	0.00735912	-0.177937	0.094	0.084	1
GLRX	0.00742038	0.0448001	0.011	0.008	1
RPL10A	0.00747864	-0.198154	0.058	0.05	1
RPS6KA4	0.00758584	0.0659708	0.011	0.008	1
ATF4	0.00763132	0.0686776	0.011	0.008	1
TMX1	0.00763146	0.0127411	0.012	0.009	1
HDGF	0.00770405	0.0611936	0.011	0.008	1
JAG1	0.00771349	0.157425	0.012	0.009	1
RAP2B	0.00773778	0.0938617	0.01	0.008	1
MYO9B	0.00776261	0.0314549	0.012	0.009	1
SIRPA	0.00781122	-0.0049807	0.019	0.015	1
ARAP1	0.00798675	-0.0168298	0.02	0.016	1
NME2	0.00803006	-0.0980887	0.03	0.025	1
PARVG	0.00804196	0.0445222	0.011	0.008	1
USP22	0.00804798	0.0563639	0.016	0.012	1
2025-03-06	0.00806189	0.0365627	0.011	0.008	1
FAM32A	0.00811577	0.0930234	0.01	0.007	1
BRK1	0.00831521	-0.122465	0.028	0.023	1
ITGB5	0.00834064	0.0368169	0.01	0.007	1
NDUFA2	0.00837925	0.0721848	0.014	0.01	1
SMG1	0.00840767	0.0601141	0.011	0.008	1
APBB1IP	0.00842408	-0.0767441	0.039	0.034	1
STAT6	0.00844758	-0.0705496	0.012	0.009	1
ALDH2	0.00866411	-0.0461843	0.022	0.018	1
ST8SIA4	0.0088623	-0.0190666	0.011	0.008	1
UBQLN1	0.00894391	-0.0911879	0.01	0.007	1
SCARB2	0.00894987	0.0147886	0.012	0.009	1
CCDC88B	0.00895936	-0.00432738	0.01	0.007	1
SPI1	0.00899137	-0.0548068	0.02	0.016	1
CBX3	0.00901882	-0.0945236	0.021	0.017	1
COPS6	0.00902883	0.0395923	0.01	0.008	1
RAB14	0.00944671	-0.0304861	0.019	0.016	1
SRSF1	0.00951312	-0.122796	0.016	0.013	1
SUB1	0.00962454	0.0114183	0.012	0.009	1
ATP2C1	0.00964425	0.00218213	0.013	0.01	1
SIPA1	0.00968812	0.0492731	0.014	0.011	1
TRIM28	0.00973118	0.0694928	0.01	0.007	1
RIN2	0.00975904	0.0515822	0.018	0.014	1
GTF2I	0.00981813	-0.0964725	0.027	0.022	1
EID1	0.00983564	-0.0593747	0.016	0.012	1
JTB	0.00984927	-0.0131381	0.023	0.019	1
ABHD17A	0.00986426	0.0492186	0.012	0.009	1
ATP6V1F	0.00993498	-0.118224	0.031	0.026	1
ATF7IP	0.00995197	-0.0110166	0.015	0.011	1
GALNT2	0.0100173	0.078664	0.011	0.008	1
AKR1A1	0.0100921	0.0312738	0.012	0.009	1
SLTM	0.0102968	0.0123431	0.011	0.008	1
ITPR2	0.0103317	-0.118977	0.036	0.031	1
NCL	0.0104332	-0.0577077	0.033	0.028	1
IER3	0.0105033	0.0547243	0.01	0.007	1
PABPN1	0.0105263	-0.129893	0.021	0.017	1
SSBP2	0.0105515	0.0476381	0.012	0.009	1
ANP32B	0.010629	-0.0734787	0.025	0.021	1
NUDT3	0.0108031	-0.225628	0.051	0.044	1
QPRT	0.010986	0.0244797	0.011	0.008	1
MAP3K5	0.011153	-0.0583332	0.016	0.013	1
UQCRH	0.0115812	-0.0968792	0.021	0.017	1
GLUD1	0.0115958	0.13041	0.01	0.007	1
CAPZA2	0.0116802	0.00178256	0.018	0.015	1
SPRED1	0.0118728	-0.0216817	0.019	0.016	1
RAB5B	0.0119238	-0.00725509	0.014	0.01	1
CRTAP	0.0119298	-0.0173557	0.015	0.012	1
CDV3	0.0119365	-0.0556509	0.022	0.018	1
NOP10	0.0121393	-0.0548567	0.017	0.014	1
PFN1	0.0124451	-0.151941	0.081	0.072	1
BOD1L1	0.0125341	-0.105452	0.012	0.009	1
TIMM13	0.0125579	0.0807818	0.011	0.008	1
CKLF	0.0125646	-0.0220848	0.013	0.01	1
ATP6AP2	0.0127021	-0.104118	0.023	0.019	1
ARF6	0.0127142	0.0879972	0.012	0.009	1
MYO1F	0.0127209	-0.00306174	0.021	0.017	1
SNRPD2	0.0127251	-0.038363	0.012	0.009	1
ZNF638	0.0128242	0.0298064	0.01	0.007	1
RAP1A	0.0128901	-0.0751585	0.017	0.013	1
MKRN1	0.0132643	-0.124848	0.014	0.011	1
PPP1R12A	0.0136004	0.0734914	0.01	0.007	1
FCGBP	0.0137121	0.121986	0.013	0.01	1
SKIL	0.013764	-0.110926	0.031	0.027	1
SP110	0.0139649	-0.0429167	0.01	0.008	1
DYNC1H1	0.0141402	0.0386297	0.01	0.007	1
ATP5IF1	0.0141507	0.00583525	0.011	0.008	1
SERP1	0.0142451	-0.0403396	0.024	0.02	1
GMFG	0.0144495	-0.0609955	0.018	0.015	1
KPNB1	0.0146569	-0.0890336	0.022	0.018	1
CPVL	0.0147632	-0.0586346	0.015	0.012	1
METAP2	0.0148778	0.0829848	0.01	0.007	1
YWHAG	0.0149236	-0.0347951	0.011	0.008	1
SMYD3	0.0149554	0.00619377	0.011	0.008	1
MDM4	0.0149671	-0.00529709	0.017	0.014	1
RPS6KA1	0.0150647	-0.0260891	0.019	0.015	1
UBE2D3	0.0151213	-0.0977069	0.023	0.019	1
TNRC18	0.0151531	-0.0437375	0.01	0.007	1
SMARCA2	0.0153612	0.0547731	0.011	0.008	1
EIF3K	0.0154608	0.0113479	0.014	0.011	1
SORL1	0.0157095	-0.249771	0.068	0.06	1
RPA2	0.0157143	0.0702675	0.01	0.008	1
ELOB	0.0157908	-0.00289819	0.01	0.007	1
EIF3F	0.0158811	0.0709223	0.014	0.011	1
OGA	0.0158827	0.0269701	0.01	0.008	1
VEZF1	0.016194	-0.0610252	0.011	0.008	1
RAB12	0.0163924	-0.00247667	0.019	0.015	1
RAPGEF6	0.0164698	-0.0618838	0.013	0.01	1
CIAO2A	0.0165125	-0.0540643	0.013	0.01	1
CYTH3	0.0165324	-0.0699839	0.01	0.008	1
PMEPA1	0.0169366	-0.0687139	0.017	0.014	1
TAPBP	0.0169669	0.0422572	0.018	0.014	1
SLA	0.0169841	0.105025	0.012	0.009	1
SNRPD3	0.0172216	-0.0247859	0.01	0.008	1
TRIM8	0.0172502	-0.0173613	0.014	0.011	1
UBE2D2	0.0174512	-0.09828	0.012	0.009	1
CD4	0.01757	-0.0811005	0.025	0.021	1
RCSD1	0.0178104	-0.0858592	0.023	0.019	1
ARID3A	0.0179259	-0.00105685	0.013	0.011	1
SLC4A7	0.0179961	-0.152571	0.025	0.021	1
ELK3	0.0180369	-0.0668487	0.018	0.015	1
SLC29A1	0.0182042	0.0465085	0.014	0.011	1
MTDH	0.0182926	-0.00779548	0.019	0.016	1
PAFAH1B1	0.0187628	0.00188903	0.011	0.008	1
NTM	0.0187657	0.0162088	0.011	0.008	1
SF1	0.0187822	-0.0534237	0.025	0.021	1
ZNF207	0.0188309	-0.126335	0.019	0.015	1
ZFAND5	0.0190631	0.00136784	0.01	0.007	1
RSRP1	0.0190905	-0.00940836	0.012	0.009	1
UBE2E1	0.0193871	0.0159212	0.015	0.012	1
UQCRB	0.0195875	-0.134622	0.033	0.028	1
SMU1	0.0197014	-0.00326649	0.01	0.007	1
TMEM9B	0.0197549	-0.0365375	0.021	0.017	1
TMED9	0.0197788	0.00158892	0.019	0.016	1
TAOK1	0.0201468	0.0320868	0.013	0.01	1
ITPRIPL2	0.020423	-0.120151	0.023	0.019	1
IMP3	0.0204918	-0.00695747	0.011	0.008	1
PLCG2	0.0205703	-0.0229509	0.015	0.012	1
CTNNB1	0.0205713	-0.0111862	0.011	0.008	1
PKM	0.0205714	-0.0530157	0.02	0.017	1
GSPT1	0.0207258	0.0278075	0.012	0.009	1
PNISR	0.0209379	-0.136293	0.021	0.018	1
U2SURP	0.0210098	-0.0102562	0.011	0.008	1
SVBP	0.0210751	0.0173603	0.011	0.008	1
H1F0	0.0211194	-0.0406956	0.023	0.019	1
THRA	0.0211791	0.0285735	0.012	0.009	1
ALYREF	0.0213655	0.0765277	0.01	0.007	1
H1FX	0.0214787	-0.124001	0.013	0.01	1
TPT1	0.021564	-0.262319	0.466	0.431	1
NFIC	0.0215706	-0.119665	0.024	0.02	1
CMTM7	0.0216505	-0.0725613	0.012	0.01	1
NRIP1	0.0216912	-0.158506	0.017	0.014	1
CLEC7A	0.0217106	-0.0466019	0.01	0.007	1
MEF2A	0.021754	-0.0548526	0.029	0.025	1
SEC11A	0.0218163	-0.0641341	0.02	0.016	1
RPS17	0.0222406	-0.203198	0.071	0.063	1
ZBTB4	0.0224465	-0.0143812	0.012	0.009	1
ANXA11	0.0226218	0.0336684	0.014	0.012	1
ARID1A	0.0226516	-0.131222	0.015	0.012	1
SELPLG	0.0226604	-0.0824255	0.03	0.025	1
TLE5	0.0228278	0.0500964	0.011	0.008	1
CD84	0.0230046	-0.187763	0.032	0.028	1
JPT1	0.0230425	-0.017011	0.018	0.015	1
CNDP2	0.0230445	-0.0806037	0.019	0.016	1
AAMP	0.0232101	0.0144923	0.017	0.014	1
GAK	0.0234392	0.0319694	0.011	0.009	1
ZFAND6	0.0235123	0.0640128	0.012	0.009	1
CCT8	0.0236289	-0.0522312	0.01	0.008	1
BASP1	0.0237824	-0.0307875	0.017	0.014	1
SFT2D2	0.023931	-0.105501	0.011	0.009	1
CAST	0.023971	-0.132378	0.013	0.01	1
NOP53	0.0240636	-0.0854738	0.018	0.015	1
TBXAS1	0.0242708	0.0174351	0.015	0.012	1
RPL22	0.0245873	-0.203454	0.085	0.076	1
CEP350	0.0247402	0.00606395	0.01	0.007	1
USP53	0.024961	-0.215009	0.029	0.025	1
ABHD12	0.0250307	-0.125468	0.01	0.008	1
NDUFC1	0.025226	0.0592594	0.012	0.01	1
PPP2CA	0.0253253	-0.0615801	0.014	0.011	1
COPS9	0.0256564	-0.0197774	0.011	0.009	1
UBE2I	0.0257185	0.0758381	0.013	0.01	1
REEP4	0.0257192	-0.00941416	0.013	0.01	1
NIPBL	0.025737	-0.100186	0.015	0.013	1
HSD17B11	0.0259247	0.0548361	0.011	0.008	1
SUPT4H1	0.0264092	0.0262617	0.012	0.009	1
IGF1	0.0266265	-0.217806	0.036	0.031	1
UCP2	0.02707	-0.123483	0.035	0.031	1
SCAF11	0.0270945	-0.114753	0.023	0.019	1
AC093503.2	0.027134	0.0151468	0.013	0.01	1
ARHGAP9	0.0275611	-0.00391703	0.01	0.008	1
ACTN4	0.0278829	0.0158004	0.01	0.008	1
RBM4	0.0280412	0.0138162	0.011	0.009	1
IL3RA	0.0285776	-0.00251513	0.01	0.007	1
YIPF4	0.0296651	-0.00416515	0.011	0.008	1
CTDNEP1	0.0296788	-0.0813513	0.021	0.017	1
SELENOW	0.0300839	-0.0876738	0.014	0.011	1
PRPF8	0.030791	-0.0735384	0.013	0.01	1
PUM1	0.0312592	-0.0785904	0.012	0.01	1
BANF1	0.0313407	-0.0708708	0.014	0.011	1
RALY	0.0314913	0.0272489	0.011	0.008	1
STK4	0.0315534	-0.0816105	0.013	0.011	1
HUWE1	0.0317557	-0.0187871	0.01	0.008	1
PSMB2	0.0318175	-0.0181394	0.011	0.008	1
ATP6V0D1	0.0318997	-0.053161	0.021	0.018	1
EIF1AX	0.0320705	-0.0146412	0.01	0.008	1
PAK2	0.0321325	-0.0325904	0.018	0.015	1
SH3BP2	0.0321992	-0.0434564	0.014	0.011	1
CPED1	0.0323712	-0.0144848	0.014	0.011	1
SLC38A2	0.0324792	-0.0908652	0.014	0.011	1
SIPA1L2	0.032925	-0.0995059	0.016	0.013	1
TOP2B	0.0332212	0.0794136	0.01	0.008	1
SSH1	0.0333008	-0.0566671	0.022	0.019	1
NEAT1	0.0334994	-0.091862	0.036	0.031	1
TCEAL3	0.0337907	0.0975884	0.01	0.008	1
ELAVL1	0.0339592	-0.0299368	0.014	0.011	1
SMAP2	0.0340318	-0.11912	0.028	0.024	1
TM6SF1	0.0344557	-0.0202301	0.014	0.011	1
SRP14	0.0345509	-0.0876868	0.027	0.023	1
PABPC1	0.0347442	-0.440883	0.081	0.086	1
SKP1	0.0352018	-0.0806053	0.014	0.011	1
HIPK2	0.0353314	-0.0383981	0.013	0.01	1
HNRNPUL2	0.0358445	-0.0959732	0.014	0.012	1
IL17RA	0.0358612	-0.0301159	0.011	0.008	1
CD86	0.0362111	-0.052515	0.01	0.008	1
SSU72	0.0362259	-0.010292	0.013	0.01	1
TAF15	0.036366	-0.129494	0.011	0.009	1
DCTN4	0.0364471	-0.0656036	0.013	0.01	1
IST1	0.0364842	-0.0812981	0.019	0.016	1
TRAK1	0.03672	-0.100238	0.01	0.008	1
TYK2	0.0378044	-0.017354	0.01	0.008	1
SDCBP	0.0384426	-0.0830229	0.028	0.024	1
RFFL	0.0388124	-0.0544467	0.011	0.009	1
CREB3L2	0.0393912	-0.124893	0.012	0.009	1
RTCB	0.0394696	0.0330202	0.011	0.009	1
SEC62	0.0395672	-0.0537708	0.012	0.01	1
SDCCAG8	0.0411399	-0.0300232	0.013	0.01	1
CTDSPL2	0.041215	0.0617006	0.01	0.008	1
TRIP12	0.0417069	0.0351868	0.011	0.009	1
RAB11B	0.0419615	-0.0213994	0.013	0.011	1
TMEM219	0.0420529	-0.183924	0.019	0.016	1
DBNDD2	0.0422118	-0.0944072	0.015	0.012	1
APPL1	0.0426147	-0.0274112	0.011	0.008	1
IDH2	0.0430711	-0.094547	0.02	0.017	1
CLTA	0.0432569	-0.0974705	0.018	0.015	1
AKNA	0.0433113	0.065235	0.01	0.008	1
SUMO3	0.0434326	-0.149343	0.025	0.021	1
CD59	0.0443905	-0.0842779	0.017	0.014	1
2025-03-01	0.0448366	-0.119446	0.014	0.012	1
IL6ST	0.0455239	-0.14681	0.031	0.027	1
CAPG	0.04605	-0.0371795	0.022	0.019	1
YWHAE	0.0463573	-0.153605	0.041	0.036	1
AMD1	0.0465339	-0.188095	0.011	0.009	1
MBP	0.0467654	-0.0674444	0.014	0.012	1
CHMP4B	0.0469714	0.0215359	0.011	0.009	1
RTN3	0.0470326	0.010004	0.014	0.011	1
DCP2	0.047217	-0.0232258	0.01	0.008	1
GSTP1	0.0472896	-0.0838219	0.023	0.019	1
GPR137B	0.0474168	0.0576266	0.01	0.008	1
ATP5MF	0.0477406	0.0284904	0.013	0.011	1
SEZ6	0.0484226	0.0481277	0.01	0.008	1
UFC1	0.0491141	-0.0256968	0.014	0.012	1
H2AFZ	0.0493115	-0.0128877	0.013	0.011	1
HPS3	0.0496414	0.0204698	0.01	0.008	1
MOB1B	0.0498212	0.0147934	0.013	0.01	1
TBCA	0.0501535	-0.00996234	0.013	0.01	1
CACNB4	0.0503355	-0.116982	0.018	0.015	1
LRRC8C	0.0504822	-0.0397856	0.014	0.011	1
SRRM1	0.0512529	-0.0765744	0.012	0.009	1
UBE2L3	0.0517839	-0.026038	0.01	0.008	1
PTBP3	0.0523624	-0.104739	0.017	0.014	1
LDLRAD4	0.0526162	-0.0557852	0.01	0.008	1
VPS35	0.0526538	-0.0538196	0.011	0.009	1
WIPF2	0.0532894	-0.0594178	0.01	0.008	1
APOBEC3C	0.05368	-0.120983	0.012	0.01	1
ZBTB7A	0.0539705	-0.0826303	0.01	0.008	1
SELENOH	0.0542236	-0.0155171	0.013	0.011	1
TRIM44	0.0549721	-0.0876571	0.012	0.01	1
PTGES3	0.0551889	-0.0909887	0.019	0.016	1
RNF135	0.0554008	-0.0558792	0.011	0.009	1
OIP5-AS1	0.0565524	-0.208257	0.02	0.017	1
UBL5	0.0577288	-0.120503	0.021	0.018	1
GNS	0.0583531	-0.0260668	0.01	0.008	1
BECN1	0.058469	-0.0471198	0.011	0.009	1
YPEL3	0.0591879	0.00154597	0.015	0.012	1
SP1	0.0593022	-0.0265028	0.01	0.008	1
HNRNPH3	0.0604296	-0.0633609	0.01	0.008	1
AP2S1	0.0605074	-0.0277772	0.012	0.01	1
RASSF2	0.0609395	-0.147276	0.019	0.016	1
C11orf58	0.061115	-0.0320344	0.014	0.011	1
AUP1	0.0614749	-0.00281766	0.01	0.008	1
PRPF40A	0.0616618	-0.0434874	0.013	0.011	1
CMPK1	0.0618981	-0.0514344	0.01	0.008	1
MAGED2	0.0619783	0.00613535	0.016	0.013	1
C9orf78	0.0634119	-0.0222144	0.013	0.011	1
NUFIP2	0.063882	-0.0838815	0.013	0.011	1
GNPDA1	0.0645346	-0.106804	0.019	0.016	1
TSPAN3	0.0659864	-0.0120026	0.012	0.01	1
PLAAT3	0.0663604	-0.064932	0.01	0.008	1
KCNQ3	0.0675409	-0.0603838	0.015	0.012	1
ARHGAP35	0.0686494	-0.0820278	0.015	0.012	1
TARDBP	0.0689299	-0.0147501	0.01	0.008	1
CUTA	0.0692739	-0.0442869	0.01	0.008	1
EIF6	0.069533	-0.0264411	0.01	0.008	1
DYNC1I2	0.0707486	-0.0684826	0.012	0.01	1
FGD5-AS1	0.0713874	-0.0894389	0.013	0.01	1
SQSTM1	0.0716756	-0.018244	0.011	0.009	1
WDR26	0.0717535	0.021684	0.01	0.008	1
DBI	0.0729226	-0.11713	0.018	0.015	1
SUMO2	0.0729791	-0.156556	0.021	0.018	1
CCDC88A	0.0730683	-0.209104	0.019	0.016	1
SERBP1	0.073401	-0.12783	0.025	0.022	1
HECA	0.0737954	-0.042747	0.012	0.01	1
PHB2	0.0743301	-0.0666182	0.012	0.01	1
GALNT1	0.0755477	-0.0673812	0.015	0.012	1
PNPO	0.075938	0.0461183	0.014	0.012	1
IVD	0.0764584	-0.053254	0.012	0.01	1
PLA2G15	0.078724	0.0232881	0.012	0.01	1
MAPK1	0.0789424	-0.0484221	0.013	0.011	1
PSMB7	0.0795544	-0.0250712	0.012	0.01	1
ARHGAP12	0.0814337	-0.158799	0.013	0.01	1
ALDH9A1	0.0826417	-0.0178227	0.011	0.009	1
AOAH	0.0831857	-0.070226	0.012	0.01	1
NFKBIA	0.0837735	-0.0467044	0.015	0.013	1
VAMP2	0.0843955	0.079082	0.011	0.009	1
CD302	0.0852626	-0.15368	0.011	0.009	1
RBM47	0.085886	-0.174532	0.012	0.01	1
TAX1BP1	0.0859841	-0.144279	0.014	0.012	1
ADAM28	0.0861961	-0.0997429	0.028	0.025	1
USP7	0.0873921	-0.0748275	0.011	0.009	1
TMEM127	0.0875222	-0.089216	0.01	0.008	1
WAC	0.0876847	-0.163916	0.015	0.013	1
XRCC6	0.0890066	-0.0209151	0.017	0.015	1
FAM168B	0.0896551	-0.0469507	0.011	0.009	1
RBPJ	0.0913919	-0.038737	0.01	0.008	1
PEA15	0.0919085	-0.192698	0.043	0.039	1
SLC25A3	0.0927209	-0.179152	0.012	0.01	1
SSBP3	0.0941252	-0.124802	0.018	0.016	1
SRGAP2	0.0949273	-0.135609	0.016	0.014	1
UBL3	0.095109	-0.0391759	0.012	0.01	1
RPS27L	0.096799	-0.0918986	0.011	0.009	1
CHCHD2	0.0972202	-0.118028	0.02	0.018	1
BRI3BP	0.0974364	-0.0747254	0.01	0.008	1
MED28	0.0988543	-0.0454845	0.01	0.008	1
RABEP1	0.0989947	-0.0974964	0.012	0.01	1
CELF1	0.0995825	-0.144645	0.035	0.031	1
HNRNPA1	0.102447	-0.279944	0.052	0.048	1
NPC2	0.102798	-0.218164	0.086	0.08	1
PLEKHO2	0.106501	-0.165603	0.018	0.016	1
UQCR10	0.109674	-0.169294	0.014	0.012	1
CHCHD10	0.110506	-0.0652927	0.011	0.009	1
MYCBP2	0.111745	-0.186392	0.018	0.016	1
KIF5B	0.112893	-0.254966	0.021	0.019	1
CHD9	0.113241	-0.184789	0.01	0.008	1
SETX	0.113452	-0.0961537	0.013	0.011	1
CCT6A	0.113932	-0.0675306	0.01	0.008	1
PDCD6	0.115329	-0.179949	0.013	0.011	1
PPP3R1	0.116324	-0.0488999	0.013	0.011	1
KMT2A	0.117526	-0.130232	0.01	0.008	1
RPS3A	0.117587	-0.261977	0.147	0.135	1
HADHA	0.117736	-0.0599465	0.014	0.012	1
UBXN6	0.119457	-0.0838323	0.012	0.01	1
SEPTIN7	0.120572	-0.0907851	0.011	0.009	1
DOCK10	0.122065	-0.115135	0.014	0.012	1
ENC1	0.122522	-0.0850148	0.013	0.011	1
GDI1	0.123249	-0.0654817	0.01	0.008	1
RAD21	0.124721	-0.0483424	0.01	0.008	1
RBM39	0.125699	-0.136778	0.015	0.013	1
PDK3	0.126569	-0.105194	0.01	0.008	1
HMGA1	0.126855	-0.0408325	0.019	0.017	1
APEX1	0.127135	-0.0648599	0.01	0.008	1
SEL1L	0.127902	-0.180086	0.013	0.011	1
MAPRE1	0.129261	-0.181852	0.02	0.017	1
EEF1D	0.129754	-0.212957	0.046	0.042	1
NDUFA4	0.130117	-0.0623912	0.01	0.009	1
SFMBT2	0.131175	-0.155062	0.029	0.026	1
BAZ2B	0.131811	-0.213065	0.014	0.012	1
DYNLL2	0.132408	-0.128603	0.01	0.008	1
PTPN18	0.134477	-0.0742915	0.014	0.012	1
HIPK3	0.134945	-0.134195	0.01	0.009	1
CTBP1	0.135277	-0.0758427	0.012	0.01	1
NACA	0.13547	-0.22305	0.042	0.039	1
NDUFA11	0.138003	-0.093106	0.014	0.012	1
SORT1	0.138624	-0.0764121	0.011	0.009	1
TCF4	0.140102	-0.23279	0.024	0.021	1
CCNI	0.140339	-0.298105	0.049	0.045	1
FYB1	0.141943	-0.169209	0.051	0.047	1
PRPF38B	0.142418	-0.00499491	0.015	0.013	1
ATP5PO	0.144898	-0.0778759	0.014	0.012	1
MLLT6	0.14785	-0.0840686	0.011	0.01	1
JAK1	0.148262	-0.040834	0.011	0.009	1
ARL6IP4	0.149483	-0.160673	0.02	0.018	1
GABARAPL2	0.151448	-0.115342	0.01	0.009	1
TAGAP	0.153482	0.00259712	0.011	0.009	1
HSBP1	0.15421	-0.0954334	0.01	0.008	1
C17orf49	0.155689	-0.0486272	0.01	0.008	1
SIVA1	0.156497	-0.166383	0.011	0.009	1
GLG1	0.158287	-0.0649104	0.013	0.011	1
CHD4	0.161684	-0.228619	0.016	0.014	1
SP100	0.162162	-0.205944	0.025	0.023	1
KDM5A	0.162931	-0.0422899	0.01	0.008	1
MMP2	0.163523	-0.0528703	0.018	0.016	1
APOC2	0.16357	-0.0671076	0.01	0.008	1
WDR82	0.164013	-0.0678567	0.015	0.013	1
PRRG3	0.166651	-0.0605896	0.01	0.008	1
HERPUD1	0.16729	-0.182034	0.017	0.015	1
VPS28	0.16903	-0.0500026	0.01	0.009	1
RBM8A	0.169471	-0.116719	0.01	0.009	1
EIF3E	0.169877	-0.148084	0.02	0.018	1
POLR2G	0.17422	-0.107017	0.01	0.008	1
TP53INP1	0.175189	-0.136354	0.01	0.009	1
PRKX	0.179824	-0.186689	0.014	0.012	1
POLD4	0.182197	-0.248105	0.018	0.016	1
RASAL3	0.184792	-0.122566	0.015	0.013	1
DOK1	0.185442	-0.146007	0.01	0.009	1
APOC1	0.189145	-0.227119	0.084	0.079	1
BTF3L4	0.189976	-0.122526	0.011	0.009	1
WDR1	0.191129	-0.074033	0.02	0.018	1
TRIR	0.191986	-0.178526	0.022	0.02	1
TLN1	0.19461	-0.227914	0.028	0.026	1
DR1	0.195543	-0.129907	0.011	0.01	1
XIAP	0.199269	-0.11771	0.019	0.017	1
STX7	0.199278	-0.173446	0.014	0.012	1
ABI3	0.206197	-0.0802188	0.01	0.009	1
FMNL3	0.207121	-0.209357	0.038	0.035	1
MALAT1	0.209088	-0.339947	0.237	0.228	1
PUM2	0.213792	-0.122674	0.014	0.012	1
LPIN2	0.214424	-0.198814	0.015	0.013	1
IDS	0.216975	-0.133114	0.018	0.016	1
VMA21	0.217619	-0.111671	0.012	0.011	1
HSPD1	0.219768	-0.0998181	0.012	0.01	1
NPM1	0.220494	-0.237217	0.044	0.04	1
MCF2L	0.222325	-0.117796	0.01	0.009	1
SWAP70	0.222885	-0.22332	0.019	0.017	1
RBM26	0.224357	-0.0653731	0.01	0.009	1
SSR3	0.224649	-0.171865	0.012	0.011	1
UBE2K	0.224983	-0.188648	0.013	0.011	1
TMPO	0.228275	-0.178481	0.01	0.009	1
ARHGAP21	0.232416	-0.19476	0.013	0.012	1
PLEKHA2	0.232603	-0.166405	0.013	0.012	1
EEF1G	0.233891	-0.24736	0.066	0.061	1
EIF3G	0.237203	-0.197828	0.012	0.01	1
PPP1CC	0.248158	-0.180935	0.013	0.011	1
RASSF5	0.251405	-0.0460778	0.011	0.009	1
KHSRP	0.253026	-0.145706	0.012	0.01	1
FEZ2	0.25307	-0.161066	0.021	0.019	1
SAP18	0.25634	-0.0242213	0.012	0.011	1
IRS2	0.257696	-0.0993026	0.01	0.009	1
BCLAF1	0.259068	-0.097156	0.014	0.013	1
HAVCR2	0.263108	-0.10717	0.015	0.014	1
LINC01094	0.263117	-0.126557	0.01	0.009	1
IL10RB	0.264918	-0.0578123	0.012	0.01	1
ANKRD44	0.2684	-0.186081	0.014	0.013	1
EEF1B2	0.269841	-0.326999	0.078	0.073	1
KTN1	0.278543	-0.158398	0.011	0.01	1
DDX6	0.28039	-0.200616	0.025	0.023	1
VOPP1	0.283894	-0.0723236	0.01	0.009	1
BMP2K	0.284055	-0.181071	0.018	0.016	1
RPS26	0.284374	-0.0142144	0.01	0.009	1
LITAF	0.293157	-0.184214	0.014	0.012	1
RHOQ	0.294829	-0.273697	0.02	0.019	1
BTG1	0.298389	-0.136162	0.013	0.011	1
PCED1B-AS1	0.304062	-0.192901	0.018	0.017	1
GNAI3	0.308456	-0.0649383	0.01	0.009	1
MT-ND4L	0.311405	-0.140556	0.01	0.009	1
PRR13	0.312755	-0.186803	0.018	0.016	1
ST13	0.315135	-0.205363	0.016	0.014	1
ZEB2	0.318112	-0.254627	0.025	0.023	1
ATM	0.331642	-0.319645	0.026	0.024	1
SESN3	0.335869	-0.184451	0.018	0.016	1
LARP1	0.341047	-0.218309	0.01	0.009	1
SKI	0.3411	-0.241376	0.017	0.016	1
MAP3K2	0.341601	-0.187946	0.016	0.014	1
PRKACA	0.343202	-0.087956	0.012	0.01	1
MED13L	0.344689	-0.255391	0.011	0.01	1
RPL6	0.348891	-0.281816	0.111	0.105	1
LRMP	0.368327	-0.122011	0.012	0.011	1
SKAP2	0.382134	-0.0829739	0.01	0.009	1
U2AF2	0.384754	-0.114475	0.018	0.017	1
RPS6KA3	0.393109	-0.178807	0.011	0.01	1
TWF2	0.395107	-0.116371	0.011	0.01	1
HSPB1	0.400152	-0.10755	0.01	0.009	1
EPN1	0.404109	-0.0207155	0.011	0.01	1
PTPRC	0.410148	-0.265432	0.016	0.015	1
KAT6A	0.415471	-0.266413	0.009	0.01	1
PABPC4	0.419566	-0.47374	0.033	0.034	1
EIF3H	0.426067	-0.202047	0.013	0.012	1
TXNIP	0.437437	-0.278175	0.022	0.023	1
MKNK2	0.448393	-0.216516	0.01	0.009	1
NSL1	0.453769	-0.157808	0.011	0.01	1
UBXN1	0.456835	-0.1564	0.011	0.01	1
EIF2S3	0.45801	-0.32237	0.058	0.055	1
PDCD4	0.462524	-0.319396	0.01	0.011	1
EIF4B	0.483517	-0.323928	0.04	0.038	1
CD99	0.488512	-0.145767	0.017	0.016	1
PCBP2	0.495475	-0.291544	0.042	0.04	1
ZFHX3	0.499714	-0.470523	0.033	0.034	1
NFIA	0.50478	-0.312374	0.011	0.012	1
ZNF652	0.519713	-0.198031	0.014	0.013	1
DOCK2	0.523837	-0.187754	0.012	0.011	1
QKI	0.527343	-0.305055	0.042	0.04	1
WTAP	0.547317	-0.234846	0.013	0.012	1
MT-ND5	0.548424	-0.419526	0.069	0.069	1
THRAP3	0.55049	-0.193595	0.01	0.01	1
DCAF7	0.552447	-0.297517	0.012	0.011	1
CREBL2	0.563628	-0.270574	0.022	0.023	1
KMT2E	0.56615	-0.132212	0.012	0.011	1
PPP3CA	0.568242	-0.303445	0.024	0.024	1
PPIG	0.570648	-0.304756	0.01	0.01	1
GYPC	0.576623	-0.204744	0.017	0.016	1
LCOR	0.58028	-0.248091	0.016	0.015	1
BPTF	0.584771	-0.270105	0.014	0.013	1
RNASEK	0.588342	-0.229461	0.031	0.03	1
PRDX5	0.593018	-0.122882	0.011	0.01	1
FOXO3	0.595937	-0.317729	0.011	0.012	1
CHD7	0.596312	-0.243044	0.011	0.01	1
GNAQ	0.597438	-0.103713	0.01	0.009	1
SNHG8	0.599622	-0.177592	0.011	0.01	1
STAG2	0.601214	-0.311161	0.019	0.02	1
FOXN3	0.607049	-0.289226	0.025	0.024	1
PNRC1	0.610493	-0.280871	0.018	0.018	1
TTC3	0.612545	-0.392276	0.011	0.012	1
WIPF1	0.62836	-0.208623	0.009	0.01	1
SON	0.633937	-0.279467	0.018	0.018	1
MAVS	0.637669	-0.261386	0.012	0.012	1
EEF1A1	0.640019	-0.194489	0.495	0.443	1
ZFP91	0.644486	-0.189472	0.01	0.01	1
NAP1L1	0.646363	-0.413771	0.052	0.052	1
SLC8A1	0.647814	-0.282717	0.014	0.015	1
LPP	0.661578	-0.402987	0.011	0.012	1
PRRC2B	0.665619	-0.291375	0.014	0.014	1
CFLAR	0.666094	-0.321498	0.014	0.014	1
PURA	0.667895	-0.306988	0.01	0.01	1
TRIM38	0.669093	-0.256484	0.014	0.013	1
PAPOLA	0.68286	-0.215928	0.016	0.016	1
DEK	0.692564	-0.262551	0.012	0.012	1
LIPA	0.695517	-0.255149	0.021	0.021	1
BCAT1	0.711953	-0.252226	0.012	0.012	1
SH3BGRL	0.725044	-0.220066	0.011	0.011	1
ARL5A	0.732889	-0.228779	0.016	0.015	1
EIF4EBP2	0.747158	-0.22322	0.011	0.011	1
EIF3A	0.762173	-0.264171	0.011	0.011	1
G3BP1	0.768258	-0.164619	0.019	0.018	1
LYST	0.770729	-0.29066	0.012	0.012	1
PBX1	0.785307	-0.208563	0.01	0.009	1
COX7A2L	0.799957	-0.220872	0.01	0.009	1
PRKAR2A	0.8075	-0.254952	0.012	0.013	1
APRT	0.827173	-0.210412	0.011	0.011	1
PRRC2C	0.860954	-0.237442	0.016	0.016	1
AAK1	0.865848	-0.296944	0.011	0.011	1
N4BP2L2	0.887486	-0.280031	0.013	0.013	1
TCF25	0.926391	-0.284159	0.01	0.01	1
LRRK1	0.933392	-0.188419	0.01	0.01	1
MCRIP1	0.93595	-0.188715	0.01	0.01	1
GSTO1	0.937127	-0.184963	0.012	0.012	1
GPSM3	0.938308	-0.250917	0.013	0.013	1
TNRC6B	0.944423	-0.20085	0.013	0.013	1
DIAPH2	0.944483	-0.339262	0.016	0.016	1
HNRNPUL1	0.948382	-0.293897	0.019	0.018	1
P2RY12	0.958	-0.356179	0.031	0.031	1
KLF6	0.976587	-0.123139	0.01	0.01	1
NR3C1	0.999854	-0.234896	0.01	0.01	1
