# Supplementary material for: The Alzheimer’s therapeutic Lecanemab attenuates Aβ pathology by inducing an amyloid-clearing program in microglia
Source: Nat Neurosci. 2025 Nov 24;29(1):100–10. doi: 10.1038/s41593-025-02125-8 (PMC12779577; doi:10.1038/s41593-025-02125-8)
Supplement: Supplementary file 16 — Statistical source data. [file 41593_2025_2125_MOESM16_ESM.xlsx]

## Sheet: Extended Data Fig. 3
Extended data Fig.3c			Extended data Fig.3d
Microglia			No Microglia
IgG1	Lec	Lec LALA PG	IgG1	Lec	Lec LALA PG
1.156	0.334903	1.46878	0.931599	0.868036	0.807927
1.1608	0.809452	0.852447	0.586861	1.0498	0.917693
0.473165	0.447743	0.650481	0.733096	1.01976	0.834484
0.638191	0.500953	0.937686	0.96542	0.840924	0.824835
1.00264	0.381587	0.956524	0.983369	0.548191	1.06453
1.14003	0.452947	0.961889	1.13569	1.2043	1.08359
1.06949	0.258274	1.06647	0.915156	0.788864	1.00011
1.10868	0.570497	0.761675	0.932355	0.689071	0.701957
